# Supplementary material for: SCMFMDA: Predicting microRNA-disease associations based on similarity constrained matrix factorization
Source: PLoS Comput Biol. 2021 Jul 12;17(7):e1009165. doi: 10.1371/journal.pcbi.1009165 (PMC8345837; doi:10.1371/journal.pcbi.1009165)
Supplement: S4 Table — (XLSX) [file pcbi.1009165.s004.xlsx]

## Sheet: Sheet1
1	0.28321	0.13298	0.252365	0.327163	0.145604	0.152667	0.158027	0.183341	0.167378	0.212667	0	0.216948	0.216071	0.0885954	0.138661	0.235999	0.126554	0.270549	0.308929	0.252729	0.293546	0.0801643	0.138779	0.331646	0.246536	0.249207	0.179042	0.104589	0.224434	0.343079	0.159102	0.150088	0.175226	0.179645	0.276466	0.259396	0.142154	0.207438	0.190108	0.21289	0.334953	0.261889	0.274257	0.200047	4.90000000000000e-324	4.90000000000000e-324	0.252059	0.185186	0.130851
0.28321	1	0.124882	0.318219	0.322269	0.215911	0.218281	0.194275	0.0943407	0.107315	0.166023	0	0.359019	0.24671	0.059513	0.200489	0.241866	0.201273	0.303873	0.269385	0.296307	0.23013	0.0710595	0.18276	0.356172	0.261404	0.161682	0.208565	0.0910748	0.348683	0.376438	0.249938	0.267011	0.27866	0.254681	0.210488	0.262859	0.176587	0.302278	0.202837	0.244313	0.354948	0.300919	0.25791	0.303682	0.0152538	0.0152538	0.320274	0.264845	0.201085
0.13298	0.124882	1	0.131905	0.152529	0.138094	0.169148	0.197783	0.299691	0.212868	0.251719	0	0.16589	0.0990614	0.100236	0.121253	0.0815058	0.112118	0.125323	0.14461	0.201602	0.0648941	0.26678	0.151981	0.149236	0.154072	0.176678	0.122026	0.103567	0.123818	0.149247	0.111174	0.117899	0.163092	0.124283	0.127012	0.203548	0.106432	0.121741	0.142074	0.197273	0.106699	0.132116	0.221411	0.189135	4.90000000000000e-324	4.90000000000000e-324	0.165077	0.177777	0.134281
0.252365	0.318219	0.131905	1	0.329932	0.33045	0.339478	0.216869	0.132323	0.160373	0.250245	0	0.224132	0.360926	0.0312769	0.356949	0.313255	0.340907	0.427141	0.444778	0.436701	0.271617	0.058866	0.291866	0.467078	0.282037	0.201898	0.328552	0.148431	0.465227	0.389093	0.371821	0.390955	0.372166	0.487854	0.3805	0.285443	0.256504	0.412585	0.209898	0.256544	0.413342	0.289874	0.25303	0.373	0.0202279	0.0202279	0.501337	0.381215	0.324315
0.327163	0.322269	0.152529	0.329932	1	0.166396	0.184654	0.220836	0.140358	0.126562	0.185347	0	0.324752	0.334103	0.0776653	0.16469	0.283556	0.166975	0.312536	0.30661	0.309759	0.253601	0.0964366	0.16075	0.368319	0.284491	0.165161	0.238608	0.152422	0.282741	0.308756	0.177916	0.203829	0.218134	0.234757	0.303278	0.39522	0.132702	0.212626	0.173204	0.27544	0.28704	0.343579	0.359181	0.248523	0.014323	0.014323	0.337003	0.223854	0.149497
0.145604	0.215911	0.138094	0.33045	0.166396	1	0.607804	0.187076	0.142734	0.16276	0.254056	0	0.122209	0.177055	0.0338258	0.546223	0.174109	0.445606	0.277484	0.155371	0.406143	0.101938	0.0662315	0.310035	0.269052	0.20603	0.121734	0.160614	0.0918485	0.429404	0.245048	0.565719	0.541576	0.517935	0.550543	0.169214	0.174606	0.393003	0.454187	0.212359	0.268019	0.296086	0.169834	0.152036	0.470813	0.00361239	0.00361239	0.397671	0.528423	0.654197
0.152667	0.218281	0.169148	0.339478	0.184654	0.607804	1	0.202036	0.182531	0.225329	0.314108	0	0.135118	0.19203	0.0455656	0.494235	0.17445	0.417313	0.281364	0.163422	0.402882	0.102202	0.0763128	0.345697	0.263164	0.238591	0.128363	0.191916	0.109134	0.404097	0.239307	0.491384	0.480642	0.517393	0.505816	0.190416	0.203259	0.396548	0.416228	0.221278	0.307532	0.285444	0.178769	0.166975	0.481675	0.00553686	0.00553686	0.414241	0.50829	0.563388
0.158027	0.194275	0.197783	0.216869	0.220836	0.187076	0.202036	1	0.169446	0.214135	0.272084	0	0.191111	0.145374	0.0793843	0.158279	0.141992	0.166557	0.202433	0.228162	0.254168	0.140393	0.177428	0.138291	0.221958	0.161047	0.15938	0.18365	0.130751	0.177512	0.1978	0.156687	0.1487	0.231342	0.176749	0.157484	0.215578	0.138111	0.176397	0.154335	0.205459	0.179254	0.201793	0.201326	0.237758	0.00867746	0.00867746	0.221028	0.244669	0.19097
0.183341	0.0943407	0.299691	0.132323	0.140358	0.142734	0.182531	0.169446	1	0.392683	0.414459	0	0.12218	0.114752	0.08535	0.11783	0.110604	0.10452	0.129994	0.128818	0.218112	0.114719	0.148955	0.128181	0.145788	0.158923	0.17491	0.179008	0.0792833	0.130262	0.113521	0.10517	0.106529	0.179017	0.132979	0.125806	0.16189	0.121558	0.113687	0.123147	0.251427	0.099903	0.134255	0.206617	0.200657	4.90000000000000e-324	4.90000000000000e-324	0.158962	0.18193	0.139914
0.167378	0.107315	0.212868	0.160373	0.126562	0.16276	0.225329	0.214135	0.392683	1	0.558776	0	0.0966083	0.123906	0.0793046	0.147277	0.101333	0.12805	0.14543	0.151	0.229304	0.0941806	0.121023	0.177456	0.164817	0.165427	0.228345	0.207191	0.15324	0.129643	0.109577	0.118161	0.131237	0.209205	0.146804	0.162197	0.187817	0.160049	0.129079	0.129967	0.182599	0.102373	0.121631	0.152999	0.200771	0.00730673	0.00730673	0.178097	0.186191	0.160896
0.212667	0.166023	0.251719	0.250245	0.185347	0.254056	0.314108	0.272084	0.414459	0.558776	1	0	0.167583	0.20238	0.0567747	0.226726	0.167142	0.21393	0.220433	0.202192	0.310706	0.135136	0.139435	0.226551	0.24453	0.241868	0.244301	0.255597	0.137273	0.217079	0.186652	0.197469	0.213258	0.306231	0.241997	0.212632	0.221393	0.223057	0.207272	0.173732	0.265096	0.170331	0.185465	0.184869	0.313171	0.0154709	0.0154709	0.268713	0.306536	0.250812
0	0	0	0	0	0	0	0	0	0	0	1	0	0	0	0	0	0	0	0	0	0	0	0	0	0	0	0	0	0	0	0	0	0	0	0	0	0	0	0	0	0	0	0	0	0	0	0	0	0
0.216948	0.359019	0.16589	0.224132	0.324752	0.122209	0.135118	0.191111	0.12218	0.0966083	0.167583	0	1	0.206172	0.0479033	0.114752	0.243356	0.119045	0.211432	0.304924	0.191595	0.197357	0.1323	0.103449	0.270976	0.228507	0.139559	0.243705	0.107484	0.195337	0.254371	0.12342	0.134186	0.18394	0.143085	0.195099	0.269148	0.0914267	0.14531	0.0898662	0.188252	0.175677	0.297192	0.313183	0.19484	0.0487805	0.0487805	0.218025	0.185235	0.11262
0.216071	0.24671	0.0990614	0.360926	0.334103	0.177055	0.19203	0.145374	0.114752	0.123906	0.20238	0	0.206172	1	0.0397366	0.198668	0.294422	0.202881	0.329369	0.347511	0.299284	0.225942	0.0560533	0.206165	0.3387	0.240853	0.178006	0.262184	0.140965	0.270178	0.245708	0.192024	0.211464	0.221564	0.269779	0.294892	0.241298	0.161886	0.228942	0.132438	0.188452	0.268038	0.231496	0.243113	0.21669	0.0276406	0.0276406	0.344865	0.2322	0.169497
0.0885954	0.059513	0.100236	0.0312769	0.0776653	0.0338258	0.0455656	0.0793843	0.08535	0.0793046	0.0567747	0	0.0479033	0.0397366	1	0.0339703	0.0334897	0.0300096	0.0370194	0.0349621	0.0630046	0.0465739	0.114385	0.0410633	0.0496376	0.0343415	0.0894235	0.0753217	0.0271755	0.0478755	0.0614608	0.0336429	0.0299177	0.0423348	0.0376469	0.0428074	0.0531675	0.038695	0.0316444	0.0545023	0.0413141	0.0331903	0.0354371	0.099817	0.0540156	4.90000000000000e-324	4.90000000000000e-324	0.0674263	0.0470271	0.0373788
0.138661	0.200489	0.121253	0.356949	0.16469	0.546223	0.494235	0.158279	0.11783	0.147277	0.226726	0	0.114752	0.198668	0.0339703	1	0.202518	0.49125	0.286496	0.172059	0.382186	0.10743	0.0507593	0.345548	0.266952	0.192663	0.113395	0.173469	0.0897941	0.40658	0.223469	0.546346	0.523501	0.470987	0.571542	0.194255	0.180003	0.421595	0.447643	0.202063	0.202851	0.287459	0.150938	0.133481	0.388027	0.0100359	0.0100359	0.423559	0.453877	0.560432
0.235999	0.241866	0.0815058	0.313255	0.283556	0.174109	0.17445	0.141992	0.110604	0.101333	0.167142	0	0.243356	0.294422	0.0334897	0.202518	1	0.202119	0.266179	0.278269	0.260344	0.192061	0.0538491	0.16842	0.348439	0.258088	0.170285	0.246855	0.0965298	0.272826	0.249642	0.192266	0.185384	0.225564	0.23808	0.222269	0.273712	0.146558	0.223656	0.131914	0.160459	0.244877	0.254446	0.235938	0.209991	0.0467243	0.0467243	0.278391	0.208555	0.15878
0.126554	0.201273	0.112118	0.340907	0.166975	0.445606	0.417313	0.166557	0.10452	0.12805	0.21393	0	0.119045	0.202881	0.0300096	0.49125	0.202119	1	0.273862	0.174101	0.396904	0.10717	0.0437302	0.313215	0.256278	0.21093	0.110379	0.165346	0.0731074	0.370262	0.207972	0.441085	0.43353	0.431507	0.442913	0.182532	0.196154	0.373372	0.409975	0.203964	0.205348	0.271243	0.160913	0.135497	0.351237	0.0127758	0.0127758	0.418816	0.426381	0.449303
0.270549	0.303873	0.125323	0.427141	0.312536	0.277484	0.281364	0.202433	0.129994	0.14543	0.220433	0	0.211432	0.329369	0.0370194	0.286496	0.266179	0.273862	1	0.341218	0.407726	0.300591	0.0423488	0.245832	0.373606	0.288881	0.150918	0.262224	0.121428	0.362246	0.29313	0.294866	0.317573	0.331946	0.357892	0.293002	0.272555	0.235866	0.324465	0.194357	0.226786	0.350141	0.30549	0.23874	0.323517	0.0145934	0.0145934	0.413929	0.318545	0.272834
0.308929	0.269385	0.14461	0.444778	0.30661	0.155371	0.163422	0.228162	0.128818	0.151	0.202192	0	0.304924	0.347511	0.0349621	0.172059	0.278269	0.174101	0.341218	1	0.295558	0.288218	0.0882013	0.180009	0.386208	0.273379	0.218155	0.309291	0.134737	0.278127	0.288726	0.186353	0.19706	0.221762	0.248761	0.328666	0.257527	0.132464	0.22775	0.121496	0.161226	0.275255	0.33332	0.265998	0.190096	0.021978	0.021978	0.325325	0.209912	0.153115
0.252729	0.296307	0.201602	0.436701	0.309759	0.406143	0.402882	0.254168	0.218112	0.229304	0.310706	0	0.191595	0.299284	0.0630046	0.382186	0.260344	0.396904	0.407726	0.295558	1	0.188256	0.0964919	0.323262	0.401116	0.299644	0.224427	0.277095	0.164088	0.43152	0.293512	0.372418	0.384223	0.460871	0.434783	0.301205	0.305202	0.321803	0.372979	0.270699	0.303691	0.355242	0.306408	0.24191	0.442255	0.00902514	0.00902514	0.471316	0.450477	0.401598
0.293546	0.23013	0.0648941	0.271617	0.253601	0.101938	0.102202	0.140393	0.114719	0.0941806	0.135136	0	0.197357	0.225942	0.0465739	0.10743	0.192061	0.10717	0.300591	0.288218	0.188256	1	0.0393777	0.095052	0.271662	0.197586	0.110274	0.178917	0.0769513	0.205271	0.207936	0.119833	0.133593	0.130981	0.158849	0.241418	0.199031	0.0892247	0.165786	0.0978214	0.125552	0.228532	0.263295	0.140951	0.145533	0.0106876	0.0106876	0.21218	0.147234	0.0965528
0.0801643	0.0710595	0.26678	0.058866	0.0964366	0.0662315	0.0763128	0.177428	0.148955	0.121023	0.139435	0	0.1323	0.0560533	0.114385	0.0507593	0.0538491	0.0437302	0.0423488	0.0882013	0.0964919	0.0393777	1	0.0491498	0.0782497	0.076247	0.158098	0.0747948	0.077497	0.0530877	0.073853	0.0483691	0.0505672	0.095563	0.0505292	0.0609493	0.115819	0.0432657	0.0523545	0.0382603	0.123457	0.0467753	0.088745	0.187597	0.116286	4.90000000000000e-324	4.90000000000000e-324	0.0754132	0.0934207	0.0652167
0.138779	0.18276	0.151981	0.291866	0.16075	0.310035	0.345697	0.138291	0.128181	0.177456	0.226551	0	0.103449	0.206165	0.0410633	0.345548	0.16842	0.313215	0.245832	0.180009	0.323262	0.095052	0.0491498	1	0.229489	0.202594	0.101219	0.161008	0.104015	0.29696	0.21013	0.297336	0.328261	0.330509	0.330056	0.190065	0.204024	0.390644	0.297469	0.180947	0.190711	0.233894	0.157191	0.125947	0.293163	0.0137739	0.0137739	0.328839	0.331454	0.322018
0.331646	0.356172	0.149236	0.467078	0.368319	0.269052	0.263164	0.221958	0.145788	0.164817	0.24453	0	0.270976	0.3387	0.0496376	0.266952	0.348439	0.256278	0.373606	0.386208	0.401116	0.271662	0.0782497	0.229489	1	0.348636	0.272663	0.362123	0.143442	0.397262	0.38674	0.286267	0.306997	0.323006	0.372169	0.339579	0.278565	0.207053	0.318127	0.19633	0.248649	0.366887	0.339046	0.293611	0.318003	0.0194242	0.0194242	0.430493	0.330113	0.254322
0.246536	0.261404	0.154072	0.282037	0.284491	0.20603	0.238591	0.161047	0.158923	0.165427	0.241868	0	0.228507	0.240853	0.0343415	0.192663	0.258088	0.21093	0.288881	0.273379	0.299644	0.197586	0.076247	0.202594	0.348636	1	0.198985	0.266857	0.151815	0.248206	0.236018	0.189193	0.204819	0.257383	0.221532	0.267863	0.249646	0.173431	0.205825	0.192556	0.239996	0.241004	0.270548	0.203546	0.244426	0.0110895	0.0110895	0.285931	0.255033	0.203363
0.249207	0.161682	0.176678	0.201898	0.165161	0.121734	0.128363	0.15938	0.17491	0.228345	0.244301	0	0.139559	0.178006	0.0894235	0.113395	0.170285	0.110379	0.150918	0.218155	0.224427	0.110274	0.158098	0.101219	0.272663	0.198985	1	0.346235	0.152641	0.158717	0.137584	0.109808	0.118338	0.162709	0.143288	0.215605	0.189742	0.0880681	0.122456	0.120043	0.161134	0.12246	0.142113	0.224329	0.153226	4.90000000000000e-324	4.90000000000000e-324	0.185842	0.137607	0.118152
0.179042	0.208565	0.122026	0.328552	0.238608	0.160614	0.191916	0.18365	0.179008	0.207191	0.255597	0	0.243705	0.262184	0.0753217	0.173469	0.246855	0.165346	0.262224	0.309291	0.277095	0.178917	0.0747948	0.161008	0.362123	0.266857	0.346235	1	0.128636	0.252247	0.2311	0.166944	0.174823	0.227053	0.223845	0.297423	0.245066	0.129704	0.184837	0.130486	0.177376	0.203585	0.257024	0.197837	0.197527	0.0284112	0.0284112	0.275491	0.201116	0.159493
0.104589	0.0910748	0.103567	0.148431	0.152422	0.0918485	0.109134	0.130751	0.0792833	0.15324	0.137273	0	0.107484	0.140965	0.0271755	0.0897941	0.0965298	0.0731074	0.121428	0.134737	0.164088	0.0769513	0.077497	0.104015	0.143442	0.151815	0.152641	0.128636	1	0.0970799	0.0920511	0.0739574	0.0855163	0.120314	0.110354	0.296933	0.132281	0.102153	0.0846321	0.100218	0.100814	0.0762583	0.0965328	0.137424	0.123649	4.90000000000000e-324	4.90000000000000e-324	0.151797	0.114164	0.0852108
0.224434	0.348683	0.123818	0.465227	0.282741	0.429404	0.404097	0.177512	0.130262	0.129643	0.217079	0	0.195337	0.270178	0.0478755	0.40658	0.272826	0.370262	0.362246	0.278127	0.43152	0.205271	0.0530877	0.29696	0.397262	0.248206	0.158717	0.252247	0.0970799	1	0.43538	0.544489	0.489924	0.475184	0.530595	0.234076	0.24987	0.306801	0.547042	0.195942	0.264769	0.435465	0.278872	0.19651	0.399593	0.00287455	0.00287455	0.449771	0.453803	0.425152
0.343079	0.376438	0.149247	0.389093	0.308756	0.245048	0.239307	0.1978	0.113521	0.109577	0.186652	0	0.254371	0.245708	0.0614608	0.223469	0.249642	0.207972	0.29313	0.288726	0.293512	0.207936	0.073853	0.21013	0.38674	0.236018	0.137584	0.2311	0.0920511	0.43538	1	0.302256	0.300319	0.288468	0.288545	0.23478	0.238131	0.181939	0.377839	0.132001	0.267873	0.460893	0.322627	0.249538	0.310831	4.90000000000000e-324	4.90000000000000e-324	0.316498	0.304266	0.227345
0.159102	0.249938	0.111174	0.371821	0.177916	0.565719	0.491384	0.156687	0.10517	0.118161	0.197469	0	0.12342	0.192024	0.0336429	0.546346	0.192266	0.441085	0.294866	0.186353	0.372418	0.119833	0.0483691	0.297336	0.286267	0.189193	0.109808	0.166944	0.0739574	0.544489	0.302256	1	0.612559	0.469406	0.585148	0.177352	0.170248	0.370101	0.578708	0.176919	0.217221	0.360735	0.178879	0.14029	0.391958	0.00423357	0.00423357	0.402103	0.467515	0.588063
0.150088	0.267011	0.117899	0.390955	0.203829	0.541576	0.480642	0.1487	0.106529	0.131237	0.213258	0	0.134186	0.211464	0.0299177	0.523501	0.185384	0.43353	0.317573	0.19706	0.384223	0.133593	0.0505672	0.328261	0.306997	0.204819	0.118338	0.174823	0.0855163	0.489924	0.300319	0.612559	1	0.461698	0.56882	0.1937	0.182131	0.361827	0.53369	0.181273	0.220843	0.372081	0.193196	0.150971	0.399492	0.00452888	0.00452888	0.412682	0.457221	0.545867
0.175226	0.27866	0.163092	0.372166	0.218134	0.517935	0.517393	0.231342	0.179017	0.209205	0.306231	0	0.18394	0.221564	0.0423348	0.470987	0.225564	0.431507	0.331946	0.221762	0.460871	0.130981	0.095563	0.330509	0.323006	0.257383	0.162709	0.227053	0.120314	0.475184	0.288468	0.469406	0.461698	1	0.490146	0.222851	0.230524	0.373657	0.44931	0.214445	0.301668	0.31769	0.22437	0.198287	0.494811	0.00844697	0.00844697	0.432867	0.588705	0.521706
0.179645	0.254681	0.124283	0.487854	0.234757	0.550543	0.505816	0.176749	0.132979	0.146804	0.241997	0	0.143085	0.269779	0.0376469	0.571542	0.23808	0.442913	0.357892	0.248761	0.434783	0.158849	0.0505292	0.330056	0.372169	0.221532	0.143288	0.223845	0.110354	0.530595	0.288545	0.585148	0.56882	0.490146	1	0.237949	0.215758	0.383217	0.506702	0.19364	0.238354	0.373003	0.208601	0.165036	0.419855	0.0115488	0.0115488	0.494788	0.492211	0.559731
0.276466	0.210488	0.127012	0.3805	0.303278	0.169214	0.190416	0.157484	0.125806	0.162197	0.212632	0	0.195099	0.294892	0.0428074	0.194255	0.222269	0.182532	0.293002	0.328666	0.301205	0.241418	0.0609493	0.190065	0.339579	0.267863	0.215605	0.297423	0.296933	0.234076	0.23478	0.177352	0.1937	0.222851	0.237949	1	0.235526	0.158646	0.206433	0.169072	0.165793	0.242855	0.20997	0.265346	0.204713	0.0163934	0.0163934	0.327945	0.202139	0.173481
0.259396	0.262859	0.203548	0.285443	0.39522	0.174606	0.203259	0.215578	0.16189	0.187817	0.221393	0	0.269148	0.241298	0.0531675	0.180003	0.273712	0.196154	0.272555	0.257527	0.305202	0.199031	0.115819	0.204024	0.278565	0.249646	0.189742	0.245066	0.132281	0.24987	0.238131	0.170248	0.182131	0.230524	0.215758	0.235526	1	0.174397	0.208066	0.183993	0.250582	0.246658	0.270188	0.331932	0.250104	0.0641799	0.0641799	0.294198	0.250695	0.157382
0.142154	0.176587	0.106432	0.256504	0.132702	0.393003	0.396548	0.138111	0.121558	0.160049	0.223057	0	0.0914267	0.161886	0.038695	0.421595	0.146558	0.373372	0.235866	0.132464	0.321803	0.0892247	0.0432657	0.390644	0.207053	0.173431	0.0880681	0.129704	0.102153	0.306801	0.181939	0.370101	0.361827	0.373657	0.383217	0.158646	0.174397	1	0.335662	0.176311	0.183217	0.231102	0.139264	0.120899	0.325295	0.0115604	0.0115604	0.324115	0.382999	0.397764
0.207438	0.302278	0.121741	0.412585	0.212626	0.454187	0.416228	0.176397	0.113687	0.129079	0.207272	0	0.14531	0.228942	0.0316444	0.447643	0.223656	0.409975	0.324465	0.22775	0.372979	0.165786	0.0523545	0.297469	0.318127	0.205825	0.122456	0.184837	0.0846321	0.547042	0.377839	0.578708	0.53369	0.44931	0.506702	0.206433	0.208066	0.335662	1	0.190076	0.220249	0.462817	0.216169	0.15941	0.373702	0.00456358	0.00456358	0.389726	0.447118	0.455493
0.190108	0.202837	0.142074	0.209898	0.173204	0.212359	0.221278	0.154335	0.123147	0.129967	0.173732	0	0.0898662	0.132438	0.0545023	0.202063	0.131914	0.203964	0.194357	0.121496	0.270699	0.0978214	0.0382603	0.180947	0.19633	0.192556	0.120043	0.130486	0.100218	0.195942	0.132001	0.176919	0.181273	0.214445	0.19364	0.169072	0.183993	0.176311	0.190076	1	0.174167	0.167453	0.118938	0.206945	0.250742	0.0130834	0.0130834	0.244282	0.255252	0.200815
0.21289	0.244313	0.197273	0.256544	0.27544	0.268019	0.307532	0.205459	0.251427	0.182599	0.265096	0	0.188252	0.188452	0.0413141	0.202851	0.160459	0.205348	0.226786	0.161226	0.303691	0.125552	0.123457	0.190711	0.248649	0.239996	0.161134	0.177376	0.100814	0.264769	0.267873	0.217221	0.220843	0.301668	0.238354	0.165793	0.250582	0.183217	0.220249	0.174167	1	0.250382	0.220622	0.285389	0.365518	4.90000000000000e-324	4.90000000000000e-324	0.27709	0.313205	0.237528
0.334953	0.354948	0.106699	0.413342	0.28704	0.296086	0.285444	0.179254	0.099903	0.102373	0.170331	0	0.175677	0.268038	0.0331903	0.287459	0.244877	0.271243	0.350141	0.275255	0.355242	0.228532	0.0467753	0.233894	0.366887	0.241004	0.12246	0.203585	0.0762583	0.435465	0.460893	0.360735	0.372081	0.31769	0.373003	0.242855	0.246658	0.231102	0.462817	0.167453	0.250382	1	0.273159	0.19729	0.326631	0.00828632	0.00828632	0.360112	0.349353	0.274207
0.261889	0.300919	0.132116	0.289874	0.343579	0.169834	0.178769	0.201793	0.134255	0.121631	0.185465	0	0.297192	0.231496	0.0354371	0.150938	0.254446	0.160913	0.30549	0.33332	0.306408	0.263295	0.088745	0.157191	0.339046	0.270548	0.142113	0.257024	0.0965328	0.278872	0.322627	0.178879	0.193196	0.22437	0.208601	0.20997	0.270188	0.139264	0.216169	0.118938	0.220622	0.273159	1	0.245057	0.234382	4.90000000000000e-324	4.90000000000000e-324	0.241687	0.224512	0.15189
0.274257	0.25791	0.221411	0.25303	0.359181	0.152036	0.166975	0.201326	0.206617	0.152999	0.184869	0	0.313183	0.243113	0.099817	0.133481	0.235938	0.135497	0.23874	0.265998	0.24191	0.140951	0.187597	0.125947	0.293611	0.203546	0.224329	0.197837	0.137424	0.19651	0.249538	0.14029	0.150971	0.198287	0.165036	0.265346	0.331932	0.120899	0.15941	0.206945	0.285389	0.19729	0.245057	1	0.23406	0.0563639	0.0563639	0.252162	0.212092	0.136086
0.200047	0.303682	0.189135	0.373	0.248523	0.470813	0.481675	0.237758	0.200657	0.200771	0.313171	0	0.19484	0.21669	0.0540156	0.388027	0.209991	0.351237	0.323517	0.190096	0.442255	0.145533	0.116286	0.293163	0.318003	0.244426	0.153226	0.197527	0.123649	0.399593	0.310831	0.391958	0.399492	0.494811	0.419855	0.204713	0.250104	0.325295	0.373702	0.250742	0.365518	0.326631	0.234382	0.23406	1	0.00366153	0.00366153	0.429698	0.494603	0.448181
4.90000000000000e-324	0.0152538	4.90000000000000e-324	0.0202279	0.014323	0.00361239	0.00553686	0.00867746	4.90000000000000e-324	0.00730673	0.0154709	0	0.0487805	0.0276406	4.90000000000000e-324	0.0100359	0.0467243	0.0127758	0.0145934	0.021978	0.00902514	0.0106876	4.90000000000000e-324	0.0137739	0.0194242	0.0110895	4.90000000000000e-324	0.0284112	4.90000000000000e-324	0.00287455	4.90000000000000e-324	0.00423357	0.00452888	0.00844697	0.0115488	0.0163934	0.0641799	0.0115604	0.00456358	0.0130834	4.90000000000000e-324	0.00828632	4.90000000000000e-324	0.0563639	0.00366153	1	1	0.0181246	0.00618541	0.00237595
4.90000000000000e-324	0.0152538	4.90000000000000e-324	0.0202279	0.014323	0.00361239	0.00553686	0.00867746	4.90000000000000e-324	0.00730673	0.0154709	0	0.0487805	0.0276406	4.90000000000000e-324	0.0100359	0.0467243	0.0127758	0.0145934	0.021978	0.00902514	0.0106876	4.90000000000000e-324	0.0137739	0.0194242	0.0110895	4.90000000000000e-324	0.0284112	4.90000000000000e-324	0.00287455	4.90000000000000e-324	0.00423357	0.00452888	0.00844697	0.0115488	0.0163934	0.0641799	0.0115604	0.00456358	0.0130834	4.90000000000000e-324	0.00828632	4.90000000000000e-324	0.0563639	0.00366153	1	1	0.0181246	0.00618541	0.00237595
0.252059	0.320274	0.165077	0.501337	0.337003	0.397671	0.414241	0.221028	0.158962	0.178097	0.268713	0	0.218025	0.344865	0.0674263	0.423559	0.278391	0.418816	0.413929	0.325325	0.471316	0.21218	0.0754132	0.328839	0.430493	0.285931	0.185842	0.275491	0.151797	0.449771	0.316498	0.402103	0.412682	0.432867	0.494788	0.327945	0.294198	0.324115	0.389726	0.244282	0.27709	0.360112	0.241687	0.252162	0.429698	0.0181246	0.0181246	1	0.454426	0.390104
0.185186	0.264845	0.177777	0.381215	0.223854	0.528423	0.50829	0.244669	0.18193	0.186191	0.306536	0	0.185235	0.2322	0.0470271	0.453877	0.208555	0.426381	0.318545	0.209912	0.450477	0.147234	0.0934207	0.331454	0.330113	0.255033	0.137607	0.201116	0.114164	0.453803	0.304266	0.467515	0.457221	0.588705	0.492211	0.202139	0.250695	0.382999	0.447118	0.255252	0.313205	0.349353	0.224512	0.212092	0.494603	0.00618541	0.00618541	0.454426	1	0.513905
0.130851	0.201085	0.134281	0.324315	0.149497	0.654197	0.563388	0.19097	0.139914	0.160896	0.250812	0	0.11262	0.169497	0.0373788	0.560432	0.15878	0.449303	0.272834	0.153115	0.401598	0.0965528	0.0652167	0.322018	0.254322	0.203363	0.118152	0.159493	0.0852108	0.425152	0.227345	0.588063	0.545867	0.521706	0.559731	0.173481	0.157382	0.397764	0.455493	0.200815	0.237528	0.274207	0.15189	0.136086	0.448181	0.00237595	0.00237595	0.390104	0.513905	1
0.198926	0.324732	0.176443	0.278703	0.245249	0.294596	0.30316	0.295401	0.187952	0.161005	0.262386	0	0.187964	0.202482	0.0710631	0.255561	0.195494	0.260167	0.270357	0.211881	0.32564	0.122324	0.126409	0.218471	0.266137	0.187375	0.159956	0.192159	0.0965932	0.339339	0.270248	0.286514	0.277856	0.348733	0.287468	0.171203	0.241166	0.219493	0.334564	0.225169	0.309929	0.299212	0.206604	0.211831	0.388243	4.90000000000000e-324	4.90000000000000e-324	0.330812	0.378548	0.292561
0	0	0	0	0	0	0	0	0	0	0	0	0	0	0	0	0	0	0	0	0	0	0	0	0	0	0	0	0	0	0	0	0	0	0	0	0	0	0	0	0	0	0	0	0	0	0	0	0	0
0.0906993	0.0628529	0.149986	0.0794155	0.112846	0.0569392	0.0647907	0.0978603	0.114958	0.0913174	0.102762	0	0.0964717	0.0868875	0.0234499	0.0443186	0.0576622	0.040175	0.062881	0.0860671	0.0913677	0.0852936	0.310655	0.035828	0.0992153	0.103241	0.152499	0.0923869	0.0563805	0.0744212	0.080892	0.0458377	0.0485469	0.0852925	0.0602151	0.0992168	0.130182	0.0400601	0.0540439	0.0246652	0.112496	0.0489131	0.140217	0.207623	0.0830022	4.90000000000000e-324	4.90000000000000e-324	0.0762058	0.0730526	0.0515743
0.218667	0.271967	0.250282	0.25047	0.312954	0.214937	0.244989	0.212855	0.223465	0.206275	0.269051	0	0.261736	0.224555	0.0698921	0.169498	0.185778	0.171233	0.217185	0.198698	0.300622	0.108168	0.163567	0.185787	0.270984	0.272253	0.189657	0.211379	0.125873	0.248418	0.246807	0.182376	0.202344	0.267092	0.219085	0.192701	0.294496	0.152548	0.207706	0.185461	0.322604	0.220688	0.218041	0.284249	0.311884	4.90000000000000e-324	4.90000000000000e-324	0.272115	0.292709	0.20254
0.215445	0.195407	0.19928	0.155122	0.198837	0.144479	0.155575	0.244934	0.226325	0.160067	0.214457	0	0.222362	0.11963	0.037557	0.113624	0.150448	0.11795	0.146355	0.169346	0.227525	0.119404	0.255787	0.111492	0.204768	0.250938	0.26178	0.197776	0.112742	0.154245	0.16169	0.117207	0.119449	0.1862	0.13038	0.152342	0.187679	0.106069	0.12239	0.119755	0.212125	0.130867	0.176427	0.224271	0.230561	0.000607687	0.000607687	0.163612	0.189132	0.148687
0.0583032	0.0824717	0.151992	0.0691262	0.0848379	0.0601802	0.0545697	0.126185	0.0871353	0.10223	0.0798656	0	0.0918671	0.0576143	0.0601917	0.0581731	0.083408	0.0513603	0.0688029	0.0783637	0.11348	0.0551807	0.137486	0.0556102	0.0838899	0.102236	0.139415	0.0592383	0.0403209	0.0713784	0.0650872	0.0485274	0.04762	0.087988	0.0580583	0.0476101	0.113996	0.038722	0.0519134	0.0573225	0.0901547	0.0451059	0.0869298	0.086199	0.0838709	4.90000000000000e-324	4.90000000000000e-324	0.0828641	0.0785367	0.0582555
0.189245	0.235436	0.195667	0.243168	0.222506	0.260725	0.29	0.268252	0.230553	0.15554	0.276671	0	0.168627	0.163244	0.0756076	0.217086	0.206387	0.223863	0.223508	0.200211	0.316056	0.127619	0.132498	0.224336	0.227484	0.273932	0.139937	0.151342	0.0749848	0.257176	0.244808	0.21728	0.210521	0.319171	0.227562	0.171269	0.196872	0.197918	0.247827	0.236996	0.313228	0.235007	0.202119	0.171938	0.328482	4.90000000000000e-324	4.90000000000000e-324	0.277341	0.33496	0.262048
0.209702	0.171839	0.21948	0.255178	0.233431	0.247087	0.27639	0.272351	0.241715	0.23405	0.320074	0	0.211386	0.18866	0.0496755	0.199142	0.190997	0.190174	0.233025	0.183575	0.321652	0.133727	0.154468	0.177147	0.264561	0.237814	0.22503	0.216377	0.1285	0.229142	0.184752	0.194805	0.20472	0.300935	0.221971	0.169769	0.287584	0.183135	0.201272	0.202621	0.335682	0.177148	0.230805	0.267077	0.334387	0.0110912	0.0110912	0.263109	0.30287	0.235514
0.126941	0.181636	0.115328	0.295054	0.134507	0.6291	0.531512	0.157432	0.120197	0.136696	0.211738	0	0.0990786	0.152978	0.0311747	0.553149	0.150651	0.43573	0.249466	0.143686	0.35322	0.0872801	0.052894	0.287193	0.22386	0.183504	0.0974624	0.140466	0.0709596	0.391991	0.213474	0.589365	0.531369	0.469273	0.535822	0.154751	0.143522	0.372356	0.455624	0.190264	0.20875	0.280449	0.132122	0.118992	0.393474	0.0045546	0.0045546	0.353151	0.459971	0.659898
0.12835	0.157776	0.243456	0.174089	0.249046	0.170953	0.194374	0.306227	0.173817	0.208988	0.250436	0	0.205008	0.153224	0.0334069	0.130765	0.157856	0.137328	0.157491	0.164931	0.216739	0.129136	0.225853	0.142448	0.194478	0.218074	0.191871	0.181641	0.0956901	0.153702	0.168735	0.126064	0.129978	0.223771	0.14151	0.144658	0.231047	0.126877	0.131241	0.122698	0.2435	0.138297	0.208753	0.199944	0.238103	0.012482	0.012482	0.196566	0.228628	0.145438
0.120897	0.196014	0.137041	0.314047	0.147953	0.672786	0.559804	0.18788	0.138234	0.154318	0.241699	0	0.106393	0.160284	0.0323792	0.532744	0.153736	0.443822	0.258373	0.148572	0.388454	0.0844996	0.0645317	0.30636	0.252849	0.191927	0.112055	0.150891	0.0809039	0.412708	0.222659	0.569088	0.533667	0.509696	0.536212	0.161146	0.166177	0.389019	0.452247	0.204039	0.239359	0.283511	0.15106	0.132672	0.431196	0.00290965	0.00290965	0.376601	0.515251	0.658377
0.268511	0.337306	0.235225	0.425441	0.350537	0.346701	0.376241	0.286701	0.20471	0.228991	0.293716	0	0.267326	0.284515	0.0735675	0.301345	0.260347	0.300127	0.35558	0.311335	0.448491	0.222397	0.153736	0.286156	0.373556	0.344833	0.233521	0.275627	0.14819	0.369186	0.32967	0.29778	0.316006	0.403205	0.348342	0.27345	0.35288	0.271692	0.308283	0.263722	0.37788	0.337256	0.271545	0.329621	0.484335	0.007793	0.007793	0.421645	0.441148	0.329708
0.154896	0.235721	0.139808	0.346316	0.174613	0.595471	0.54332	0.174633	0.150366	0.151749	0.241677	0	0.121869	0.190867	0.0351372	0.506181	0.174405	0.437057	0.2917	0.176549	0.41094	0.110096	0.0673457	0.314148	0.278046	0.217896	0.115125	0.17151	0.0866634	0.44629	0.258736	0.560408	0.515137	0.530953	0.527577	0.180374	0.184355	0.386154	0.477865	0.203924	0.260447	0.316881	0.187433	0.149502	0.459471	0.00326103	0.00326103	0.401987	0.519066	0.595134
0.214369	0.198969	0.230518	0.221749	0.254778	0.252657	0.263334	0.291637	0.20571	0.239637	0.27675	0	0.161803	0.180585	0.0721866	0.195299	0.161707	0.193051	0.225642	0.155542	0.289656	0.154268	0.165663	0.206801	0.228538	0.222349	0.188188	0.191921	0.145432	0.234409	0.220745	0.190377	0.209393	0.313246	0.208171	0.193486	0.299964	0.192978	0.208347	0.218985	0.307916	0.228259	0.202166	0.293561	0.328065	0.0125532	0.0125532	0.260969	0.318102	0.225645
0.137109	0.218067	0.136816	0.334281	0.163956	0.690515	0.566969	0.183058	0.143666	0.153559	0.250758	0	0.126007	0.170945	0.0360815	0.541996	0.166931	0.435656	0.277673	0.158238	0.389347	0.100171	0.0684168	0.300461	0.257599	0.214087	0.116248	0.151181	0.0892988	0.42487	0.248139	0.565915	0.556694	0.514076	0.537594	0.167167	0.166029	0.393663	0.466126	0.203222	0.247655	0.292516	0.159068	0.145951	0.485594	0.00304381	0.00304381	0.395261	0.518814	0.663415
0.193195	0.213116	0.209751	0.329405	0.257101	0.267322	0.287436	0.215689	0.189062	0.253452	0.310056	0	0.189106	0.255746	0.0306507	0.264	0.209034	0.257347	0.272154	0.247385	0.383578	0.142131	0.108539	0.248278	0.307514	0.250573	0.213493	0.30324	0.209219	0.284317	0.236359	0.234126	0.255502	0.319076	0.29877	0.301663	0.27637	0.227679	0.252741	0.182395	0.261233	0.24303	0.207177	0.220743	0.347268	0.00852308	0.00852308	0.355965	0.313768	0.263326
0.172813	0.244639	0.13033	0.391985	0.217605	0.380534	0.376684	0.185557	0.145067	0.183475	0.253411	0	0.145413	0.221361	0.0269493	0.392642	0.208475	0.368363	0.31896	0.206567	0.40442	0.128541	0.0579568	0.285311	0.314144	0.225101	0.163786	0.245789	0.180654	0.379605	0.273493	0.366226	0.376206	0.397371	0.422796	0.288486	0.223453	0.303833	0.372936	0.201067	0.237805	0.316198	0.191618	0.162328	0.357981	0.00469358	0.00469358	0.376308	0.387037	0.372762
0.203664	0.2523	0.141414	0.433898	0.254452	0.380637	0.376251	0.212365	0.143367	0.187779	0.265209	0	0.154043	0.272766	0.0294735	0.382766	0.253469	0.362779	0.339137	0.272109	0.394996	0.168757	0.059876	0.28049	0.350106	0.29526	0.187338	0.304582	0.185629	0.417234	0.327955	0.367384	0.384489	0.418592	0.429703	0.334017	0.247146	0.28503	0.417326	0.213477	0.242248	0.345302	0.239924	0.185999	0.348811	0.00845465	0.00845465	0.419052	0.41819	0.36738
0.17164	0.16327	0.147203	0.291162	0.163294	0.233399	0.244669	0.194817	0.15237	0.224527	0.261572	0	0.109853	0.174177	0.0441371	0.234444	0.160828	0.226621	0.248297	0.191155	0.328427	0.143025	0.0850971	0.20291	0.260024	0.211458	0.224455	0.270997	0.224251	0.230504	0.181844	0.205321	0.21675	0.294421	0.259752	0.281672	0.183203	0.206429	0.222467	0.171021	0.199711	0.193605	0.181166	0.155143	0.260102	4.90000000000000e-324	4.90000000000000e-324	0.26799	0.261488	0.224921
0.161652	0.21722	0.105862	0.464976	0.210103	0.484023	0.469348	0.150887	0.120431	0.14686	0.226467	0	0.122339	0.261638	0.0316011	0.510037	0.217443	0.409583	0.358802	0.231977	0.40868	0.160186	0.0359671	0.329161	0.339493	0.227748	0.124257	0.226032	0.114961	0.45659	0.2559	0.498587	0.499218	0.434903	0.633164	0.256984	0.187593	0.365164	0.429128	0.171849	0.218366	0.332003	0.190022	0.147063	0.374026	0.0125219	0.0125219	0.523177	0.442211	0.48382
0.202602	0.274247	0.107033	0.412177	0.308596	0.216125	0.219264	0.178995	0.117937	0.125271	0.194557	0	0.226866	0.321252	0.0352117	0.227349	0.256988	0.235603	0.307768	0.31142	0.321486	0.240907	0.0441417	0.186107	0.37044	0.209592	0.163279	0.295881	0.110404	0.273068	0.250409	0.213839	0.243812	0.252776	0.298082	0.283626	0.235556	0.189566	0.227353	0.164378	0.212247	0.251019	0.217641	0.22565	0.273587	0.0368789	0.0368789	0.396317	0.269797	0.196758
0.175882	0.18877	0.147396	0.263917	0.247679	0.254724	0.276316	0.189302	0.154022	0.156116	0.216251	0	0.144691	0.194088	0.0300931	0.249706	0.201725	0.250461	0.264141	0.17242	0.299723	0.108993	0.0812924	0.207453	0.256692	0.248892	0.172849	0.188694	0.118185	0.243683	0.201698	0.227829	0.244777	0.309936	0.271859	0.186078	0.233292	0.205961	0.227195	0.206747	0.254334	0.223124	0.159001	0.209923	0.291579	0.0123514	0.0123514	0.289256	0.297722	0.238985
0.172335	0.303689	0.175902	0.26112	0.24008	0.17881	0.194626	0.168288	0.130718	0.1482	0.198876	0	0.2942	0.202641	0.0670761	0.187011	0.26221	0.192456	0.231466	0.199034	0.256494	0.20262	0.0674794	0.207206	0.297312	0.169249	0.13921	0.198188	0.118175	0.265869	0.237649	0.18215	0.196753	0.249337	0.213707	0.17656	0.241026	0.168459	0.218415	0.140562	0.192646	0.197289	0.256271	0.268296	0.244729	0.0436321	0.0436321	0.282706	0.254748	0.166959
0.109869	0.057298	0.16537	0.0517658	0.12488	0.0696038	0.076002	0.139088	0.13421	0.110007	0.128743	0	0.126853	0.0519959	0.0418991	0.0576861	0.0385128	0.0492896	0.06369	0.0591372	0.0984541	0.0430055	0.332728	0.0609315	0.0682658	0.0621874	0.134315	0.05517	0.0567752	0.0618905	0.0476606	0.0494712	0.0518419	0.0993895	0.0562671	0.0374017	0.179157	0.0561953	0.054721	0.0573778	0.133977	0.0674533	0.0515655	0.121734	0.112748	4.90000000000000e-324	4.90000000000000e-324	0.0960079	0.115084	0.0611952
0.198956	0.217087	0.116921	0.36433	0.259528	0.242962	0.259539	0.178409	0.130606	0.168895	0.226	0	0.165219	0.231955	0.0375489	0.271165	0.248133	0.270646	0.296836	0.249541	0.329326	0.189391	0.0565789	0.22349	0.325007	0.242498	0.150979	0.242451	0.103355	0.279807	0.241127	0.240398	0.252141	0.290727	0.298851	0.232681	0.210715	0.20856	0.258225	0.183462	0.211423	0.233417	0.197257	0.181907	0.272666	0.0182896	0.0182896	0.372181	0.284534	0.246403
0.259374	0.295794	0.145084	0.46789	0.333694	0.348097	0.356593	0.239011	0.171119	0.205426	0.285059	0	0.21187	0.326891	0.0524013	0.378742	0.286607	0.377574	0.427082	0.35006	0.440562	0.230773	0.07262	0.33097	0.396451	0.313836	0.216986	0.292353	0.129602	0.412609	0.304512	0.343739	0.373458	0.421758	0.433396	0.307212	0.280702	0.279221	0.358007	0.226184	0.285061	0.351706	0.222441	0.245848	0.379439	0.0209983	0.0209983	0.504511	0.423073	0.339665
0.240839	0.276514	0.140535	0.382101	0.313142	0.273462	0.274799	0.241007	0.159905	0.201639	0.26189	0	0.225326	0.310014	0.0653566	0.292246	0.262002	0.313831	0.377296	0.337883	0.400376	0.208812	0.0895936	0.282788	0.348285	0.290514	0.228703	0.283589	0.140012	0.349018	0.281689	0.281574	0.292188	0.353441	0.333529	0.277954	0.267014	0.239982	0.297721	0.186143	0.265564	0.285973	0.232071	0.242829	0.31685	0.0137914	0.0137914	0.400403	0.349776	0.275731
0.263825	0.3005	0.164385	0.303921	0.260133	0.330861	0.333826	0.261557	0.181445	0.178682	0.288513	0	0.203253	0.194268	0.0428688	0.245221	0.209997	0.252198	0.29563	0.204837	0.342925	0.193565	0.112554	0.225992	0.323338	0.248813	0.168088	0.176894	0.11473	0.334082	0.327094	0.280952	0.277336	0.365014	0.298105	0.189337	0.244875	0.23918	0.305504	0.256807	0.311836	0.322339	0.260061	0.235036	0.40088	4.90000000000000e-324	4.90000000000000e-324	0.314773	0.420636	0.29714
0.318493	0.362027	0.229699	0.304572	0.334011	0.306881	0.32213	0.277961	0.241728	0.189131	0.26889	0	0.275655	0.198318	0.0578009	0.244263	0.235467	0.254324	0.281499	0.220879	0.357596	0.15876	0.161141	0.203139	0.332888	0.292748	0.201525	0.223641	0.128496	0.316733	0.353895	0.25801	0.269951	0.343118	0.268576	0.216378	0.345591	0.228324	0.286095	0.262976	0.425874	0.32165	0.291303	0.299813	0.440285	4.90000000000000e-324	4.90000000000000e-324	0.329282	0.386859	0.292923
0.0614083	0.0496343	0.0526103	0.0557529	0.0452597	0.0502871	0.0589228	0.0468345	0.044289	0.0668517	0.0591299	0	0.0421735	0.0461537	0.0208409	0.0607087	0.0565121	0.0644385	0.0561504	0.05493	0.0921933	0.0457134	0.0176143	0.104441	0.0455383	0.0574786	0.0426879	0.0707834	0.081309	0.0445612	0.0379072	0.0427984	0.0480258	0.0628466	0.0540344	0.0894752	0.092663	0.142973	0.0434961	0.0634377	0.0429649	0.0539995	0.0580925	0.0395291	0.0578819	4.90000000000000e-324	4.90000000000000e-324	0.074049	0.0700797	0.0535371
0.288364	0.358191	0.142645	0.320206	0.378093	0.151432	0.151132	0.199029	0.0829244	0.0857497	0.155127	0	0.304742	0.275102	0.0584856	0.151867	0.273642	0.17847	0.264495	0.347697	0.269543	0.265976	0.106646	0.149231	0.380409	0.240802	0.177234	0.254932	0.0679257	0.301508	0.374329	0.183165	0.21296	0.210084	0.211467	0.254363	0.272866	0.115603	0.243769	0.12917	0.190521	0.304382	0.354201	0.298647	0.206089	4.90000000000000e-324	4.90000000000000e-324	0.305132	0.195988	0.142938
0.162157	0.25314	0.177411	0.352732	0.27059	0.458665	0.462753	0.260778	0.199828	0.192157	0.305525	0	0.163514	0.226339	0.049137	0.377638	0.216006	0.369254	0.301632	0.192685	0.428814	0.13345	0.105979	0.287842	0.317852	0.272207	0.159726	0.223628	0.108973	0.395044	0.302956	0.371421	0.385075	0.474928	0.407618	0.216313	0.262307	0.302511	0.384848	0.233929	0.349759	0.312348	0.233575	0.228097	0.476055	0.00151206	0.00151206	0.400427	0.461613	0.417466
0.201213	0.211879	0.283305	0.189882	0.308247	0.156847	0.165525	0.20907	0.233663	0.152072	0.2192	0	0.297211	0.174336	0.0806105	0.123954	0.215254	0.123201	0.163626	0.255475	0.244784	0.130286	0.269529	0.103671	0.253143	0.227483	0.246018	0.193627	0.158646	0.193562	0.235493	0.137967	0.135922	0.204046	0.159362	0.192457	0.309946	0.0976648	0.157259	0.131232	0.23802	0.151557	0.237973	0.326289	0.237791	4.90000000000000e-324	4.90000000000000e-324	0.209029	0.205668	0.158806
0.00668537	0.0154626	0.0132595	0.00571689	0.000612407	0.00472684	0.0055252	0.0306541	0.00884526	0.035142	0.0228992	0	0.0122328	0.0089517	0.00278274	0.00349823	0.00425578	0.00467557	0.0122579	0.00866155	0.00303274	0.0156103	0.0410673	0.00334775	0.0156242	0.00688664	0.0272137	0.00848656	0.0118334	0.00155633	0.00337305	0.00496829	0.00473043	0.00887663	0.00481806	0.0112014	0.000569178	0.00633531	0.00111598	0.0194916	0.00529367	0.00421406	0.00212429	4.90000000000000e-324	0.00679643	4.90000000000000e-324	4.90000000000000e-324	0.00368969	0.0107302	0.00373961
0.161945	0.182815	0.220614	0.172453	0.155086	0.193033	0.196136	0.241055	0.198195	0.188135	0.285096	0	0.179075	0.138304	0.0606779	0.145079	0.117911	0.151303	0.161543	0.134801	0.243164	0.129473	0.204112	0.147367	0.196589	0.194419	0.220192	0.161931	0.115353	0.176898	0.154302	0.149688	0.152053	0.249164	0.176478	0.12779	0.236879	0.151652	0.167946	0.148499	0.241062	0.142601	0.172575	0.215003	0.254647	4.90000000000000e-324	4.90000000000000e-324	0.203079	0.260496	0.177924
0.216273	0.292428	0.178077	0.329623	0.245759	0.347754	0.370193	0.215951	0.185904	0.235235	0.316951	0	0.211882	0.216468	0.0556623	0.30798	0.224636	0.305536	0.280699	0.238073	0.404608	0.133321	0.0990754	0.263542	0.314945	0.286218	0.195371	0.234783	0.128128	0.353983	0.283724	0.320034	0.334919	0.412409	0.34326	0.224713	0.219403	0.277837	0.325495	0.17125	0.313417	0.290336	0.254083	0.193697	0.400558	0.0031175	0.0031175	0.334124	0.3894	0.346418
0.0655902	0.0313347	0.000824306	0.0372873	0.0449834	0.00861419	0.0153587	0.0170535	0.0110408	0.0234294	0.018777	0	0.0694795	0.0543181	4.90000000000000e-324	0.0114283	0.0294277	0.0099326	0.0421376	0.0803112	0.0186731	0.00919238	0.0890537	0.0222071	0.0458238	0.0289734	0.06451	0.068385	0.0466895	0.0265333	0.0417993	0.0120997	0.014869	0.0116977	0.0157446	0.0531723	0.0313014	0.00742743	0.0206469	0.0188113	0.0194946	0.0265549	0.0497268	0.0573927	0.0149728	4.90000000000000e-324	4.90000000000000e-324	0.0256087	0.0121298	0.00862748
0.0814088	0.0839507	0.194927	0.112691	0.0840455	0.110988	0.140607	0.104448	0.0883454	0.145792	0.151556	0	0.0725306	0.0874471	0.0463282	0.143166	0.0830965	0.124966	0.144795	0.0906255	0.169404	0.0382455	0.0492933	0.289912	0.105455	0.100335	0.0864881	0.114701	0.121289	0.114747	0.0983967	0.103594	0.113362	0.154087	0.118834	0.0920762	0.163451	0.163229	0.109797	0.0802157	0.0719078	0.0849722	0.0748848	0.0950244	0.119082	0.0247155	0.0247155	0.161663	0.122248	0.109307
0.185918	0.296075	0.152433	0.437288	0.273016	0.444632	0.429871	0.198127	0.135131	0.145076	0.237661	0	0.169378	0.267651	0.0413131	0.410608	0.231065	0.3971	0.348834	0.259073	0.425194	0.168667	0.0648751	0.307567	0.356628	0.24742	0.141855	0.216637	0.110825	0.527356	0.349958	0.474756	0.480545	0.449922	0.504242	0.240477	0.257314	0.312383	0.506133	0.200482	0.291045	0.401024	0.255519	0.210034	0.388449	0.00432968	0.00432968	0.425594	0.456991	0.436951
0.179241	0.290629	0.12563	0.399857	0.231691	0.492863	0.479674	0.159316	0.123403	0.128411	0.214595	0	0.152739	0.231722	0.0310229	0.438321	0.203793	0.379469	0.307628	0.214962	0.389459	0.141794	0.0537944	0.293772	0.324701	0.209986	0.121119	0.173173	0.094316	0.498992	0.344829	0.54526	0.534685	0.444989	0.520036	0.206438	0.20741	0.321339	0.534136	0.19135	0.254146	0.405948	0.221902	0.182833	0.411957	0.00611784	0.00611784	0.407352	0.466264	0.475759
0.172634	0.260417	0.177703	0.393129	0.229709	0.572988	0.570833	0.23474	0.183973	0.183344	0.29392	0	0.159421	0.238049	0.0482661	0.484755	0.218365	0.424421	0.335114	0.193304	0.468298	0.138841	0.0918813	0.335849	0.329233	0.256942	0.15301	0.215257	0.112321	0.456379	0.287839	0.484459	0.486329	0.517208	0.516834	0.225686	0.233823	0.391163	0.456577	0.235951	0.325924	0.325971	0.216244	0.200358	0.503317	0.00525925	0.00525925	0.455117	0.524548	0.554095
0.172634	0.260417	0.177703	0.393129	0.229709	0.572988	0.570833	0.23474	0.183973	0.183344	0.29392	0	0.159421	0.238049	0.0482661	0.484755	0.218365	0.424421	0.335114	0.193304	0.468298	0.138841	0.0918813	0.335849	0.329233	0.256942	0.15301	0.215257	0.112321	0.456379	0.287839	0.484459	0.486329	0.517208	0.516834	0.225686	0.233823	0.391163	0.456577	0.235951	0.325924	0.325971	0.216244	0.200358	0.503317	0.00525925	0.00525925	0.455117	0.524548	0.554095
0.150561	0.237452	0.16155	0.3577	0.185842	0.610149	0.607059	0.21683	0.170029	0.167204	0.269156	0	0.145368	0.194319	0.0431128	0.491904	0.186182	0.437703	0.276408	0.167289	0.433211	0.107844	0.0844752	0.302573	0.292254	0.228749	0.130843	0.173116	0.1178	0.426787	0.258638	0.513084	0.497476	0.522716	0.525105	0.189913	0.202552	0.383549	0.447456	0.238517	0.306769	0.315812	0.17952	0.185289	0.496183	0.00374416	0.00374416	0.424862	0.540781	0.594579
0.134881	0.0844768	0.27776	0.0906719	0.125535	0.10129	0.118705	0.209829	0.177949	0.17143	0.19122	0	0.17035	0.0669361	0.0729207	0.0787262	0.0896349	0.0682872	0.0797927	0.105903	0.155195	0.0408128	0.25976	0.0800241	0.112371	0.19639	0.192843	0.0814135	0.0941468	0.0694176	0.0703777	0.0676339	0.0668058	0.127938	0.072471	0.0733838	0.171742	0.0721878	0.0677165	0.140952	0.197905	0.0613461	0.0868203	0.297812	0.160382	0.0494762	0.0494762	0.108242	0.129037	0.0849586
0.175893	0.25669	0.110868	0.517325	0.234163	0.4797	0.462723	0.167276	0.115492	0.136386	0.233456	0	0.142443	0.267082	0.0285484	0.507428	0.227342	0.409476	0.362989	0.274073	0.401725	0.165618	0.0448486	0.318184	0.368124	0.237015	0.126378	0.231454	0.122507	0.463781	0.305346	0.528428	0.518217	0.444121	0.649688	0.260017	0.204336	0.345097	0.462907	0.183779	0.230173	0.379378	0.207994	0.175769	0.401548	0.0121147	0.0121147	0.474487	0.457448	0.476858
0.110218	0.155159	0.118328	0.178652	0.139368	0.133801	0.149874	0.137568	0.107701	0.116431	0.17797	0	0.159313	0.123919	0.0367864	0.148774	0.188085	0.152267	0.168254	0.129275	0.166874	0.11466	0.0442377	0.148105	0.169366	0.14742	0.0832695	0.127619	0.0591965	0.153395	0.156015	0.132028	0.125908	0.177232	0.147707	0.112901	0.195038	0.139556	0.148633	0.119105	0.114164	0.133162	0.124751	0.106667	0.164599	0.0323385	0.0323385	0.192734	0.170704	0.139139
0.175634	0.269206	0.118605	0.382513	0.217448	0.485117	0.433156	0.157189	0.116083	0.118927	0.207766	0	0.141926	0.237486	0.0323739	0.447597	0.194426	0.392932	0.314084	0.210271	0.379373	0.153694	0.0483981	0.291916	0.318096	0.212675	0.121059	0.186441	0.0829958	0.495674	0.318753	0.556393	0.527672	0.440353	0.508782	0.202781	0.189831	0.323564	0.522709	0.207672	0.230145	0.403612	0.220181	0.149866	0.384669	0.00503496	0.00503496	0.401207	0.448113	0.466332
0	0	0	0	0	0	0	0	0	0	0	0	0	0	0	0	0	0	0	0	0	0	0	0	0	0	0	0	0	0	0	0	0	0	0	0	0	0	0	0	0	0	0	0	0	0	0	0	0	0
0.192532	0.278035	0.130715	0.399825	0.265668	0.405843	0.396286	0.210677	0.12903	0.151428	0.244246	0	0.151489	0.271049	0.0381538	0.397306	0.234103	0.366229	0.370038	0.260025	0.414607	0.161023	0.059794	0.302159	0.323276	0.264168	0.140208	0.215721	0.118199	0.438419	0.299376	0.405521	0.438073	0.408248	0.449098	0.235853	0.239426	0.302629	0.423072	0.231039	0.261	0.358867	0.249462	0.203308	0.385012	0.00641158	0.00641158	0.417335	0.429502	0.394644
0.132237	0.207155	0.207694	0.156345	0.230911	0.106617	0.113923	0.179288	0.109158	0.103828	0.157498	0	0.321057	0.168082	0.0377527	0.090839	0.146192	0.103643	0.152339	0.192607	0.167037	0.0969413	0.165141	0.110705	0.174929	0.144657	0.0981193	0.0968153	0.0878757	0.157339	0.189821	0.102266	0.116359	0.16099	0.110897	0.137354	0.188199	0.0871592	0.130586	0.0832674	0.164635	0.134602	0.224148	0.272364	0.177645	0.0301048	0.0301048	0.167086	0.157531	0.102459
0.201222	0.291804	0.129533	0.409926	0.240916	0.369958	0.365575	0.182343	0.141044	0.162261	0.26565	0	0.218141	0.249723	0.0366661	0.447689	0.294579	0.385986	0.339413	0.249062	0.392149	0.188634	0.0533135	0.338417	0.358676	0.244191	0.143732	0.231405	0.109254	0.369188	0.264954	0.35308	0.37718	0.396447	0.4101	0.219062	0.251917	0.343984	0.368223	0.22236	0.245983	0.307765	0.205534	0.199887	0.375393	0.0286851	0.0286851	0.416412	0.400735	0.362323
0.208206	0.292307	0.162843	0.239921	0.288355	0.169315	0.176007	0.21042	0.162528	0.119997	0.195129	0	0.28298	0.187636	0.0618408	0.157978	0.222737	0.161908	0.227431	0.201322	0.239619	0.19768	0.145339	0.132013	0.304546	0.208889	0.164569	0.214714	0.0885232	0.237189	0.269498	0.170581	0.176371	0.226334	0.186275	0.172454	0.2357	0.146523	0.218062	0.125514	0.199762	0.220697	0.268882	0.278449	0.238791	4.90000000000000e-324	4.90000000000000e-324	0.253267	0.23053	0.159258
0.177044	0.354783	0.120049	0.365981	0.262237	0.372451	0.34294	0.146646	0.104645	0.125951	0.182649	0	0.19105	0.242217	0.0329785	0.349553	0.219349	0.330984	0.319643	0.245856	0.352215	0.145959	0.0534192	0.288175	0.333738	0.227556	0.127556	0.190084	0.0848017	0.474182	0.375481	0.422581	0.49136	0.395811	0.396301	0.197395	0.212509	0.282389	0.468364	0.174179	0.232447	0.388415	0.25208	0.182021	0.347442	0.00189876	0.00189876	0.388329	0.406	0.371624
0.310639	0.265005	0.155357	0.4011	0.421368	0.135235	0.157405	0.184329	0.142964	0.119699	0.174209	0	0.319875	0.398709	0.0519168	0.169191	0.2983	0.17316	0.347644	0.411685	0.286913	0.270027	0.0795721	0.163525	0.324125	0.232583	0.149117	0.230907	0.156918	0.239379	0.267746	0.158812	0.171697	0.185229	0.234304	0.332533	0.300033	0.14668	0.193141	0.137307	0.221763	0.264659	0.279566	0.377594	0.207408	0.0507519	0.0507519	0.322616	0.19635	0.127828
0.149851	0.224142	0.120836	0.397415	0.176471	0.54657	0.507636	0.159142	0.124087	0.151727	0.22367	0	0.121571	0.228064	0.033209	0.564841	0.201467	0.459786	0.320414	0.196522	0.398438	0.123809	0.0457258	0.331705	0.297817	0.199094	0.116661	0.184973	0.0946659	0.458627	0.261142	0.571409	0.547762	0.455024	0.619943	0.205968	0.178944	0.391207	0.496756	0.195161	0.21829	0.334839	0.165774	0.140017	0.383706	0.00907352	0.00907352	0.409861	0.4705	0.554579
0.182012	0.258293	0.110578	0.400487	0.183089	0.475572	0.429385	0.150515	0.113868	0.126468	0.217789	0	0.127064	0.241972	0.0306376	0.488002	0.220648	0.412384	0.316502	0.206939	0.372684	0.128768	0.0454227	0.296757	0.310544	0.206259	0.120347	0.186334	0.0850246	0.478536	0.324502	0.596587	0.533666	0.434717	0.538037	0.20813	0.180733	0.341122	0.575071	0.194478	0.218317	0.410043	0.190721	0.144192	0.359088	0.00919662	0.00919662	0.397006	0.431404	0.479836
0.123401	0.192019	0.106029	0.342637	0.14429	0.528412	0.479712	0.132205	0.111209	0.133543	0.206347	0	0.0975783	0.187708	0.0271724	0.561575	0.166582	0.416228	0.273591	0.156259	0.35282	0.0965479	0.0387634	0.308087	0.246101	0.173833	0.0973895	0.161226	0.0848905	0.397389	0.217811	0.555314	0.525889	0.419487	0.58833	0.177961	0.1495	0.372508	0.442205	0.168298	0.188202	0.284056	0.133984	0.118667	0.345788	0.00704377	0.00704377	0.377347	0.419849	0.551525
0.19943	0.27167	0.151124	0.458274	0.268076	0.460649	0.477365	0.186417	0.169014	0.188004	0.289526	0	0.16238	0.334024	0.0486044	0.470359	0.265907	0.442281	0.390761	0.249609	0.468221	0.173314	0.0655129	0.351334	0.397444	0.269617	0.181016	0.264508	0.127847	0.456071	0.29625	0.467001	0.485803	0.48062	0.54431	0.272412	0.250505	0.35681	0.439702	0.223135	0.296184	0.357096	0.22634	0.19871	0.416168	0.0118584	0.0118584	0.488105	0.478585	0.462721
0.248593	0.254197	0.161998	0.441642	0.328253	0.293804	0.307082	0.188011	0.175408	0.183519	0.263939	0	0.208715	0.380334	0.0486202	0.292616	0.302928	0.305628	0.406858	0.33677	0.40899	0.250305	0.0614769	0.271633	0.41865	0.27171	0.237524	0.313181	0.13684	0.370354	0.315529	0.295804	0.302411	0.337239	0.378415	0.289016	0.282804	0.244772	0.293285	0.186139	0.306155	0.319287	0.268527	0.264058	0.331565	0.0118861	0.0118861	0.434241	0.35649	0.281144
0.0263875	0.0227066	0.117257	0.038705	0.0553796	0.0204525	0.0253412	0.0594123	0.0427274	0.0290222	0.0368809	0	0.0931278	0.0251774	4.90000000000000e-324	0.0153454	0.020931	0.0175218	0.0209401	0.0586163	0.0370652	0.020962	0.175922	0.0269341	0.0368497	0.031937	0.0293594	0.0185983	0.0295609	0.0184557	0.0437872	0.0155353	0.0132496	0.0215853	0.022155	0.0368994	0.0434729	0.015331	0.0126502	0.00584899	0.0612681	0.027148	0.0170919	0.0786966	0.0393468	4.90000000000000e-324	4.90000000000000e-324	0.0290854	0.0289338	0.0211112
0.0128555	0.00617293	0.0712349	0.0175706	0.0226422	0.0213231	0.022335	0.0458607	0.0166998	0.0235103	0.0400713	0	0.0104467	0.0102667	0.000439078	0.0248348	0.052188	0.0350952	0.0277552	0.0118056	0.0319683	0.0106551	0.0350065	0.0219425	0.0153751	0.025021	0.0286705	0.0561722	0.0119668	0.0180133	0.00898796	0.0212981	0.0206273	0.0277397	0.0215011	0.0429418	0.0433357	0.0166085	0.0205754	0.0237187	0.0321438	0.0185101	0.00849708	0.0261764	0.0210473	4.90000000000000e-324	4.90000000000000e-324	0.0257491	0.0272418	0.0212192
0.178072	0.232754	0.121873	0.337533	0.214735	0.390929	0.376824	0.177821	0.130323	0.159123	0.222644	0	0.16344	0.213991	0.0494565	0.409647	0.200278	0.365238	0.290454	0.196634	0.369779	0.118089	0.0587453	0.307489	0.286077	0.217358	0.0876881	0.161991	0.103189	0.365908	0.238095	0.368004	0.370726	0.391153	0.390218	0.216968	0.214942	0.343813	0.370064	0.215246	0.212556	0.301906	0.193953	0.158944	0.367117	0.0111373	0.0111373	0.388856	0.404275	0.38456
0.259349	0.320493	0.122891	0.352417	0.361309	0.25036	0.264823	0.153573	0.12744	0.130376	0.174501	0	0.208621	0.256315	0.0637457	0.242398	0.248262	0.235086	0.349127	0.233613	0.332533	0.237858	0.0502395	0.206861	0.344899	0.243366	0.116824	0.20299	0.0905808	0.327964	0.2881	0.249798	0.273391	0.277163	0.302471	0.227929	0.255561	0.19899	0.273403	0.189611	0.250546	0.314005	0.243962	0.22455	0.306702	0.0165329	0.0165329	0.357596	0.29516	0.240517
0.198588	0.23412	0.171499	0.409036	0.27493	0.239554	0.269898	0.158868	0.158189	0.174777	0.244966	0	0.164679	0.307039	0.0439299	0.279265	0.227536	0.248833	0.331758	0.279558	0.341937	0.172636	0.0569121	0.279781	0.331028	0.213775	0.168106	0.274371	0.123516	0.300583	0.216742	0.263728	0.274875	0.281884	0.36885	0.300821	0.229679	0.217623	0.279798	0.206419	0.199803	0.27927	0.162464	0.239495	0.268103	0.0323146	0.0323146	0.3591	0.273814	0.25007
0.224456	0.171157	0.185132	0.195492	0.295736	0.104023	0.127353	0.132158	0.0842976	0.0684706	0.0956989	0	0.225596	0.141193	0.0488573	0.0995417	0.132246	0.0992323	0.144776	0.204725	0.168198	0.148428	0.0959786	0.157057	0.19881	0.144216	0.0964758	0.0931171	0.115814	0.153777	0.200042	0.0980153	0.117065	0.129086	0.120698	0.157239	0.253525	0.0970694	0.123446	0.102885	0.201227	0.178461	0.197964	0.215361	0.167433	4.90000000000000e-324	4.90000000000000e-324	0.178532	0.140272	0.0869372
0.37803	0.316079	0.142771	0.441215	0.380954	0.261236	0.274659	0.196156	0.165003	0.1983	0.286079	0	0.245738	0.332104	0.0611033	0.262558	0.302014	0.262323	0.415995	0.370268	0.414475	0.272971	0.0646977	0.257298	0.420054	0.290948	0.213475	0.330602	0.126598	0.374933	0.365599	0.278327	0.295245	0.319949	0.330599	0.310437	0.334371	0.223026	0.328537	0.20551	0.263	0.395218	0.323963	0.241164	0.327836	0.0180459	0.0180459	0.387386	0.310786	0.249951
0.189615	0.362063	0.121786	0.362099	0.269173	0.354736	0.333672	0.163211	0.111341	0.122082	0.190406	0	0.197602	0.250914	0.0392405	0.328476	0.220168	0.321158	0.323942	0.254293	0.347478	0.146614	0.0564327	0.269168	0.341536	0.229224	0.133856	0.196491	0.0882031	0.463149	0.389406	0.402377	0.47591	0.391646	0.383201	0.210657	0.228773	0.272165	0.465561	0.172281	0.252539	0.396517	0.258488	0.205507	0.335558	0.00222918	0.00222918	0.382124	0.397751	0.351509
0.206782	0.363774	0.130606	0.441589	0.29663	0.38456	0.361109	0.194206	0.13247	0.118976	0.239176	0	0.248817	0.288824	0.0390357	0.363602	0.261386	0.389213	0.34272	0.296793	0.392516	0.215179	0.0596486	0.284158	0.402166	0.264862	0.159861	0.22658	0.0887673	0.524884	0.394361	0.418275	0.442879	0.449178	0.453605	0.26257	0.273213	0.281766	0.532788	0.199175	0.261958	0.429638	0.282006	0.230681	0.38628	0.0120057	0.0120057	0.443359	0.438321	0.367263
0.241104	0.282137	0.208852	0.384632	0.2852	0.387145	0.421157	0.276061	0.259057	0.266247	0.363117	0	0.221668	0.242858	0.089365	0.310569	0.241826	0.298928	0.298523	0.22728	0.43779	0.16046	0.131465	0.304968	0.359696	0.298434	0.224703	0.279462	0.151038	0.367275	0.313799	0.318939	0.319072	0.413264	0.363345	0.228594	0.310174	0.287626	0.322701	0.269816	0.372219	0.295343	0.276774	0.291151	0.500993	0.00608884	0.00608884	0.394959	0.442391	0.374233
0.253279	0.291331	0.179506	0.411508	0.2402	0.531621	0.53339	0.20492	0.165837	0.197067	0.286713	0	0.186003	0.242231	0.0461636	0.479239	0.225743	0.430861	0.340192	0.23342	0.465314	0.164462	0.0795771	0.340732	0.35348	0.25634	0.167156	0.217409	0.119111	0.495688	0.350025	0.50165	0.505432	0.52412	0.529665	0.218158	0.247459	0.381979	0.479982	0.230023	0.305747	0.390979	0.268068	0.214503	0.489865	0.0057585	0.0057585	0.455849	0.519247	0.525399
0.0788634	0.0557547	0.0278749	0.0800795	0.104275	0.0246256	0.0274732	0.0208069	0.0575837	0.0835589	0.0807047	0	0.0942416	0.0786866	0.00534704	0.0273053	0.0521392	0.0194844	0.0566892	0.0730879	0.0568078	0.055778	4.90000000000000e-324	0.0258017	0.140596	0.115197	0.26931	0.156124	0.11039	0.0443774	0.0541564	0.0261202	0.0321572	0.0276654	0.0419451	0.105066	0.0475245	0.0187935	0.0274141	0.0293396	0.0228406	0.0538175	0.0770912	0.0699088	0.0318054	4.90000000000000e-324	4.90000000000000e-324	0.0425902	0.0267948	0.0246941
0	0	0	0	0	0	0	0	0	0	0	0	0	0	0	0	0	0	0	0	0	0	0	0	0	0	0	0	0	0	0	0	0	0	0	0	0	0	0	0	0	0	0	0	0	0	0	0	0	0
0.0963116	0.18657	0.0891993	0.152461	0.198419	0.0888448	0.0860098	0.110931	0.0604098	0.0449551	0.0804561	0	0.159485	0.0940612	0.0280659	0.0739031	0.100977	0.0824919	0.11484	0.158922	0.125764	0.0543663	0.0388843	0.0513298	0.171619	0.123456	0.0976355	0.110112	0.0393804	0.151781	0.181881	0.0995025	0.125423	0.106203	0.116431	0.104383	0.134385	0.0651913	0.136295	0.0578598	0.124876	0.128361	0.191227	0.149393	0.126895	4.90000000000000e-324	4.90000000000000e-324	0.136736	0.111262	0.0857613
0.171872	0.17793	0.224402	0.210474	0.243248	0.227714	0.249784	0.226381	0.224234	0.220257	0.286684	0	0.218279	0.142398	0.0701671	0.187368	0.213468	0.196422	0.220337	0.165047	0.288378	0.116014	0.149204	0.196521	0.219426	0.243051	0.145626	0.168106	0.108282	0.225815	0.228073	0.181825	0.197378	0.334594	0.217519	0.14412	0.24949	0.192047	0.200447	0.133263	0.294099	0.20592	0.216714	0.201976	0.30507	0.0108366	0.0108366	0.261138	0.334279	0.208839
0	0	0	0	0	0	0	0	0	0	0	0	0	0	0	0	0	0	0	0	0	0	0	0	0	0	0	0	0	0	0	0	0	0	0	0	0	0	0	0	0	0	0	0	0	0	0	0	0	0
0.194436	0.269029	0.16945	0.366118	0.211775	0.533052	0.49586	0.221003	0.180936	0.186264	0.27822	0	0.152388	0.201164	0.0442412	0.423528	0.186421	0.386569	0.311523	0.177727	0.424728	0.134165	0.0871535	0.285291	0.299828	0.232056	0.146928	0.184011	0.100363	0.422614	0.302586	0.439828	0.441357	0.4812	0.457154	0.17577	0.233429	0.334303	0.416482	0.2345	0.339275	0.339935	0.197555	0.197615	0.50334	0.00179535	0.00179535	0.415508	0.516967	0.491275
0	0	0	0	0	0	0	0	0	0	0	0	0	0	0	0	0	0	0	0	0	0	0	0	0	0	0	0	0	0	0	0	0	0	0	0	0	0	0	0	0	0	0	0	0	0	0	0	0	0
0.0621464	0.0309562	0.115763	0.0521365	0.0655304	0.0724836	0.0749726	0.078359	0.165284	0.083105	0.14208	0	0.0436276	0.056918	0.031073	0.0540341	0.0532497	0.0602758	0.0651649	0.0445217	0.0993271	0.0375073	0.0906866	0.0540852	0.0654219	0.113947	0.108311	0.0626378	0.0580953	0.0453992	0.052698	0.052001	0.0544913	0.0885223	0.0566414	0.0751509	0.0882068	0.0608052	0.0513082	0.0464545	0.114642	0.0376144	0.0648738	0.0646102	0.0895934	4.90000000000000e-324	4.90000000000000e-324	0.0657526	0.101618	0.0733279
0.160412	0.257977	0.193892	0.285313	0.200349	0.307838	0.323197	0.252383	0.178185	0.171691	0.256291	0	0.212969	0.171373	0.0577591	0.281617	0.202415	0.282774	0.274245	0.1925	0.359395	0.121322	0.110352	0.240084	0.26011	0.295754	0.145487	0.178375	0.0778719	0.316585	0.232554	0.282176	0.293544	0.36987	0.301634	0.16995	0.229769	0.254138	0.302214	0.269012	0.284219	0.265478	0.179351	0.225892	0.376463	0.0148438	0.0148438	0.31773	0.401988	0.318124
0.18458	0.228171	0.160686	0.406066	0.247178	0.342548	0.348374	0.195022	0.155354	0.183763	0.259175	0	0.15702	0.283319	0.0555265	0.359736	0.242765	0.331896	0.338267	0.241632	0.416092	0.131028	0.0623324	0.291956	0.324347	0.234453	0.156608	0.231922	0.114316	0.369372	0.241016	0.335078	0.341793	0.35128	0.437769	0.229196	0.23928	0.28049	0.331874	0.194784	0.243923	0.312439	0.20649	0.215727	0.37103	0.0203518	0.0203518	0.416063	0.364277	0.332193
0.104851	0.0883616	0.10898	0.126211	0.207743	0.0480187	0.0543	0.0827063	0.0628607	0.0527006	0.0406355	0	0.14465	0.125743	4.90000000000000e-324	0.0567128	0.132709	0.0599582	0.118971	0.134937	0.0998721	0.0767553	0.0704677	0.0734998	0.120594	0.0682094	0.0918595	0.142326	0.0419014	0.0928544	0.099924	0.0556172	0.0602213	0.0681989	0.0783905	0.0893343	0.16283	0.0440857	0.0736888	0.064099	0.131224	0.0986057	0.0885469	0.193053	0.0707941	0.0252642	0.0252642	0.110626	0.0712618	0.0479206
0.185244	0.240304	0.140834	0.399199	0.267765	0.314456	0.339301	0.190718	0.152758	0.192372	0.257775	0	0.163925	0.265949	0.0547979	0.338444	0.23991	0.319949	0.345263	0.240534	0.389486	0.147231	0.0509703	0.271433	0.337265	0.236717	0.160315	0.261068	0.108134	0.363743	0.255293	0.311861	0.333306	0.343812	0.412325	0.237742	0.257243	0.249711	0.322901	0.207307	0.239223	0.298459	0.212589	0.208835	0.347064	0.0161964	0.0161964	0.409144	0.344493	0.319417
0	0	0	0	0	0	0	0	0	0	0	0	0	0	0	0	0	0	0	0	0	0	0	0	0	0	0	0	0	0	0	0	0	0	0	0	0	0	0	0	0	0	0	0	0	0	0	0	0	0
0.23154	0.290891	0.19194	0.374832	0.287495	0.352842	0.348216	0.263088	0.171838	0.176211	0.313103	0	0.226281	0.253956	0.0739232	0.320032	0.292896	0.331255	0.361705	0.279739	0.438149	0.190076	0.113768	0.278136	0.382724	0.302683	0.223621	0.287019	0.138275	0.394906	0.325987	0.343015	0.334973	0.434053	0.363468	0.287115	0.286215	0.267031	0.338236	0.237823	0.312862	0.32386	0.276588	0.252624	0.411599	0.0131309	0.0131309	0.410421	0.435372	0.33974
0.307251	0.357147	0.204871	0.424016	0.39292	0.313443	0.331478	0.243426	0.197594	0.211448	0.313521	0	0.269946	0.340811	0.0652779	0.282973	0.294745	0.289388	0.345462	0.305209	0.454081	0.220059	0.133191	0.276538	0.445674	0.32735	0.304408	0.333635	0.161779	0.385683	0.370089	0.29423	0.32325	0.386091	0.359241	0.296341	0.35028	0.24216	0.320832	0.222574	0.338117	0.342733	0.339388	0.311348	0.412635	0.00314163	0.00314163	0.434453	0.395871	0.2975
0.102389	0.0641317	0.0280908	0.0140811	0.0418389	0.0121454	0.0141353	0.0464053	0.0485908	0.0500678	0.0365228	0	0.0267748	0.0064201	0.0135289	0.0117418	0.0291317	0.0121585	0.0271604	0.0105636	0.0298249	0.140358	0.127039	0.0155229	0.0572207	0.0100698	0.0501142	0.0132589	0.00912777	0.026906	0.0439379	0.0136231	0.015204	0.0169387	0.0131865	0.018283	0.048056	0.0155845	0.0186269	0.0476459	0.0210923	0.0302632	0.0535434	0.0368866	0.0220293	4.90000000000000e-324	4.90000000000000e-324	0.0230662	0.0192684	0.00984501
0.106291	0.141436	0.136474	0.155253	0.133789	0.166539	0.176142	0.181809	0.104647	0.167606	0.183039	0	0.157605	0.134857	0.0477144	0.17191	0.141891	0.196912	0.211023	0.112704	0.219269	0.109344	0.088522	0.217276	0.162573	0.209491	0.134049	0.169646	0.0958567	0.157779	0.137433	0.143867	0.161026	0.207679	0.168003	0.118397	0.160071	0.204846	0.173363	0.213262	0.202028	0.148558	0.168433	0.159994	0.190466	0.011589	0.011589	0.20791	0.223037	0.166862
0	0	0	0	0	0	0	0	0	0	0	0	0	0	0	0	0	0	0	0	0	0	0	0	0	0	0	0	0	0	0	0	0	0	0	0	0	0	0	0	0	0	0	0	0	0	0	0	0	0
0.104976	0.161366	0.106183	0.172925	0.186945	0.157089	0.155965	0.138174	0.107311	0.142146	0.171613	0	0.183037	0.151265	0.0180267	0.192031	0.209101	0.266302	0.170757	0.173652	0.221926	0.114554	0.0463972	0.152199	0.196739	0.182127	0.066443	0.125114	0.0763881	0.154955	0.144811	0.146074	0.161013	0.206105	0.152656	0.136003	0.217044	0.163251	0.168849	0.15336	0.149442	0.168243	0.14713	0.185054	0.189711	0.0409787	0.0409787	0.223697	0.212707	0.151328
0.191117	0.266009	0.161155	0.400085	0.219734	0.578699	0.557412	0.221612	0.169318	0.188045	0.283936	0	0.160661	0.227384	0.0395781	0.490031	0.201135	0.428819	0.31911	0.213348	0.461544	0.131462	0.0859408	0.323759	0.325725	0.240692	0.155661	0.204404	0.112192	0.456135	0.309783	0.501156	0.492675	0.517507	0.523288	0.231226	0.22454	0.38542	0.453735	0.240915	0.310769	0.346421	0.200588	0.201818	0.512717	0.00660281	0.00660281	0.447842	0.537698	0.551852
0.264004	0.308968	0.187949	0.305496	0.340399	0.219932	0.230961	0.21087	0.142309	0.176011	0.213018	0	0.279774	0.23136	0.0466873	0.180573	0.226159	0.175781	0.254549	0.260232	0.284262	0.196812	0.136853	0.200909	0.329601	0.222732	0.173593	0.192554	0.121176	0.29489	0.326648	0.202856	0.220061	0.241457	0.22409	0.209342	0.34759	0.166898	0.252575	0.203976	0.323909	0.280005	0.303913	0.372073	0.296143	4.90000000000000e-324	4.90000000000000e-324	0.281665	0.266207	0.187069
0.227826	0.22841	0.206297	0.260473	0.25868	0.24615	0.277386	0.243563	0.191547	0.185425	0.23625	0	0.215608	0.233426	0.072253	0.180824	0.154411	0.184402	0.251293	0.199456	0.306088	0.166399	0.143448	0.205532	0.258554	0.257286	0.15396	0.175999	0.146315	0.228069	0.212965	0.190161	0.201474	0.270782	0.221679	0.185055	0.226992	0.179906	0.209199	0.198869	0.349758	0.205298	0.193588	0.284425	0.322055	4.90000000000000e-324	4.90000000000000e-324	0.263599	0.298452	0.218779
0.0454933	0.0224704	0.0337193	0.053304	0.0366248	0.030507	0.0263982	0.0340857	0.0280978	0.042737	0.024941	0	0.0669515	0.0566397	0.0445979	0.0385661	0.119719	0.0319909	0.0465885	0.0589731	0.0456798	0.0467926	0.015382	0.047702	0.063289	0.0780931	0.0333555	0.0491001	0.0199107	0.0301017	0.024845	0.0266789	0.0280613	0.0442552	0.0357891	0.0427004	0.0504948	0.0268457	0.0324565	0.0276779	0.0312961	0.0322205	0.0288574	0.0495781	0.0312494	0.0191845	0.0191845	0.0483953	0.0458862	0.0298321
0.147625	0.219947	0.199677	0.232043	0.237633	0.180365	0.186949	0.227379	0.174896	0.135696	0.23275	0	0.257747	0.174149	0.0493422	0.15483	0.183046	0.148244	0.185201	0.231653	0.246105	0.152093	0.211195	0.123589	0.280524	0.190689	0.211214	0.2801	0.101669	0.235312	0.230991	0.15932	0.161395	0.245055	0.183131	0.156911	0.209867	0.118221	0.176188	0.112871	0.258512	0.179884	0.26323	0.2008	0.265528	4.90000000000000e-324	4.90000000000000e-324	0.224165	0.238228	0.178154
0.135379	0.219331	0.139723	0.3257	0.155976	0.609081	0.541489	0.193898	0.140827	0.161653	0.248078	0	0.131825	0.176752	0.0364086	0.548422	0.173162	0.462259	0.278727	0.16618	0.404381	0.0990823	0.069531	0.301836	0.266487	0.211195	0.124074	0.170098	0.0909639	0.431916	0.239233	0.570198	0.527753	0.600236	0.549733	0.169021	0.17589	0.382144	0.484372	0.206799	0.236073	0.297673	0.173228	0.140159	0.435702	0.00398067	0.00398067	0.395226	0.566525	0.628682
0.135379	0.219331	0.139723	0.3257	0.155976	0.609081	0.541489	0.193898	0.140827	0.161653	0.248078	0	0.131825	0.176752	0.0364086	0.548422	0.173162	0.462259	0.278727	0.16618	0.404381	0.0990823	0.069531	0.301836	0.266487	0.211195	0.124074	0.170098	0.0909639	0.431916	0.239233	0.570198	0.527753	0.600236	0.549733	0.169021	0.17589	0.382144	0.484372	0.206799	0.236073	0.297673	0.173228	0.140159	0.435702	0.00398067	0.00398067	0.395226	0.566525	0.628682
0.1286	0.213413	0.125322	0.313821	0.154016	0.618095	0.53827	0.177939	0.130485	0.15089	0.240074	0	0.119503	0.164819	0.0323127	0.549035	0.171949	0.460271	0.27001	0.156085	0.387134	0.0999972	0.0592312	0.309162	0.244523	0.201076	0.108485	0.154383	0.0828109	0.426743	0.231944	0.589079	0.536418	0.570107	0.536426	0.168608	0.163659	0.388321	0.479596	0.202116	0.224428	0.282264	0.150981	0.133747	0.421925	0.00395483	0.00395483	0.382041	0.558486	0.64947
0.264533	0.361421	0.147385	0.449098	0.381347	0.276874	0.292588	0.203933	0.13188	0.180006	0.237574	0	0.259209	0.364451	0.0459059	0.279004	0.32522	0.276136	0.386182	0.39156	0.408181	0.271127	0.0700757	0.23732	0.440578	0.287097	0.226997	0.35414	0.1281	0.424228	0.377432	0.305146	0.332241	0.350022	0.355971	0.297355	0.316177	0.216119	0.367801	0.174855	0.235457	0.381231	0.379041	0.261994	0.331514	0.0111804	0.0111804	0.436789	0.331585	0.25995
0.15075	0.262271	0.103192	0.364611	0.206326	0.409823	0.380453	0.169699	0.141983	0.127064	0.217696	0	0.140845	0.230998	0.0324409	0.392734	0.225838	0.347102	0.315259	0.225831	0.363633	0.166544	0.052994	0.254954	0.316794	0.216028	0.123267	0.200592	0.095198	0.416727	0.302175	0.418153	0.420128	0.406237	0.440131	0.192838	0.168123	0.279438	0.423323	0.205973	0.220863	0.334206	0.205816	0.161638	0.367579	0.00335287	0.00335287	0.381602	0.407958	0.407753
0.105026	0.1811	0.0397308	0.13657	0.212084	0.0649937	0.0728603	0.0952449	0.0340749	0.0670453	0.10802	0	0.23008	0.161831	0.0168306	0.0685184	0.165324	0.0715948	0.140869	0.143451	0.111278	0.133376	0.0824355	0.091747	0.15683	0.115084	0.0431917	0.116427	0.0615536	0.119407	0.144107	0.0717475	0.0795588	0.0871831	0.105849	0.107831	0.182835	0.0639283	0.095911	0.0697426	0.056617	0.120412	0.138833	0.21312	0.0964904	0.0564573	0.0564573	0.120414	0.0872186	0.0597052
0.332466	0.378591	0.146223	0.395798	0.29686	0.334829	0.324407	0.225691	0.141901	0.137226	0.211439	0	0.230716	0.258044	0.0541317	0.30167	0.234369	0.304465	0.380489	0.28738	0.350885	0.188105	0.0609835	0.240128	0.36936	0.238103	0.170364	0.214356	0.0924219	0.462009	0.479404	0.38249	0.395094	0.353117	0.376631	0.239729	0.244075	0.251022	0.460829	0.231375	0.274317	0.461743	0.305095	0.261635	0.377457	0.00190073	0.00190073	0.394996	0.389858	0.324301
0.225848	0.142161	0.277819	0.166926	0.202359	0.206965	0.232478	0.280497	0.31853	0.284829	0.362014	0	0.162155	0.137536	0.0644141	0.159761	0.141033	0.148727	0.171787	0.146706	0.271177	0.127669	0.222739	0.157036	0.218877	0.277469	0.223723	0.190324	0.139791	0.191689	0.200924	0.155426	0.157599	0.264651	0.177443	0.151569	0.23027	0.150714	0.160678	0.188528	0.300619	0.154781	0.187763	0.243078	0.268323	4.90000000000000e-324	4.90000000000000e-324	0.20922	0.26377	0.206596
0.312909	0.358543	0.142161	0.38781	0.266074	0.346263	0.342145	0.191823	0.149243	0.151716	0.227574	0	0.193279	0.253537	0.056042	0.318849	0.234872	0.294484	0.330545	0.233181	0.377811	0.186617	0.0727317	0.272112	0.336091	0.230262	0.14578	0.211448	0.103207	0.447983	0.419445	0.405047	0.402263	0.379775	0.378738	0.234407	0.255246	0.296352	0.498227	0.212323	0.257731	0.487845	0.290577	0.21149	0.380892	4.90000000000000e-324	4.90000000000000e-324	0.372502	0.387858	0.333228
0.136463	0.157338	0.289191	0.145497	0.206687	0.132312	0.147542	0.20893	0.200055	0.186855	0.237842	0	0.232905	0.12504	0.0404654	0.124358	0.157687	0.131185	0.138969	0.130296	0.231146	0.0955805	0.204162	0.104067	0.20293	0.23978	0.165811	0.147692	0.136602	0.13673	0.152813	0.116467	0.124323	0.179226	0.134028	0.117561	0.240008	0.115592	0.138549	0.11333	0.22399	0.12078	0.130137	0.221331	0.181877	0.022179	0.022179	0.174685	0.19459	0.129894
0.0679815	0.0870644	0.0447503	0.070269	0.110817	0.0269251	0.0303667	0.0782541	0.0174269	0.011457	0.0455035	0	0.205804	0.0440231	0.00046278	0.0248787	0.103737	0.0257951	0.0661637	0.136729	0.0461376	0.0544914	0.0909915	0.0276441	0.066998	0.0498897	0.0130382	0.0435112	0.0148652	0.0616153	0.0735519	0.0329877	0.0379687	0.0408028	0.0334412	0.0628803	0.0796932	0.021949	0.0449073	0.0204954	0.0664348	0.0643632	0.165114	0.145875	0.0469114	4.90000000000000e-324	4.90000000000000e-324	0.0478957	0.0475901	0.0254901
0	0	0	0	0	0	0	0	0	0	0	0	0	0	0	0	0	0	0	0	0	0	0	0	0	0	0	0	0	0	0	0	0	0	0	0	0	0	0	0	0	0	0	0	0	0	0	0	0	0
0	0	0	0	0	0	0	0	0	0	0	0	0	0	0	0	0	0	0	0	0	0	0	0	0	0	0	0	0	0	0	0	0	0	0	0	0	0	0	0	0	0	0	0	0	0	0	0	0	0
0	0	0	0	0	0	0	0	0	0	0	0	0	0	0	0	0	0	0	0	0	0	0	0	0	0	0	0	0	0	0	0	0	0	0	0	0	0	0	0	0	0	0	0	0	0	0	0	0	0
0.193578	0.294188	0.223576	0.363225	0.276561	0.386345	0.425394	0.259907	0.205397	0.195326	0.299314	0	0.188558	0.216181	0.0708377	0.332016	0.202175	0.331248	0.291571	0.181008	0.439549	0.131773	0.120986	0.290607	0.300102	0.252038	0.164154	0.190619	0.122978	0.349025	0.28347	0.325243	0.331521	0.411584	0.374773	0.198925	0.292524	0.297628	0.329133	0.273825	0.353523	0.290056	0.225605	0.261387	0.480275	0.00597015	0.00597015	0.405338	0.460098	0.377257
0.130387	0.142629	0.0896465	0.19484	0.198072	0.13231	0.161975	0.111128	0.0803998	0.100222	0.152316	0	0.151024	0.148932	0.0334787	0.128415	0.110649	0.119613	0.145427	0.101044	0.183683	0.0988026	0.0515986	0.113458	0.147327	0.147488	0.0931709	0.128368	0.170769	0.134486	0.132978	0.105011	0.125373	0.157183	0.153409	0.182118	0.178144	0.132907	0.11426	0.1335	0.19208	0.133399	0.107883	0.191882	0.193925	4.90000000000000e-324	4.90000000000000e-324	0.181384	0.171582	0.123667
0.167055	0.167445	0.168922	0.270391	0.187726	0.269884	0.27766	0.182698	0.167872	0.191357	0.28025	0	0.128645	0.218449	0.05041	0.251035	0.157133	0.245985	0.235789	0.189348	0.329469	0.114266	0.0882374	0.226907	0.281598	0.218251	0.165113	0.24847	0.183289	0.231942	0.173389	0.243094	0.23697	0.308742	0.278945	0.285244	0.191	0.241535	0.248422	0.199044	0.201954	0.22893	0.151643	0.176322	0.292387	0.00793651	0.00793651	0.312646	0.295047	0.269034
0.220724	0.231068	0.150064	0.45185	0.244012	0.349795	0.370571	0.207758	0.162497	0.181217	0.279208	0	0.149538	0.294068	0.0472794	0.353303	0.239275	0.33343	0.338468	0.27354	0.430054	0.166006	0.0641924	0.306483	0.337213	0.25295	0.177366	0.289903	0.231653	0.357701	0.277474	0.335072	0.357487	0.406144	0.43464	0.338962	0.238824	0.282993	0.358344	0.204565	0.267248	0.314029	0.220104	0.221379	0.354016	0.0166409	0.0166409	0.425804	0.406441	0.34748
0.146014	0.235321	0.129457	0.403855	0.208021	0.459879	0.451912	0.176908	0.128804	0.174631	0.247625	0	0.130993	0.234816	0.0252547	0.454345	0.21138	0.432843	0.339277	0.223645	0.433471	0.131227	0.0548369	0.344189	0.323976	0.232811	0.150504	0.263571	0.154013	0.430626	0.25104	0.45596	0.468364	0.455696	0.518826	0.25685	0.208587	0.339437	0.423939	0.178824	0.235734	0.306864	0.197925	0.15477	0.380394	0.00725948	0.00725948	0.435949	0.442642	0.467263
0	0	0	0	0	0	0	0	0	0	0	0	0	0	0	0	0	0	0	0	0	0	0	0	0	0	0	0	0	0	0	0	0	0	0	0	0	0	0	0	0	0	0	0	0	0	0	0	0	0
0.19105	0.164884	0.21794	0.242291	0.256922	0.185838	0.198885	0.236618	0.260446	0.190572	0.26209	0	0.205914	0.205298	0.0465783	0.15817	0.191376	0.154744	0.240318	0.266785	0.30068	0.140017	0.142637	0.156831	0.272952	0.203842	0.182656	0.190161	0.123683	0.203319	0.195328	0.162677	0.148315	0.247119	0.184047	0.178817	0.269109	0.132302	0.17003	0.0989058	0.27308	0.176359	0.266945	0.245216	0.257799	0.0168587	0.0168587	0.229632	0.257498	0.171898
0.185684	0.174132	0.221797	0.196723	0.271433	0.189271	0.20417	0.263707	0.285509	0.209187	0.257731	0	0.200814	0.201284	0.0685561	0.160163	0.201358	0.147451	0.242015	0.240217	0.301131	0.158705	0.208822	0.150942	0.238613	0.263355	0.218831	0.209516	0.155658	0.190739	0.18021	0.153981	0.156982	0.271275	0.173832	0.169373	0.24858	0.140034	0.165963	0.144584	0.281401	0.163918	0.22213	0.269915	0.262649	4.90000000000000e-324	4.90000000000000e-324	0.227615	0.260426	0.183133
0.229918	0.320457	0.178879	0.359914	0.235201	0.434885	0.425296	0.27185	0.190125	0.171942	0.268143	0	0.181728	0.217191	0.0474098	0.382446	0.206428	0.376738	0.326406	0.21035	0.407027	0.15992	0.110356	0.285125	0.325403	0.241353	0.14894	0.177889	0.115864	0.440797	0.352801	0.424542	0.424276	0.449506	0.427511	0.203659	0.240562	0.336096	0.485579	0.279845	0.313826	0.390314	0.211649	0.217255	0.46099	0.00121573	0.00121573	0.411976	0.490206	0.422315
0.267572	0.370754	0.162337	0.410247	0.33044	0.349549	0.365858	0.230265	0.158134	0.183977	0.269678	0	0.235942	0.281907	0.0763835	0.312953	0.237073	0.317623	0.363013	0.282469	0.407998	0.193512	0.0896634	0.273729	0.360041	0.288214	0.181564	0.227053	0.101893	0.394482	0.346423	0.341396	0.35221	0.376535	0.374057	0.248907	0.305524	0.259176	0.389923	0.237598	0.320619	0.393196	0.271783	0.255119	0.379727	0.0148084	0.0148084	0.411782	0.41136	0.31782
0.217346	0.319539	0.145081	0.396006	0.216941	0.50286	0.484762	0.213615	0.149384	0.164476	0.250243	0	0.165673	0.225193	0.0451357	0.461304	0.208466	0.429183	0.349076	0.215529	0.409245	0.1614	0.0794231	0.316202	0.334451	0.259854	0.146635	0.21037	0.0825582	0.461863	0.34786	0.510118	0.505334	0.487784	0.511982	0.215742	0.213793	0.365437	0.54055	0.236646	0.28431	0.421242	0.240961	0.186583	0.461576	0.00582383	0.00582383	0.419757	0.493525	0.502546
0.349398	0.383942	0.128465	0.426291	0.316335	0.298437	0.296419	0.192301	0.108909	0.123225	0.201582	0	0.210411	0.256095	0.0323726	0.268425	0.244407	0.265454	0.342337	0.298851	0.351831	0.209749	0.0730756	0.223899	0.39538	0.279632	0.19261	0.248072	0.0986572	0.42462	0.477581	0.336373	0.348156	0.342872	0.357738	0.245234	0.264618	0.228718	0.426112	0.186936	0.296447	0.461793	0.333366	0.237054	0.34932	0.00388691	0.00388691	0.365354	0.357647	0.281621
0.224781	0.332562	0.128487	0.412971	0.23223	0.479088	0.44766	0.212729	0.122485	0.158628	0.24967	0	0.16372	0.244157	0.0489956	0.447948	0.227418	0.407984	0.345771	0.235938	0.417626	0.161148	0.0650913	0.298055	0.34054	0.233216	0.145007	0.203036	0.0980368	0.493795	0.358841	0.505117	0.499875	0.483295	0.51715	0.211083	0.228677	0.34143	0.536415	0.208869	0.261475	0.432296	0.247781	0.189358	0.427017	0.00979658	0.00979658	0.427719	0.476233	0.466858
0.262449	0.39055	0.12094	0.431202	0.26529	0.391248	0.368712	0.180164	0.111551	0.133818	0.227657	0	0.197796	0.271275	0.0484683	0.369586	0.253454	0.341361	0.379338	0.273446	0.401863	0.186552	0.065471	0.278595	0.402882	0.297853	0.145803	0.229529	0.0984478	0.475445	0.417783	0.434322	0.433805	0.422218	0.464073	0.228593	0.240868	0.290097	0.493219	0.183455	0.259996	0.459428	0.299213	0.198853	0.382726	0.0101373	0.0101373	0.422665	0.410792	0.37213
0.313453	0.359561	0.15538	0.391664	0.323931	0.290196	0.30134	0.231289	0.146255	0.166793	0.245355	0	0.239903	0.284499	0.0521758	0.246605	0.294057	0.256937	0.34438	0.291546	0.37384	0.208488	0.0975228	0.24408	0.387194	0.31964	0.181918	0.211152	0.120652	0.353354	0.364121	0.288216	0.304749	0.337067	0.315738	0.262758	0.273299	0.221301	0.345633	0.190452	0.302367	0.381573	0.34156	0.239875	0.367683	0.0120585	0.0120585	0.362468	0.361069	0.269638
0.187858	0.244382	0.185373	0.316583	0.261985	0.321236	0.357708	0.26688	0.234349	0.218014	0.344018	0	0.185717	0.235306	0.0501386	0.288131	0.22808	0.295135	0.285625	0.2063	0.374594	0.158104	0.122484	0.244844	0.265216	0.293333	0.134908	0.20783	0.104692	0.296471	0.208634	0.265989	0.278841	0.399694	0.317811	0.194393	0.247296	0.233291	0.305429	0.193031	0.319142	0.267492	0.21648	0.210429	0.391019	0.0168214	0.0168214	0.337866	0.374162	0.307693
0	0	0	0	0	0	0	0	0	0	0	0	0	0	0	0	0	0	0	0	0	0	0	0	0	0	0	0	0	0	0	0	0	0	0	0	0	0	0	0	0	0	0	0	0	0	0	0	0	0
0	0	0	0	0	0	0	0	0	0	0	0	0	0	0	0	0	0	0	0	0	0	0	0	0	0	0	0	0	0	0	0	0	0	0	0	0	0	0	0	0	0	0	0	0	0	0	0	0	0
0.142778	0.272412	0.119877	0.348362	0.159843	0.569436	0.504474	0.171042	0.1103	0.129013	0.205194	0	0.126161	0.187427	0.0305662	0.548941	0.17672	0.45401	0.296276	0.179378	0.366504	0.113262	0.0549664	0.314633	0.262426	0.193343	0.10393	0.155283	0.0799592	0.451619	0.277666	0.628831	0.585994	0.49379	0.564872	0.180591	0.163762	0.379739	0.547425	0.193126	0.209489	0.341305	0.164292	0.141725	0.404078	0.00680143	0.00680143	0.392532	0.472625	0.593338
0.142778	0.272412	0.119877	0.348362	0.159843	0.569436	0.504474	0.171042	0.1103	0.129013	0.205194	0	0.126161	0.187427	0.0305662	0.548941	0.17672	0.45401	0.296276	0.179378	0.366504	0.113262	0.0549664	0.314633	0.262426	0.193343	0.10393	0.155283	0.0799592	0.451619	0.277666	0.628831	0.585994	0.49379	0.564872	0.180591	0.163762	0.379739	0.547425	0.193126	0.209489	0.341305	0.164292	0.141725	0.404078	0.00680143	0.00680143	0.392532	0.472625	0.593338
0	0	0	0	0	0	0	0	0	0	0	0	0	0	0	0	0	0	0	0	0	0	0	0	0	0	0	0	0	0	0	0	0	0	0	0	0	0	0	0	0	0	0	0	0	0	0	0	0	0
0.21482	0.346287	0.173756	0.417506	0.278243	0.405835	0.40473	0.232393	0.15881	0.173342	0.259273	0	0.209536	0.257889	0.055795	0.370146	0.2508	0.376738	0.349583	0.2567	0.437284	0.159309	0.09321	0.318686	0.345582	0.251993	0.159085	0.244132	0.12098	0.458578	0.353713	0.406503	0.409254	0.453024	0.434774	0.226086	0.304409	0.318513	0.438627	0.258431	0.296628	0.404817	0.251365	0.235654	0.445525	0.00905542	0.00905542	0.436427	0.473586	0.398562
0	0	0	0	0	0	0	0	0	0	0	0	0	0	0	0	0	0	0	0	0	0	0	0	0	0	0	0	0	0	0	0	0	0	0	0	0	0	0	0	0	0	0	0	0	0	0	0	0	0
0.162	0.242392	0.182119	0.343226	0.229265	0.343076	0.361834	0.204204	0.165502	0.168756	0.263222	0	0.17489	0.263657	0.0708325	0.367588	0.222901	0.397673	0.286701	0.218423	0.38533	0.126648	0.0772262	0.349704	0.306818	0.248412	0.145657	0.208131	0.111658	0.324256	0.257212	0.320262	0.33423	0.383644	0.360403	0.20561	0.273744	0.323656	0.323386	0.258221	0.25949	0.269674	0.184782	0.214756	0.357813	0.0108779	0.0108779	0.414019	0.402811	0.336975
0.199987	0.276812	0.18329	0.425258	0.272493	0.414761	0.42279	0.223329	0.172596	0.220458	0.295027	0	0.177796	0.334485	0.0483578	0.432483	0.266929	0.394214	0.398792	0.263442	0.472918	0.169425	0.0738652	0.345289	0.376763	0.249387	0.179043	0.294341	0.134456	0.46612	0.301025	0.411342	0.416447	0.441518	0.494038	0.245666	0.275222	0.363901	0.419874	0.22645	0.280104	0.346898	0.234254	0.20555	0.387275	0.0138539	0.0138539	0.482871	0.426051	0.406414
0.199121	0.254751	0.138557	0.487994	0.28145	0.26227	0.282619	0.18199	0.141854	0.16931	0.230336	0	0.18457	0.340561	0.0486083	0.294651	0.287899	0.262762	0.37288	0.368537	0.352855	0.197909	0.034203	0.255935	0.374394	0.244917	0.167522	0.301778	0.153772	0.335942	0.254419	0.265136	0.274014	0.286962	0.388293	0.318964	0.231187	0.21528	0.275579	0.206255	0.195731	0.291346	0.203783	0.278943	0.26882	0.0491772	0.0491772	0.40812	0.296124	0.25601
0.142234	0.192953	0.118546	0.38304	0.17489	0.512997	0.489509	0.141344	0.116927	0.153033	0.231719	0	0.10456	0.222038	0.0298595	0.532673	0.18375	0.424128	0.313446	0.186087	0.384582	0.11852	0.0431915	0.352333	0.283288	0.203454	0.118375	0.191359	0.117772	0.413022	0.23105	0.538755	0.522373	0.439938	0.598684	0.212667	0.175785	0.380962	0.414003	0.186818	0.206106	0.289112	0.153503	0.132937	0.361429	0.00893601	0.00893601	0.427	0.429904	0.538328
0	0	0	0	0	0	0	0	0	0	0	0	0	0	0	0	0	0	0	0	0	0	0	0	0	0	0	0	0	0	0	0	0	0	0	0	0	0	0	0	0	0	0	0	0	0	0	0	0	0
0.214447	0.25987	0.204405	0.417559	0.268378	0.296243	0.329837	0.197159	0.177036	0.245288	0.310097	0	0.184893	0.325847	0.0557152	0.310061	0.241946	0.301408	0.329322	0.269879	0.386415	0.158094	0.0914261	0.301802	0.369462	0.326384	0.267089	0.400282	0.201943	0.314442	0.263083	0.285775	0.309826	0.356441	0.358176	0.327265	0.264417	0.26066	0.308856	0.199959	0.263303	0.283854	0.228366	0.228997	0.343454	0.010123	0.010123	0.384229	0.353255	0.301546
0.111616	0.0792723	0.227017	0.0616708	0.12242	0.0712212	0.0787005	0.144776	0.134379	0.14027	0.11801	0	0.116239	0.0400633	0.0584906	0.0478839	0.0336599	0.0421946	0.038723	0.063312	0.0884141	0.0202987	0.346761	0.0599937	0.0659895	0.0771109	0.113807	0.0532445	0.0627198	0.0578886	0.0663944	0.0462669	0.0528516	0.081746	0.0576574	0.0550575	0.126963	0.047121	0.0430305	0.0682627	0.127551	0.0430493	0.0646169	0.14387	0.134699	4.90000000000000e-324	4.90000000000000e-324	0.0756126	0.0865429	0.0630969
0.191532	0.270896	0.181787	0.252595	0.365056	0.147215	0.160023	0.237314	0.163961	0.119105	0.177453	0	0.315342	0.239836	0.0810214	0.171133	0.251231	0.194435	0.273629	0.280807	0.3056	0.218508	0.10535	0.177684	0.297988	0.223652	0.1643	0.268069	0.0796458	0.207353	0.234181	0.160162	0.165115	0.21863	0.196311	0.183841	0.321471	0.154129	0.184486	0.146847	0.211189	0.202644	0.302213	0.248739	0.196891	0.03962	0.03962	0.298942	0.202256	0.149558
0.20282	0.188203	0.126613	0.251041	0.199432	0.264938	0.289936	0.166908	0.138413	0.166575	0.217721	0	0.116474	0.159249	0.0489478	0.260488	0.148729	0.250436	0.192369	0.145841	0.287988	0.0786362	0.0526883	0.215558	0.231799	0.208722	0.128638	0.13006	0.0853733	0.235913	0.183441	0.238556	0.23464	0.27696	0.257596	0.150676	0.202573	0.244951	0.246258	0.515	0.244224	0.204741	0.139368	0.198491	0.290592	0.00929425	0.00929425	0.287074	0.311373	0.261087
0.245607	0.339008	0.146413	0.524018	0.302805	0.464374	0.447005	0.193523	0.128902	0.150421	0.246074	0	0.20194	0.332759	0.0530045	0.474296	0.292332	0.419788	0.400295	0.316506	0.477494	0.19879	0.0497092	0.362296	0.435087	0.257545	0.162114	0.258273	0.130883	0.559403	0.391274	0.510913	0.540265	0.474635	0.585564	0.295303	0.271467	0.358395	0.505763	0.194644	0.271257	0.440302	0.288339	0.233301	0.416793	0.014435	0.014435	0.525398	0.475925	0.447996
0.177491	0.277963	0.113985	0.39284	0.216467	0.487353	0.450283	0.164663	0.108285	0.132418	0.201973	0	0.148705	0.238848	0.0262446	0.455085	0.20791	0.400229	0.333228	0.22788	0.386935	0.159491	0.0536852	0.30769	0.330712	0.219669	0.120236	0.19175	0.106806	0.495216	0.335819	0.53289	0.537178	0.445991	0.523501	0.21688	0.210366	0.343242	0.529403	0.191916	0.239598	0.39336	0.230063	0.167062	0.385947	0.00522809	0.00522809	0.417461	0.454427	0.480591
0.161057	0.309322	0.129979	0.365768	0.203713	0.383153	0.353671	0.192933	0.118237	0.133579	0.214726	0	0.17091	0.215401	0.0299362	0.354966	0.210968	0.347357	0.30935	0.219304	0.348898	0.169405	0.0653731	0.256881	0.308607	0.232693	0.115987	0.170706	0.0805764	0.446247	0.349548	0.410256	0.43013	0.401333	0.411678	0.195678	0.208451	0.284359	0.481905	0.180499	0.228812	0.373049	0.228244	0.167359	0.355614	0.003803	0.003803	0.359233	0.396057	0.375398
0.0771818	0.125639	0.104483	0.171206	0.0973226	0.276488	0.28346	0.130027	0.108515	0.138913	0.170787	0	0.0763009	0.116014	0.0479245	0.286746	0.119198	0.301397	0.167395	0.105269	0.253578	0.0546918	0.0502287	0.252908	0.146398	0.145011	0.0728619	0.116569	0.070339	0.205482	0.134401	0.237138	0.236883	0.288456	0.246609	0.124208	0.128525	0.383927	0.239355	0.174639	0.141343	0.150165	0.0705037	0.0963394	0.246127	0.00497059	0.00497059	0.241673	0.290977	0.282025
0	0	0	0	0	0	0	0	0	0	0	0	0	0	0	0	0	0	0	0	0	0	0	0	0	0	0	0	0	0	0	0	0	0	0	0	0	0	0	0	0	0	0	0	0	0	0	0	0	0
0.259233	0.230798	0.134319	0.323408	0.322427	0.19082	0.195892	0.171549	0.142571	0.12507	0.221817	0	0.260781	0.299967	0.0733389	0.184246	0.262248	0.185933	0.290789	0.292629	0.274401	0.236111	0.0632973	0.162702	0.44053	0.312485	0.259428	0.319885	0.134346	0.239153	0.239069	0.176362	0.18381	0.232004	0.244511	0.30123	0.235049	0.138419	0.180516	0.160141	0.221732	0.224652	0.215621	0.22802	0.258503	0.0260777	0.0260777	0.32315	0.236088	0.180912
0.22402	0.273575	0.151407	0.28294	0.237832	0.192802	0.204316	0.130152	0.125267	0.103085	0.179813	0	0.190266	0.215656	0.0451532	0.184462	0.202148	0.159191	0.243264	0.20919	0.245677	0.212806	0.0565129	0.268646	0.2663	0.200727	0.114497	0.134475	0.119767	0.306315	0.321267	0.213691	0.227275	0.226298	0.226336	0.238266	0.193383	0.184568	0.252173	0.135274	0.217757	0.294101	0.233118	0.208661	0.220561	4.90000000000000e-324	4.90000000000000e-324	0.255299	0.237843	0.178473
0.19912	0.290151	0.155829	0.475361	0.26953	0.489419	0.475387	0.218298	0.153533	0.188703	0.275466	0	0.172561	0.291263	0.0422787	0.496844	0.251381	0.480039	0.401015	0.285682	0.507841	0.189146	0.0672269	0.373735	0.376712	0.266445	0.174166	0.24995	0.122981	0.519427	0.303591	0.498611	0.50553	0.508261	0.563606	0.25558	0.271744	0.381679	0.477442	0.223912	0.276708	0.369376	0.24328	0.188599	0.438587	0.011479	0.011479	0.540367	0.512353	0.486649
0	0	0	0	0	0	0	0	0	0	0	0	0	0	0	0	0	0	0	0	0	0	0	0	0	0	0	0	0	0	0	0	0	0	0	0	0	0	0	0	0	0	0	0	0	0	0	0	0	0
0.258674	0.256883	0.152946	0.314946	0.271922	0.282937	0.281473	0.212889	0.187617	0.174907	0.270552	0	0.196325	0.248572	0.0540837	0.239998	0.261509	0.247484	0.292187	0.25587	0.362674	0.245413	0.0959885	0.183686	0.376997	0.283777	0.250954	0.280396	0.112358	0.325512	0.289815	0.25595	0.27876	0.322876	0.283094	0.208839	0.21435	0.183019	0.272092	0.162288	0.324519	0.273184	0.308489	0.184169	0.350384	0.00348468	0.00348468	0.309416	0.318383	0.262782
0.131026	0.200258	0.119763	0.201222	0.244416	0.137569	0.154365	0.132198	0.10327	0.0982607	0.119365	0	0.232608	0.163197	0.0783565	0.134012	0.196517	0.139935	0.16379	0.174366	0.210471	0.0881308	0.0699108	0.108693	0.240651	0.203017	0.190232	0.198017	0.0987094	0.168449	0.174213	0.127507	0.137957	0.1847	0.154148	0.163198	0.210233	0.10101	0.149105	0.139354	0.184743	0.145794	0.153657	0.194205	0.192744	0.0115127	0.0115127	0.200942	0.176469	0.136413
0.198059	0.276976	0.1213	0.436929	0.253936	0.451597	0.461353	0.179946	0.139582	0.15326	0.250164	0	0.161469	0.319412	0.0372042	0.445164	0.258755	0.399209	0.373751	0.244745	0.411007	0.167759	0.0542802	0.308082	0.383206	0.242084	0.145952	0.236847	0.113187	0.464607	0.305698	0.466551	0.461711	0.449969	0.546843	0.254174	0.225092	0.34169	0.46009	0.196904	0.269987	0.361362	0.231793	0.181881	0.405687	0.0111094	0.0111094	0.457741	0.458796	0.4501
0.230603	0.287151	0.18092	0.390295	0.323441	0.269933	0.289671	0.216988	0.193522	0.17147	0.292654	0	0.2591	0.321631	0.0394503	0.258032	0.262443	0.270783	0.3518	0.292616	0.385805	0.201251	0.111061	0.253078	0.384715	0.315289	0.228268	0.280453	0.12384	0.351356	0.298329	0.261772	0.271777	0.330863	0.318926	0.262985	0.265722	0.194088	0.316093	0.178965	0.282491	0.289331	0.273542	0.25883	0.325506	0.0167848	0.0167848	0.378311	0.344816	0.261091
0.209997	0.266429	0.124348	0.524443	0.262655	0.436288	0.45201	0.164232	0.131676	0.169691	0.261293	0	0.148637	0.313197	0.0394621	0.466334	0.26328	0.399483	0.386401	0.274522	0.414224	0.179133	0.0511275	0.320405	0.395062	0.248626	0.162996	0.251265	0.123561	0.457624	0.303218	0.445627	0.457466	0.433174	0.542858	0.270751	0.231599	0.334829	0.441945	0.198902	0.241859	0.377066	0.22638	0.189833	0.391587	0.0153674	0.0153674	0.48532	0.441299	0.42525
0.172567	0.284565	0.178371	0.332616	0.245971	0.374961	0.39272	0.233346	0.190166	0.214686	0.319653	0	0.212923	0.221684	0.057891	0.322312	0.20639	0.30729	0.305766	0.194634	0.397294	0.135246	0.120864	0.254206	0.305122	0.238722	0.166241	0.220238	0.128772	0.345682	0.268401	0.311361	0.328551	0.420833	0.344712	0.174736	0.266617	0.278916	0.31909	0.236294	0.302429	0.272689	0.203455	0.24472	0.4435	0.0097639	0.0097639	0.385918	0.431631	0.357551
0.275264	0.278759	0.258968	0.276407	0.286726	0.226524	0.255896	0.233166	0.229761	0.194636	0.212055	0	0.232589	0.175525	0.0741025	0.179202	0.159032	0.167503	0.239753	0.183544	0.315034	0.170898	0.157246	0.205536	0.264572	0.270552	0.173098	0.173467	0.146564	0.249301	0.257525	0.180903	0.202283	0.265301	0.211536	0.188972	0.369025	0.178831	0.20117	0.225862	0.32508	0.231346	0.239887	0.373709	0.357896	4.90000000000000e-324	4.90000000000000e-324	0.264747	0.307588	0.206589
0.261807	0.286879	0.204391	0.374245	0.282325	0.403194	0.438398	0.264972	0.236142	0.248842	0.372289	0	0.227709	0.23973	0.0537768	0.348472	0.250408	0.344719	0.364574	0.247325	0.462939	0.155667	0.127041	0.311901	0.360387	0.28117	0.233858	0.270254	0.162032	0.376769	0.315014	0.349617	0.355304	0.457941	0.38767	0.25778	0.290826	0.31725	0.34613	0.227593	0.354715	0.296343	0.291531	0.27192	0.444675	4.90000000000000e-324	4.90000000000000e-324	0.410403	0.456272	0.39447
0.214386	0.227092	0.217625	0.261752	0.259999	0.250879	0.272471	0.299467	0.233707	0.210854	0.306305	0	0.227092	0.207439	0.0634248	0.206796	0.192981	0.204779	0.247043	0.22392	0.329991	0.166346	0.177954	0.209317	0.255914	0.246803	0.205203	0.203565	0.13449	0.254677	0.238549	0.201948	0.21932	0.316757	0.251415	0.210699	0.26518	0.188497	0.213268	0.191166	0.295683	0.230228	0.240645	0.267375	0.332575	4.90000000000000e-324	4.90000000000000e-324	0.26787	0.32698	0.239115
0.344803	0.333847	0.0970878	0.281013	0.238629	0.185742	0.18034	0.158197	0.0867222	0.0768394	0.187027	0	0.180108	0.209317	0.0240241	0.184344	0.221603	0.167364	0.254081	0.253808	0.222852	0.225576	0.0522361	0.166429	0.291728	0.203057	0.127769	0.176847	0.052422	0.334852	0.440419	0.240642	0.254189	0.225641	0.22339	0.201643	0.231706	0.154063	0.328031	0.142327	0.200493	0.404148	0.260527	0.224878	0.225073	0.00844587	0.00844587	0.244999	0.233992	0.174483
0.14647	0.237258	0.131961	0.326892	0.155409	0.587499	0.518354	0.18571	0.125224	0.14294	0.219711	0	0.121951	0.171105	0.0342564	0.530305	0.164338	0.446439	0.290123	0.156203	0.380834	0.0955577	0.0647041	0.300038	0.247394	0.197526	0.10741	0.149791	0.0824507	0.432843	0.256082	0.599024	0.542322	0.507219	0.534244	0.161454	0.170087	0.380569	0.517993	0.205071	0.226819	0.319961	0.153513	0.138264	0.434012	0.00292264	0.00292264	0.378048	0.507615	0.612302
0	0	0	0	0	0	0	0	0	0	0	0	0	0	0	0	0	0	0	0	0	0	0	0	0	0	0	0	0	0	0	0	0	0	0	0	0	0	0	0	0	0	0	0	0	0	0	0	0	0
0.120553	0.250935	0.147567	0.192188	0.230695	0.167496	0.17223	0.224526	0.124966	0.13453	0.165516	0	0.165204	0.137608	0.0613574	0.145545	0.14927	0.146891	0.185061	0.129112	0.225038	0.0807616	0.106697	0.142988	0.187334	0.128936	0.105944	0.149628	0.080818	0.20918	0.214727	0.180407	0.179335	0.204685	0.173017	0.110334	0.195107	0.113375	0.211164	0.131189	0.187732	0.210449	0.16057	0.15728	0.240461	4.90000000000000e-324	4.90000000000000e-324	0.205326	0.211381	0.167174
0.0125641	0.0453718	0.0814853	0.0460107	0.0613601	0.0358715	0.0382625	0.0996538	0.0655876	0.035818	0.0497392	0	0.037338	0.0185941	4.90000000000000e-324	0.0355861	0.0401639	0.0378656	0.0381432	0.0392261	0.0616676	0.0235403	0.139271	0.0425059	0.0116729	0.04062	0.0294801	0.0381875	0.00517894	0.0405286	0.0329758	0.0375656	0.0352553	0.0515091	0.0365943	0.0331513	0.044456	0.0282081	0.0452078	0.0370896	0.0628618	0.0449908	0.0124004	0.0856991	0.0644327	4.90000000000000e-324	4.90000000000000e-324	0.0517501	0.0526283	0.0413103
0.210192	0.311535	0.184282	0.342383	0.241913	0.392866	0.405482	0.253104	0.190743	0.171227	0.263162	0	0.165165	0.191042	0.0557859	0.346758	0.192433	0.343095	0.322229	0.193711	0.408703	0.160225	0.104742	0.286666	0.31562	0.225148	0.149598	0.189689	0.102311	0.368795	0.296848	0.380184	0.369884	0.426673	0.374728	0.194102	0.250034	0.293291	0.391601	0.291631	0.30748	0.343856	0.197925	0.204998	0.446142	0.00155551	0.00155551	0.390829	0.461316	0.387678
0.148143	0.266643	0.139759	0.361521	0.193667	0.542799	0.490992	0.200103	0.133867	0.139679	0.228295	0	0.151288	0.188406	0.0352629	0.476789	0.185074	0.415449	0.303089	0.181657	0.392176	0.12439	0.066253	0.297359	0.274749	0.194052	0.121877	0.157413	0.0882256	0.461563	0.284176	0.566684	0.533706	0.493406	0.522794	0.175077	0.198111	0.36351	0.511786	0.223128	0.245734	0.350767	0.185983	0.160004	0.442706	0.00325375	0.00325375	0.402876	0.508214	0.541866
0.148143	0.266643	0.139759	0.361521	0.193667	0.542799	0.490992	0.200103	0.133867	0.139679	0.228295	0	0.151288	0.188406	0.0352629	0.476789	0.185074	0.415449	0.303089	0.181657	0.392176	0.12439	0.066253	0.297359	0.274749	0.194052	0.121877	0.157413	0.0882256	0.461563	0.284176	0.566684	0.533706	0.493406	0.522794	0.175077	0.198111	0.36351	0.511786	0.223128	0.245734	0.350767	0.185983	0.160004	0.442706	0.00325375	0.00325375	0.402876	0.508214	0.541866
0	0	0	0	0	0	0	0	0	0	0	0	0	0	0	0	0	0	0	0	0	0	0	0	0	0	0	0	0	0	0	0	0	0	0	0	0	0	0	0	0	0	0	0	0	0	0	0	0	0
0.231435	0.277439	0.153028	0.316476	0.217046	0.422774	0.410824	0.218334	0.148642	0.163519	0.248165	0	0.148804	0.18613	0.0419112	0.379528	0.191774	0.374411	0.322602	0.181968	0.405773	0.12833	0.0956352	0.29849	0.285475	0.21459	0.12978	0.166054	0.113248	0.415644	0.33028	0.420508	0.403291	0.469137	0.407288	0.187516	0.233408	0.335995	0.453203	0.242582	0.272558	0.361636	0.208576	0.177832	0.440454	4.90000000000000e-324	4.90000000000000e-324	0.363157	0.491871	0.416559
0.153657	0.228221	0.134281	0.330132	0.163473	0.586599	0.521854	0.199395	0.138254	0.147752	0.235038	0	0.122903	0.174327	0.0407615	0.529858	0.166375	0.453595	0.287874	0.159744	0.383976	0.0992191	0.0700383	0.313482	0.263766	0.205523	0.111472	0.160348	0.0877761	0.4404	0.273155	0.594658	0.5402	0.511173	0.531572	0.163017	0.176618	0.378701	0.51606	0.21898	0.231378	0.326731	0.166867	0.142933	0.440437	0.00161245	0.00161245	0.383876	0.518273	0.624683
0.18911	0.234991	0.207966	0.188728	0.22684	0.175624	0.182008	0.242357	0.177705	0.13893	0.228083	0	0.230182	0.138834	0.0638536	0.144057	0.178606	0.139913	0.207025	0.153225	0.223932	0.110093	0.153436	0.119787	0.201367	0.202387	0.167646	0.162141	0.0723606	0.193896	0.183105	0.149494	0.165739	0.217614	0.179195	0.113335	0.185207	0.133153	0.181233	0.149605	0.229625	0.203838	0.218202	0.264518	0.234713	4.90000000000000e-324	4.90000000000000e-324	0.1929	0.247628	0.175737
0.191441	0.272286	0.169017	0.333519	0.229736	0.409403	0.435937	0.248467	0.181707	0.183745	0.286054	0	0.151463	0.226985	0.0661431	0.376007	0.193519	0.358825	0.336285	0.198	0.410022	0.15248	0.100945	0.294984	0.293419	0.226834	0.158124	0.203657	0.113461	0.40344	0.278393	0.391466	0.383247	0.447123	0.393897	0.189203	0.243834	0.318334	0.399265	0.229429	0.302413	0.337093	0.22832	0.188513	0.456074	0.00275096	0.00275096	0.386863	0.457694	0.410107
0.185637	0.351273	0.163393	0.362755	0.246025	0.419155	0.418372	0.265716	0.16062	0.154782	0.247879	0	0.209726	0.221639	0.0500213	0.372147	0.224719	0.368245	0.354194	0.229084	0.414997	0.143012	0.0807682	0.284738	0.338992	0.262901	0.138465	0.2163	0.0812315	0.444113	0.358202	0.438207	0.423129	0.460719	0.415854	0.195412	0.232864	0.305345	0.463653	0.232671	0.284787	0.363973	0.233133	0.196856	0.44547	0.00270918	0.00270918	0.41521	0.481598	0.416208
0.133939	0.158741	0.19889	0.115692	0.205414	0.114615	0.143209	0.184929	0.135144	0.15885	0.148237	0	0.138409	0.0705853	0.0629776	0.0984455	0.0687623	0.116714	0.0737403	0.106584	0.14901	0.0317664	0.17189	0.119429	0.0924334	0.104344	0.112366	0.0748365	0.0561739	0.0986269	0.102125	0.0859627	0.10026	0.146292	0.0905354	0.0598997	0.215866	0.0952207	0.102948	0.172194	0.225756	0.103395	0.076902	0.166749	0.211098	4.90000000000000e-324	4.90000000000000e-324	0.132547	0.163291	0.107402
0.234618	0.378393	0.230604	0.338095	0.376026	0.200211	0.216092	0.265308	0.156219	0.155186	0.217112	0	0.353369	0.236105	0.0598876	0.171896	0.247908	0.170139	0.314112	0.343677	0.291625	0.247881	0.186291	0.165153	0.304555	0.250576	0.189285	0.207016	0.120525	0.292831	0.358445	0.20102	0.221802	0.262852	0.212473	0.262454	0.364708	0.142395	0.243621	0.151211	0.278886	0.284786	0.380402	0.373803	0.319057	4.90000000000000e-324	4.90000000000000e-324	0.293206	0.262939	0.186149
0.0633842	0.0855638	0.052127	0.15416	0.121556	0.0536748	0.0579009	0.104627	0.0631064	0.0689984	0.0963894	0	0.0991362	0.123033	0.0169817	0.0828135	0.146806	0.0718525	0.119128	0.147702	0.102362	0.1132	0.014851	0.0672148	0.139718	0.0750594	0.0461873	0.116535	0.0382544	0.0766622	0.067658	0.0604188	0.0608471	0.0690715	0.101811	0.095136	0.104868	0.0588287	0.0676689	0.0710155	0.0812051	0.0879515	0.0696601	0.196716	0.0695386	0.096966	0.096966	0.133171	0.0647472	0.0572525
0.132508	0.168029	0.220852	0.206612	0.165755	0.218187	0.232851	0.288143	0.253693	0.201215	0.297459	0	0.167928	0.172494	0.0832107	0.191941	0.147404	0.196497	0.203078	0.167734	0.290926	0.0899088	0.125412	0.180798	0.205164	0.163588	0.166676	0.198913	0.107794	0.203279	0.184936	0.192025	0.171271	0.264606	0.212133	0.132768	0.22179	0.172729	0.197364	0.21027	0.253985	0.153477	0.145524	0.182086	0.294544	0.0170077	0.0170077	0.242808	0.283984	0.22028
0.24553	0.297488	0.12657	0.44145	0.252203	0.512988	0.492129	0.18992	0.144279	0.158904	0.272914	0	0.165617	0.27341	0.0448795	0.463594	0.242186	0.421102	0.360528	0.236598	0.447454	0.172228	0.0674044	0.331414	0.373754	0.282774	0.163218	0.234365	0.120526	0.479511	0.343488	0.495267	0.494568	0.495212	0.540384	0.253661	0.224736	0.360719	0.490401	0.203924	0.296803	0.418606	0.260277	0.194275	0.450946	0.00556863	0.00556863	0.450424	0.509465	0.489448
0.267906	0.3436	0.16833	0.350616	0.34649	0.2108	0.217742	0.202114	0.137711	0.152763	0.220862	0	0.284401	0.278448	0.0623331	0.193757	0.235362	0.186933	0.273541	0.275231	0.321875	0.222062	0.0796209	0.180339	0.371227	0.274186	0.260979	0.310966	0.122301	0.314037	0.353843	0.222718	0.245588	0.268954	0.25267	0.256153	0.286582	0.159336	0.267014	0.163388	0.263872	0.331591	0.301913	0.232334	0.27357	0.016	0.016	0.328088	0.280165	0.198689
0.209553	0.320299	0.132511	0.471669	0.263334	0.452528	0.438947	0.194527	0.15429	0.181687	0.260027	0	0.175682	0.276009	0.043658	0.433486	0.239533	0.396858	0.390576	0.274539	0.435297	0.195651	0.0610906	0.320193	0.368827	0.269152	0.15156	0.238721	0.11449	0.490879	0.32634	0.458693	0.471664	0.447005	0.516802	0.249238	0.237863	0.335677	0.470698	0.224211	0.294302	0.393196	0.266154	0.204298	0.41847	0.00846336	0.00846336	0.456949	0.458175	0.43607
0.258486	0.240473	0.160388	0.323505	0.360051	0.206904	0.230568	0.203125	0.139777	0.176323	0.203968	0	0.270991	0.278306	0.0509629	0.190869	0.233907	0.206278	0.290905	0.286061	0.311375	0.165656	0.087332	0.222755	0.33325	0.283579	0.216575	0.257213	0.119748	0.279372	0.27484	0.211637	0.224733	0.263025	0.250426	0.240035	0.317933	0.167543	0.229084	0.178941	0.297357	0.292095	0.30272	0.344499	0.264098	0.0128601	0.0128601	0.306824	0.253678	0.189477
0.304022	0.250384	0.0915907	0.260581	0.312455	0.175303	0.182057	0.177705	0.145827	0.114583	0.188561	0	0.249776	0.227025	0.0185894	0.168633	0.252676	0.169979	0.283921	0.278333	0.287519	0.264744	0.0808917	0.16339	0.271157	0.246304	0.174042	0.171381	0.095214	0.264497	0.233818	0.177782	0.197634	0.212599	0.225938	0.210503	0.254878	0.161242	0.217074	0.164746	0.240347	0.258905	0.283285	0.194668	0.212399	4.90000000000000e-324	4.90000000000000e-324	0.258284	0.217447	0.159678
0.183317	0.239047	0.140544	0.369243	0.187011	0.577376	0.555878	0.188409	0.143286	0.173277	0.260857	0	0.143395	0.198974	0.043355	0.533422	0.191503	0.44964	0.309572	0.185951	0.415107	0.122553	0.0708186	0.308705	0.298535	0.22473	0.127113	0.19528	0.0982439	0.440803	0.271735	0.540367	0.518307	0.514824	0.553117	0.188252	0.191105	0.384413	0.482136	0.218019	0.271315	0.342255	0.181756	0.161263	0.451684	0.00788232	0.00788232	0.419966	0.511655	0.585314
0.108023	0.150319	0.107626	0.178596	0.122131	0.142242	0.161351	0.155157	0.0892743	0.174584	0.177961	0	0.0838597	0.12207	0.0325094	0.145084	0.103321	0.127705	0.167739	0.130273	0.204252	0.0495118	0.0642589	0.147218	0.168368	0.173143	0.165617	0.163939	0.335962	0.141424	0.138166	0.123137	0.126113	0.176631	0.150768	0.318649	0.0898269	0.138374	0.131048	0.104223	0.140054	0.117113	0.08218	0.125094	0.149726	4.90000000000000e-324	4.90000000000000e-324	0.17676	0.142188	0.128138
0.230353	0.325921	0.165394	0.420413	0.335581	0.38081	0.384013	0.231937	0.149845	0.137434	0.244732	0	0.20909	0.293166	0.0417217	0.349858	0.263672	0.328651	0.385328	0.262523	0.408844	0.200802	0.0839058	0.294696	0.410129	0.252804	0.16949	0.269862	0.127991	0.457016	0.356892	0.395291	0.437154	0.390296	0.432067	0.254393	0.290426	0.281774	0.432183	0.179998	0.305646	0.389806	0.294684	0.238173	0.388382	0.00168893	0.00168893	0.421075	0.398337	0.351524
0.256421	0.307055	0.141512	0.298935	0.292588	0.210119	0.2034	0.224852	0.137028	0.16022	0.214296	0	0.2569	0.230297	0.0342099	0.191582	0.251479	0.20272	0.253985	0.262104	0.296014	0.259493	0.0882848	0.161079	0.302898	0.238838	0.17939	0.229465	0.124372	0.287091	0.343877	0.211439	0.249492	0.243381	0.240013	0.212401	0.247106	0.157507	0.271853	0.188681	0.21401	0.303116	0.299962	0.258931	0.263934	0.00648901	0.00648901	0.284292	0.255065	0.190824
0.163901	0.242886	0.159428	0.379149	0.205791	0.650995	0.572338	0.218024	0.157745	0.181445	0.272528	0	0.145358	0.205049	0.0408158	0.520239	0.188509	0.439274	0.303927	0.183889	0.450278	0.121011	0.0799923	0.355099	0.305167	0.227841	0.139536	0.187896	0.0999339	0.446207	0.268893	0.531576	0.518035	0.546402	0.550131	0.205636	0.209037	0.403149	0.472713	0.229685	0.293001	0.316457	0.188262	0.180111	0.496517	0.00461339	0.00461339	0.439642	0.558684	0.614349
0.184852	0.273985	0.107659	0.374946	0.190825	0.509512	0.445429	0.171039	0.11105	0.127461	0.205139	0	0.126983	0.19912	0.0346733	0.499348	0.199664	0.422532	0.305314	0.198017	0.370297	0.150098	0.0507631	0.294886	0.297299	0.198559	0.11678	0.17288	0.0746132	0.483814	0.318694	0.623217	0.56232	0.455271	0.524391	0.195174	0.172989	0.356075	0.620039	0.208888	0.208952	0.431818	0.187884	0.142941	0.383438	0.00408627	0.00408627	0.398426	0.458347	0.521749
0.240726	0.346459	0.140502	0.452196	0.308049	0.27452	0.279913	0.20218	0.115383	0.164143	0.215618	0	0.224899	0.293989	0.0268811	0.256591	0.26793	0.244041	0.367659	0.329767	0.355733	0.268048	0.064589	0.240904	0.381941	0.259512	0.197935	0.276841	0.123462	0.414957	0.394971	0.314351	0.341274	0.308319	0.347921	0.272656	0.282755	0.200493	0.389316	0.178792	0.243936	0.399548	0.312961	0.22894	0.324609	0.00577352	0.00577352	0.37335	0.322097	0.257919
0.262384	0.378429	0.1528	0.415548	0.275617	0.32639	0.331786	0.246724	0.128583	0.132739	0.21081	0	0.206313	0.277081	0.0580129	0.3112	0.264073	0.32233	0.352026	0.287067	0.38123	0.262977	0.0844427	0.267888	0.386979	0.247829	0.183426	0.236153	0.0995782	0.451373	0.387787	0.377173	0.377265	0.368062	0.369718	0.247901	0.26562	0.257154	0.501417	0.224287	0.251715	0.446749	0.286544	0.220112	0.37061	0.0045646	0.0045646	0.398443	0.377014	0.330214
0.166671	0.285193	0.150337	0.376773	0.18467	0.586423	0.538675	0.220713	0.138821	0.157359	0.2406	0	0.147635	0.190423	0.0412214	0.523351	0.19598	0.457578	0.31428	0.187571	0.418398	0.111859	0.0735526	0.33056	0.300002	0.235466	0.127778	0.180422	0.0895937	0.484518	0.300532	0.598118	0.557908	0.530858	0.545935	0.17386	0.198068	0.404416	0.55929	0.234656	0.254892	0.369417	0.192618	0.166367	0.464653	0.00334116	0.00334116	0.423643	0.536289	0.597548
0.191364	0.322671	0.172557	0.380491	0.224484	0.484749	0.472626	0.25598	0.158228	0.176227	0.267398	0	0.168233	0.228549	0.0556608	0.42416	0.211423	0.395	0.311242	0.21471	0.436732	0.130999	0.0894407	0.31371	0.33338	0.238527	0.149559	0.198697	0.100354	0.470609	0.333511	0.47763	0.458028	0.503892	0.474192	0.190378	0.251554	0.339391	0.488381	0.246478	0.306302	0.366378	0.22247	0.202214	0.48168	0.00367235	0.00367235	0.434816	0.504558	0.485838
4.90000000000000e-324	0.0509047	0.0472346	0.0256075	0.064267	0.0163193	0.0165944	0.0242552	4.90000000000000e-324	0.0143065	0.00365613	0	0.0444141	0.0211725	0.0377486	0.0136409	0.00199656	0.0155103	0.028554	0.0163675	0.0347733	0.014626	4.90000000000000e-324	0.00778926	0.0302535	0.017778	4.90000000000000e-324	0.0100412	0.0225076	0.0228785	0.0371934	0.0171686	0.0221331	0.0170329	0.0179376	0.0125795	0.0221537	0.0139952	0.0289151	0.0158971	0.0187822	0.0290834	0.046649	0.00819971	0.0180383	4.90000000000000e-324	4.90000000000000e-324	0.0351084	0.0210905	0.0156692
0.189796	0.333973	0.163506	0.392089	0.244105	0.446249	0.437395	0.265173	0.164595	0.16246	0.263508	0	0.182036	0.223875	0.0499379	0.396832	0.196931	0.370617	0.318034	0.224701	0.420076	0.142562	0.0847464	0.29729	0.320504	0.21969	0.138282	0.183832	0.079594	0.451316	0.33129	0.44908	0.444152	0.466918	0.452905	0.184858	0.246601	0.333027	0.477708	0.241742	0.28508	0.39857	0.215362	0.218573	0.469065	0.00340219	0.00340219	0.428653	0.504947	0.437562
0.168968	0.31915	0.18743	0.32939	0.26071	0.319877	0.316911	0.249226	0.164116	0.172969	0.25636	0	0.199213	0.243297	0.0668482	0.289833	0.216162	0.304264	0.31649	0.230391	0.378305	0.148824	0.115496	0.255314	0.314317	0.229932	0.175275	0.237162	0.10199	0.38097	0.29816	0.3203	0.329987	0.402743	0.328631	0.193859	0.267195	0.231812	0.369557	0.214251	0.282064	0.325561	0.251199	0.210412	0.377361	0.00486308	0.00486308	0.36567	0.382404	0.310511
0.158221	0.301794	0.190861	0.299219	0.198632	0.353871	0.377388	0.260323	0.205648	0.195337	0.295992	0	0.205865	0.190241	0.0563237	0.318785	0.181701	0.305607	0.277929	0.201284	0.382642	0.125334	0.119184	0.268281	0.264321	0.244273	0.159968	0.200287	0.0743842	0.355852	0.274932	0.345439	0.332026	0.434552	0.338164	0.172732	0.252357	0.260631	0.384309	0.238472	0.291751	0.300704	0.198503	0.196408	0.421642	0.00217575	0.00217575	0.350987	0.429093	0.360708
0.28643	0.367528	0.170136	0.465086	0.284363	0.457675	0.458408	0.242664	0.169452	0.20367	0.269896	0	0.205003	0.284977	0.0542966	0.425247	0.243325	0.403427	0.371489	0.268504	0.467313	0.168412	0.0790023	0.34347	0.389281	0.250642	0.168932	0.222746	0.0958504	0.490345	0.371089	0.467302	0.46429	0.475083	0.48834	0.25163	0.284658	0.364887	0.505173	0.275335	0.311048	0.461885	0.242794	0.244551	0.47806	0.0131161	0.0131161	0.494645	0.516455	0.439084
0.197519	0.311022	0.214107	0.265227	0.267732	0.243151	0.255471	0.259299	0.19476	0.163546	0.258458	0	0.225657	0.194728	0.0534155	0.207374	0.197587	0.224994	0.22973	0.218074	0.314279	0.149786	0.140661	0.234546	0.23287	0.194645	0.175209	0.205451	0.0964004	0.270208	0.249238	0.22991	0.227259	0.30159	0.238701	0.174852	0.230459	0.17346	0.271598	0.162879	0.288243	0.226033	0.21588	0.228217	0.317017	0.00587509	0.00587509	0.273671	0.31608	0.23319
0.221602	0.321253	0.177952	0.357796	0.262917	0.348887	0.353543	0.250392	0.171543	0.175354	0.261597	0	0.205573	0.227835	0.0539236	0.312099	0.225573	0.319045	0.297002	0.226657	0.383651	0.120091	0.108366	0.2607	0.337962	0.215954	0.164803	0.184298	0.105829	0.388584	0.337709	0.356014	0.348993	0.406169	0.355205	0.206228	0.266072	0.275819	0.390612	0.212302	0.298396	0.360794	0.212055	0.227399	0.424392	0.0025805	0.0025805	0.386662	0.441136	0.347889
0.248822	0.409783	0.1428	0.377473	0.292046	0.295083	0.28112	0.265161	0.144015	0.148928	0.228311	0	0.212937	0.246695	0.0527512	0.254696	0.250181	0.249763	0.315569	0.258899	0.371174	0.187105	0.0990079	0.207988	0.324486	0.210008	0.14955	0.205357	0.0854733	0.381646	0.37103	0.324822	0.331181	0.35036	0.315242	0.228605	0.275644	0.214186	0.403028	0.211586	0.252558	0.397512	0.282593	0.239744	0.355626	0.0053738	0.0053738	0.352685	0.363956	0.278322
4.90000000000000e-324	0.0169515	4.90000000000000e-324	0.00938076	0.0112431	0.00201832	0.00166679	0.0106727	4.90000000000000e-324	4.90000000000000e-324	4.90000000000000e-324	0	4.90000000000000e-324	0.00599663	0.00861885	0.00323199	4.90000000000000e-324	0.00153248	0.00362886	4.90000000000000e-324	0.00243094	4.90000000000000e-324	4.90000000000000e-324	4.90000000000000e-324	0.00419751	0.0132175	4.90000000000000e-324	4.90000000000000e-324	4.90000000000000e-324	0.00510204	0.00423606	0.00396972	0.00433987	0.00361165	0.00195532	0.00608523	0.0103782	0.00241113	0.00760114	0.0043289	4.90000000000000e-324	0.0059417	4.90000000000000e-324	0.0148101	0.00395812	4.90000000000000e-324	4.90000000000000e-324	0.00286372	0.00388217	0.00181281
0.110463	0.186955	0.144709	0.172618	0.217537	0.125962	0.131292	0.193863	0.131618	0.12955	0.150268	0	0.196067	0.116191	0.0192529	0.112776	0.113402	0.116333	0.169233	0.146162	0.19975	0.103025	0.105907	0.100384	0.178531	0.125047	0.10127	0.0959932	0.096312	0.158848	0.158685	0.118683	0.127702	0.170759	0.114449	0.105519	0.193995	0.103337	0.169751	0.132763	0.145757	0.149644	0.133238	0.169518	0.155722	4.90000000000000e-324	4.90000000000000e-324	0.152075	0.169537	0.121779
0.150169	0.228043	0.17966	0.313007	0.200927	0.470892	0.47336	0.234408	0.197706	0.184971	0.325726	0	0.157899	0.205009	0.0444897	0.406353	0.206562	0.400143	0.291088	0.171197	0.405327	0.117888	0.10668	0.286896	0.274733	0.249286	0.14622	0.177545	0.112433	0.372952	0.253509	0.387154	0.385358	0.526154	0.415122	0.196993	0.229108	0.363143	0.386127	0.233053	0.296776	0.28251	0.192612	0.173688	0.468697	0.00486514	0.00486514	0.388979	0.537601	0.453461
0.125266	0.203472	0.123782	0.308655	0.147158	0.620707	0.521792	0.172213	0.126102	0.133839	0.219539	0	0.109417	0.164812	0.031652	0.548308	0.158612	0.439388	0.263747	0.152163	0.368327	0.0951828	0.0554677	0.301106	0.235947	0.18976	0.104479	0.14248	0.0805442	0.417457	0.233167	0.598015	0.555711	0.496041	0.541796	0.164878	0.157213	0.38306	0.490608	0.201602	0.220525	0.287435	0.145697	0.126684	0.426614	0.00362346	0.00362346	0.368779	0.49894	0.647292
0.221701	0.295207	0.207519	0.374827	0.252409	0.471151	0.481347	0.26735	0.211747	0.215662	0.324784	0	0.21126	0.243807	0.0568562	0.403804	0.244608	0.387145	0.348788	0.211934	0.451757	0.170157	0.119106	0.32658	0.367145	0.289935	0.176291	0.237448	0.140846	0.410872	0.309643	0.397555	0.404808	0.528147	0.4414	0.214759	0.272945	0.35484	0.402211	0.267883	0.350621	0.329147	0.256386	0.248841	0.524139	0.00370616	0.00370616	0.449098	0.56749	0.445843
0.199496	0.262774	0.20039	0.3736	0.261722	0.439755	0.461775	0.271821	0.212204	0.221837	0.330512	0	0.174982	0.230983	0.0644532	0.366828	0.216474	0.352234	0.327383	0.214248	0.445928	0.148522	0.124816	0.334048	0.332092	0.260311	0.172044	0.220753	0.129459	0.402896	0.289758	0.382959	0.384752	0.464308	0.419731	0.214985	0.263459	0.319719	0.387293	0.235194	0.31308	0.300982	0.232887	0.242833	0.493315	0.00188678	0.00188678	0.42348	0.480264	0.421983
0.171567	0.206541	0.169471	0.366548	0.199514	0.341043	0.367925	0.187257	0.175328	0.231241	0.281194	0	0.150393	0.273645	0.0446864	0.369345	0.227603	0.322443	0.304802	0.234694	0.400935	0.139506	0.0652666	0.345434	0.313694	0.221595	0.158749	0.239105	0.116321	0.350165	0.237518	0.329979	0.340252	0.349267	0.417541	0.234746	0.221354	0.310675	0.347876	0.213031	0.237972	0.274587	0.182608	0.177332	0.343693	0.0124689	0.0124689	0.369232	0.361009	0.343481
0.268511	0.337306	0.235225	0.425441	0.350537	0.346701	0.376241	0.286701	0.20471	0.228991	0.293716	0	0.267326	0.284515	0.0735675	0.301345	0.260347	0.300127	0.35558	0.311335	0.448491	0.222397	0.153736	0.286156	0.373556	0.344833	0.233521	0.275627	0.14819	0.369186	0.32967	0.29778	0.316006	0.403205	0.348342	0.27345	0.35288	0.271692	0.308283	0.263722	0.37788	0.337256	0.271545	0.329621	0.484335	0.007793	0.007793	0.421645	0.441148	0.329708
0.214027	0.169954	0.116819	0.176987	0.230674	0.110177	0.11565	0.140782	0.129604	0.0952252	0.115284	0	0.161878	0.12781	0.0682176	0.0972701	0.163638	0.097325	0.142885	0.179034	0.188264	0.137019	0.0868022	0.0849265	0.28563	0.265988	0.201964	0.195286	0.0729206	0.149539	0.18434	0.103708	0.0992642	0.143906	0.117814	0.183859	0.175828	0.0775406	0.106382	0.0936593	0.172272	0.128412	0.204428	0.181883	0.156245	0.0273698	0.0273698	0.150711	0.143159	0.0977214
0.101584	0.160718	0.284902	0.133531	0.134309	0.160821	0.213741	0.206279	0.239888	0.214667	0.259048	0	0.155699	0.132389	0.0695919	0.134493	0.120163	0.13446	0.115037	0.142369	0.188119	0.0646956	0.155609	0.149388	0.122035	0.165044	0.128965	0.143313	0.0936463	0.133884	0.130315	0.122266	0.126955	0.21407	0.145627	0.0937259	0.184124	0.118369	0.133705	0.122678	0.214942	0.112578	0.117324	0.133425	0.244604	4.90000000000000e-324	4.90000000000000e-324	0.18185	0.202738	0.148997
0.173728	0.284328	0.149177	0.383237	0.199517	0.563897	0.507817	0.216492	0.142905	0.154953	0.246105	0	0.158165	0.202789	0.0411695	0.50661	0.196016	0.431341	0.328628	0.200675	0.416715	0.131828	0.0757779	0.31497	0.303339	0.201859	0.132567	0.188231	0.0902116	0.507952	0.317792	0.591969	0.548088	0.526799	0.544487	0.193654	0.20737	0.368553	0.531694	0.224248	0.257055	0.361473	0.205132	0.164924	0.460058	0.00110668	0.00110668	0.423925	0.52892	0.574919
0.1791	0.278927	0.126331	0.369402	0.190793	0.489271	0.429927	0.164755	0.118602	0.123861	0.197727	0	0.151682	0.2062	0.0346093	0.495147	0.202625	0.431842	0.308935	0.199023	0.365549	0.138728	0.0515881	0.289115	0.293914	0.18987	0.111587	0.159496	0.070805	0.475059	0.332303	0.551122	0.536015	0.443608	0.507929	0.190551	0.196405	0.360364	0.576696	0.210546	0.220724	0.408277	0.20178	0.16726	0.390216	0.00720273	0.00720273	0.404674	0.470293	0.490991
0.0300678	0.0133333	0.0433568	0.00691479	0.0112877	0.00752036	0.009175	0.0139663	0.0153871	0.0152692	0.0158349	0	4.90000000000000e-324	0.00406362	0.0952381	0.00734997	0.0059315	0.00698351	0.00677764	4.90000000000000e-324	0.0174813	4.90000000000000e-324	0.125684	0.00916544	0.00316436	0.00425077	0.0529995	0.0148418	0.00513423	0.00784029	0.00556246	0.00551345	0.00499052	0.0103768	0.00642863	0.00914115	0.0151988	0.00473813	0.00453409	0.0227984	0.00963654	0.00357358	0.0114018	0.0538042	0.0133079	4.90000000000000e-324	4.90000000000000e-324	0.0118775	0.00955468	0.00841677
0.16823	0.214064	0.129682	0.269812	0.186516	0.259002	0.26246	0.182127	0.131454	0.128511	0.211342	0	0.144465	0.188793	0.0419275	0.233399	0.211919	0.27809	0.272263	0.200766	0.305585	0.147018	0.0597125	0.194823	0.286123	0.2087	0.176357	0.213606	0.0801148	0.276761	0.207249	0.246737	0.250501	0.296634	0.273216	0.220958	0.210355	0.194476	0.24047	0.166357	0.215746	0.22124	0.201032	0.122793	0.276954	4.90000000000000e-324	4.90000000000000e-324	0.277647	0.321537	0.254549
0.212594	0.227918	0.132688	0.232874	0.222642	0.192517	0.200558	0.177124	0.149844	0.138322	0.17745	0	0.189489	0.187443	0.0643011	0.172645	0.202234	0.187663	0.228832	0.221045	0.264075	0.151181	0.0686145	0.141212	0.274154	0.241026	0.170048	0.227164	0.115785	0.237757	0.233225	0.179936	0.187625	0.233103	0.211917	0.20156	0.229519	0.141224	0.19754	0.160973	0.203119	0.219428	0.219507	0.175405	0.246157	0.012082	0.012082	0.235006	0.253244	0.183947
0.0698632	0.112778	0.118187	0.115665	0.14049	0.10783	0.120829	0.163482	0.166607	0.10683	0.136297	0	0.0994512	0.0686791	0.045594	0.105438	0.118225	0.12418	0.100671	0.114168	0.151991	0.024988	0.0704019	0.0976595	0.154282	0.187891	0.0882202	0.124243	0.0384832	0.110294	0.114133	0.10043	0.108706	0.139463	0.111953	0.142266	0.099858	0.101511	0.111754	0.163812	0.110336	0.0819762	0.0942398	0.0553959	0.15022	4.90000000000000e-324	4.90000000000000e-324	0.133619	0.150968	0.115585
0.0774063	0.0290003	0.0655746	0.0319366	0.0710927	0.0281107	0.0361756	0.0199515	0.0357294	0.040022	0.0675443	0	0.0293609	0.0568373	0.0180456	0.0262456	0.0277921	0.0202587	0.0363144	0.032401	0.0510927	0.00631237	0.0769945	0.0360996	0.0610941	0.0966325	0.149251	0.071334	0.0490151	0.0276579	0.0373486	0.0217715	0.0252924	0.0331707	0.0284604	0.0475129	0.0771923	0.0234177	0.0234022	0.0388001	0.0618921	0.029634	0.0334217	0.0584102	0.0549067	4.90000000000000e-324	4.90000000000000e-324	0.0276554	0.0286832	0.0256917
0.295858	0.364847	0.174407	0.328778	0.268495	0.251135	0.228719	0.189155	0.134606	0.148837	0.212659	0	0.229034	0.252613	0.0363957	0.231013	0.254034	0.237469	0.289101	0.264912	0.297759	0.202933	0.0853043	0.225659	0.337579	0.228288	0.182192	0.194267	0.102944	0.390045	0.378445	0.2832	0.289594	0.302591	0.287745	0.224214	0.274048	0.214397	0.386831	0.205655	0.210529	0.368799	0.264266	0.226754	0.276703	0.010929	0.010929	0.302954	0.310545	0.236638
0.199703	0.353766	0.178671	0.294371	0.300296	0.225376	0.224643	0.200307	0.149244	0.115776	0.192822	0	0.234284	0.230837	0.0391794	0.184431	0.195382	0.173243	0.256967	0.269994	0.289819	0.190113	0.102044	0.157719	0.293295	0.229117	0.159998	0.186393	0.0881508	0.330937	0.365989	0.241509	0.263207	0.279165	0.234099	0.173783	0.250866	0.160001	0.294592	0.163686	0.285483	0.310018	0.273563	0.233096	0.304859	4.90000000000000e-324	4.90000000000000e-324	0.280679	0.292203	0.206108
0.187023	0.25635	0.158349	0.293422	0.211262	0.33634	0.351161	0.222084	0.181878	0.180406	0.26334	0	0.160969	0.196075	0.0570428	0.295626	0.19097	0.295233	0.314642	0.201434	0.385791	0.134923	0.125181	0.245362	0.271654	0.224569	0.142587	0.182464	0.101943	0.34406	0.278929	0.308942	0.309586	0.389891	0.323817	0.182897	0.254496	0.271829	0.330396	0.249448	0.266103	0.311773	0.248275	0.207189	0.394973	4.90000000000000e-324	4.90000000000000e-324	0.335595	0.412907	0.333749
0.196194	0.253895	0.162554	0.327046	0.247052	0.291358	0.304908	0.218925	0.170381	0.14737	0.254871	0	0.178627	0.224014	0.0603772	0.284609	0.220851	0.282283	0.333486	0.22598	0.372448	0.198931	0.105186	0.247223	0.284216	0.252094	0.136621	0.192399	0.108187	0.328071	0.279474	0.287865	0.301042	0.362731	0.322752	0.215465	0.232889	0.240187	0.328677	0.17768	0.267627	0.305842	0.214926	0.181583	0.346289	4.90000000000000e-324	4.90000000000000e-324	0.346414	0.383303	0.298634
0.205834	0.258138	0.118293	0.529574	0.24681	0.498439	0.48387	0.174597	0.134205	0.159192	0.266101	0	0.154845	0.285961	0.0331677	0.530527	0.251974	0.442539	0.388786	0.278156	0.457537	0.181419	0.0500262	0.339805	0.384799	0.253315	0.151887	0.247048	0.141174	0.481297	0.295057	0.530409	0.524301	0.48378	0.642966	0.276192	0.221495	0.368058	0.481938	0.216413	0.249781	0.388851	0.221664	0.1762	0.414496	0.0130241	0.0130241	0.518466	0.479344	0.49849
0.202579	0.273955	0.134692	0.508755	0.273309	0.407438	0.42284	0.209677	0.15249	0.193271	0.275591	0	0.175417	0.322871	0.0370975	0.431975	0.259415	0.402249	0.418427	0.287332	0.475726	0.209408	0.0616045	0.339569	0.391883	0.262685	0.187169	0.267055	0.168148	0.43393	0.283051	0.422548	0.431251	0.429859	0.518827	0.319925	0.250683	0.320905	0.403783	0.221842	0.251449	0.342827	0.264462	0.206711	0.391004	0.0125426	0.0125426	0.499417	0.427845	0.409007
0.199948	0.270999	0.152067	0.376703	0.371239	0.260728	0.280566	0.197368	0.167129	0.189699	0.2549	0	0.210188	0.301196	0.0556535	0.249519	0.223828	0.261482	0.316406	0.274382	0.39445	0.158499	0.0959449	0.239147	0.372728	0.260575	0.193517	0.271158	0.188935	0.322109	0.283437	0.262117	0.276905	0.340774	0.312095	0.254709	0.296968	0.195161	0.2817	0.181222	0.244259	0.28417	0.263979	0.225945	0.318973	0.0030623	0.0030623	0.406475	0.312571	0.260849
0.209488	0.307121	0.13938	0.305984	0.30169	0.173987	0.17527	0.214203	0.0873954	0.0893674	0.156686	0	0.235161	0.266062	0.0173381	0.165427	0.193998	0.179089	0.265012	0.320371	0.262477	0.240775	0.10225	0.133834	0.365688	0.233131	0.18647	0.234967	0.105026	0.299158	0.310863	0.211845	0.224014	0.222282	0.232177	0.250494	0.274162	0.148498	0.273379	0.128512	0.187584	0.294822	0.331421	0.215014	0.224434	4.90000000000000e-324	4.90000000000000e-324	0.262679	0.22897	0.168854
0	0	0	0	0	0	0	0	0	0	0	0	0	0	0	0	0	0	0	0	0	0	0	0	0	0	0	0	0	0	0	0	0	0	0	0	0	0	0	0	0	0	0	0	0	0	0	0	0	0
0	0	0	0	0	0	0	0	0	0	0	0	0	0	0	0	0	0	0	0	0	0	0	0	0	0	0	0	0	0	0	0	0	0	0	0	0	0	0	0	0	0	0	0	0	0	0	0	0	0
0.10256	0.145559	0.104716	0.175702	0.152032	0.157565	0.176633	0.11203	0.126164	0.0975835	0.180483	0	0.126781	0.129059	0.0221586	0.15347	0.169001	0.17032	0.160774	0.125026	0.218682	0.103382	0.0415562	0.128594	0.224998	0.179337	0.133923	0.176021	0.0557307	0.176384	0.164869	0.143629	0.151976	0.206554	0.176622	0.129451	0.16245	0.134314	0.141762	0.0962378	0.181725	0.11529	0.139384	0.119279	0.205989	0.0154586	0.0154586	0.199764	0.194367	0.15788
0.0386827	0.00864765	0.0427701	0.0147288	0.0545653	0.0117172	0.0133458	0.0124479	0.0454806	0.0106265	0.0292273	0	0.0229932	0.0174351	0.0543365	0.0102502	0.0275452	0.0107568	0.0209564	0.00926134	0.0203546	0.0203351	4.90000000000000e-324	0.00775395	0.0135357	0.0333641	0.0556723	0.0213607	0.00401216	0.0223964	0.0134617	0.0117652	0.00978745	0.0130568	0.0164274	0.0141138	0.0439525	0.0101353	0.0117662	0.00993806	0.0349089	0.0104386	0.00811364	0.0309937	0.0129145	0.0647164	0.0647164	0.0143038	0.0152804	0.0120301
0.100647	0.150163	0.149495	0.203157	0.108538	0.185254	0.209111	0.165601	0.130819	0.157824	0.183282	0	0.112329	0.137555	0.0411895	0.205651	0.14041	0.22875	0.158644	0.136142	0.213786	0.0942956	0.0587074	0.208471	0.16912	0.159658	0.0940691	0.153398	0.109508	0.166551	0.138638	0.169033	0.18029	0.200297	0.193685	0.161618	0.167486	0.184866	0.20895	0.230519	0.149206	0.139737	0.115995	0.152923	0.200697	0.0200037	0.0200037	0.205169	0.222684	0.190052
0.240413	0.356773	0.128153	0.388641	0.350543	0.28989	0.30289	0.227998	0.13082	0.135147	0.225971	0	0.249128	0.262655	0.037894	0.264086	0.261605	0.272668	0.341351	0.2888	0.348193	0.183547	0.0840629	0.214478	0.372971	0.229275	0.150753	0.219711	0.093341	0.419093	0.408897	0.306654	0.361402	0.349412	0.330652	0.218458	0.279787	0.202936	0.36509	0.163842	0.27618	0.361022	0.327415	0.258304	0.33931	0.00455911	0.00455911	0.366252	0.340484	0.274592
0.361736	0.330987	0.216531	0.269447	0.390199	0.195821	0.213629	0.247251	0.226804	0.150569	0.209569	0	0.278268	0.20175	0.0945597	0.153573	0.224719	0.157469	0.230008	0.230092	0.286492	0.216512	0.204764	0.145696	0.328217	0.272567	0.222523	0.235049	0.126903	0.269959	0.348392	0.18518	0.191873	0.252624	0.194691	0.213752	0.360167	0.141679	0.223072	0.207865	0.346274	0.286112	0.322305	0.41023	0.299455	4.90000000000000e-324	4.90000000000000e-324	0.253408	0.271596	0.173951
0.192801	0.233601	0.221458	0.307502	0.237372	0.323943	0.350413	0.263368	0.262646	0.260309	0.359274	0	0.18705	0.218229	0.0707454	0.268816	0.195303	0.271495	0.296959	0.222913	0.374732	0.16463	0.138001	0.244107	0.320437	0.261722	0.171169	0.252083	0.143645	0.304563	0.251316	0.267272	0.266513	0.385841	0.299038	0.232011	0.220735	0.224031	0.288955	0.185068	0.314248	0.231533	0.246356	0.246316	0.398667	0.00290115	0.00290115	0.353231	0.392569	0.315422
0.209015	0.171064	0.124459	0.144909	0.158678	0.129671	0.150027	0.148067	0.191444	0.191294	0.205244	0	0.11274	0.0777251	0.0718876	0.110806	0.0991279	0.102634	0.145993	0.118243	0.186738	0.165772	0.101505	0.106901	0.130598	0.157196	0.145582	0.114827	0.0702944	0.128432	0.117304	0.0979183	0.104278	0.151403	0.117097	0.106726	0.168465	0.106056	0.101623	0.195837	0.187207	0.111948	0.147775	0.22375	0.194915	4.90000000000000e-324	4.90000000000000e-324	0.13216	0.16759	0.124364
0.0528224	0.053962	0.126253	0.0762487	0.0900578	0.0532729	0.0563302	0.0960417	0.103286	0.0884294	0.101812	0	0.0551181	0.058595	0.027347	0.0433425	0.0755984	0.0486456	0.0505956	0.0812236	0.0850772	0.075056	0.263435	0.0352259	0.113158	0.0748034	0.0986648	0.0821851	0.0631496	0.0616631	0.0492511	0.0404061	0.0410987	0.0844581	0.0560522	0.093406	0.0948027	0.0419194	0.0483005	0.0264242	0.0948121	0.0422378	0.0569644	0.101196	0.0758229	4.90000000000000e-324	4.90000000000000e-324	0.0780291	0.0654968	0.0517235
0.203129	0.164528	0.282371	0.143025	0.24457	0.124294	0.135993	0.219461	0.233273	0.176737	0.183897	0	0.213122	0.0868251	0.0966567	0.0911359	0.0830698	0.0909517	0.0867936	0.177398	0.177435	0.069489	0.369444	0.107069	0.141031	0.147628	0.212321	0.132817	0.122628	0.126593	0.144781	0.0939378	0.0931087	0.154618	0.10673	0.0987993	0.226037	0.0900599	0.0956613	0.135341	0.247425	0.0998941	0.136411	0.223735	0.196908	4.90000000000000e-324	4.90000000000000e-324	0.14736	0.165246	0.118168
0.121588	0.081657	0.0842575	0.118731	0.161008	0.0439395	0.0552744	0.0731668	0.0668927	0.104622	0.105365	0	0.144464	0.178772	0.052693	0.0450032	0.104563	0.043168	0.129123	0.150423	0.110736	0.0636502	0.104564	0.0573582	0.154329	0.153675	0.232055	0.170984	0.12886	0.0675298	0.0909958	0.0438297	0.0522512	0.0670282	0.0720756	0.124111	0.126964	0.0370681	0.0493083	0.0532826	0.0567936	0.0645462	0.103061	0.169983	0.0740531	0.0263624	0.0263624	0.105915	0.0605173	0.0404727
0.167513	0.19019	0.306794	0.169046	0.194953	0.159648	0.179985	0.243753	0.32247	0.236417	0.299506	0	0.200765	0.129113	0.106201	0.126628	0.157419	0.126913	0.140615	0.145142	0.249079	0.12898	0.28978	0.123514	0.204661	0.204341	0.279818	0.208486	0.150741	0.181297	0.15785	0.129206	0.125893	0.237705	0.157568	0.140356	0.221415	0.11596	0.139684	0.139215	0.247113	0.115657	0.199346	0.281617	0.238445	4.90000000000000e-324	4.90000000000000e-324	0.215566	0.227604	0.157892
0.154086	0.256156	0.123573	0.331829	0.19516	0.361232	0.366669	0.185539	0.114932	0.136417	0.214261	0	0.161454	0.215965	0.046215	0.425513	0.240513	0.434511	0.299652	0.18811	0.356908	0.138125	0.0543568	0.332088	0.28617	0.225458	0.129965	0.169729	0.0912705	0.367018	0.256272	0.356462	0.367401	0.402715	0.389114	0.198105	0.241	0.396169	0.380428	0.210817	0.223352	0.268535	0.172069	0.150017	0.352022	0.0183563	0.0183563	0.405217	0.409807	0.368761
0.190533	0.210994	0.251432	0.250707	0.236341	0.24672	0.265507	0.271681	0.261567	0.221953	0.311586	0	0.153386	0.194883	0.0674103	0.217108	0.210376	0.228335	0.260374	0.206033	0.337409	0.133453	0.184936	0.214338	0.240931	0.228697	0.203064	0.218259	0.146105	0.260441	0.231323	0.211244	0.218656	0.342552	0.25104	0.178227	0.287442	0.221729	0.238358	0.172801	0.296141	0.208894	0.243888	0.243645	0.311896	0.0120633	0.0120633	0.293578	0.34715	0.247969
0.135039	0.208018	0.137867	0.311097	0.148192	0.583665	0.521721	0.172154	0.136821	0.157123	0.239895	0	0.114912	0.16434	0.0322823	0.55514	0.165903	0.464943	0.267676	0.147025	0.380927	0.0911987	0.0647216	0.330927	0.241643	0.197271	0.112334	0.151872	0.0899156	0.404593	0.228436	0.545822	0.505967	0.520618	0.516722	0.166803	0.1715	0.396679	0.456432	0.20078	0.224207	0.291374	0.145662	0.125259	0.413374	0.0070037	0.0070037	0.380473	0.513714	0.590934
0.133468	0.231937	0.145287	0.336683	0.171142	0.432338	0.426831	0.188247	0.150407	0.166385	0.238515	0	0.134912	0.207496	0.039714	0.521886	0.216091	0.536649	0.281584	0.174175	0.390244	0.103433	0.0682368	0.356447	0.269447	0.226828	0.126787	0.168454	0.0940339	0.382569	0.234211	0.426533	0.442193	0.471351	0.457386	0.192081	0.234214	0.388301	0.42273	0.220665	0.245817	0.277531	0.156743	0.159905	0.384082	0.0154106	0.0154106	0.412333	0.444446	0.445403
0.112684	0.138424	0.179615	0.120856	0.15855	0.124733	0.128966	0.213339	0.161304	0.150442	0.166372	0	0.139481	0.107147	0.0903182	0.107253	0.11503	0.128554	0.131047	0.0972838	0.186934	0.103865	0.186769	0.101999	0.143305	0.162107	0.145576	0.106686	0.0763655	0.123809	0.130808	0.101872	0.0966164	0.180254	0.122284	0.0907976	0.159909	0.0999531	0.115673	0.0845135	0.157399	0.0909826	0.155909	0.170631	0.192442	4.90000000000000e-324	4.90000000000000e-324	0.143641	0.193904	0.131085
0.20263	0.221881	0.281683	0.202855	0.230806	0.206317	0.23844	0.317956	0.242685	0.207407	0.279434	0	0.308177	0.143753	0.116343	0.169274	0.165355	0.18613	0.173812	0.18074	0.282302	0.101072	0.230332	0.161748	0.215711	0.234599	0.187077	0.151768	0.121503	0.198069	0.213373	0.161458	0.158013	0.301292	0.187377	0.144885	0.298243	0.171165	0.173129	0.235502	0.325825	0.150581	0.225235	0.414747	0.341998	4.90000000000000e-324	4.90000000000000e-324	0.249963	0.315612	0.199357
0.21359	0.302246	0.14618	0.331609	0.260397	0.256563	0.275762	0.232537	0.155713	0.166777	0.232102	0	0.20993	0.202915	0.0721244	0.220803	0.212215	0.216442	0.273646	0.249247	0.299002	0.17159	0.10345	0.212928	0.289251	0.239691	0.140919	0.192249	0.113404	0.31994	0.277412	0.243016	0.259374	0.278608	0.265947	0.228971	0.277519	0.18698	0.28636	0.218499	0.239339	0.2844	0.245822	0.251676	0.312371	4.90000000000000e-324	4.90000000000000e-324	0.313777	0.324351	0.245018
0.164218	0.210983	0.253469	0.239319	0.19803	0.257417	0.288549	0.313076	0.235443	0.229775	0.287801	0	0.21208	0.195013	0.0805326	0.21938	0.179429	0.217299	0.212448	0.175457	0.310671	0.0968424	0.164016	0.205534	0.228861	0.221081	0.19137	0.19252	0.114295	0.264851	0.250499	0.216497	0.218744	0.314389	0.233786	0.165624	0.222832	0.203001	0.239038	0.203371	0.263979	0.187921	0.194609	0.230614	0.344912	0.0120614	0.0120614	0.27091	0.314316	0.255857
0.11892	0.177861	0.110887	0.326659	0.142193	0.521818	0.484884	0.129657	0.10991	0.137992	0.203424	0	0.0927087	0.187999	0.0278415	0.551105	0.15776	0.410087	0.263119	0.162547	0.344361	0.0909882	0.0424997	0.320785	0.23881	0.170515	0.100125	0.159808	0.084216	0.396955	0.210143	0.5441	0.52769	0.414489	0.572972	0.168188	0.149978	0.378603	0.433057	0.165205	0.182569	0.27092	0.136164	0.117666	0.339349	0.00818206	0.00818206	0.36242	0.409215	0.553485
0.152547	0.143457	0.155892	0.136442	0.228474	0.107808	0.118943	0.213788	0.191001	0.133142	0.198131	0	0.213156	0.146209	0.0610657	0.0870387	0.136033	0.088311	0.107459	0.159444	0.155525	0.094415	0.21344	0.0933699	0.169923	0.104233	0.132968	0.0938118	0.0707895	0.118831	0.155167	0.0840246	0.0832063	0.140284	0.093513	0.110852	0.208189	0.0661857	0.0915025	0.0856461	0.174804	0.11957	0.128929	0.229728	0.16586	4.90000000000000e-324	4.90000000000000e-324	0.151326	0.155477	0.0986131
0.155908	0.200529	0.182318	0.245984	0.224017	0.264378	0.302129	0.224605	0.211802	0.180044	0.312722	0	0.158799	0.14576	0.0388806	0.233789	0.153947	0.253581	0.228425	0.186328	0.304727	0.123986	0.111748	0.199991	0.233838	0.224764	0.129035	0.155551	0.10258	0.255513	0.189771	0.231815	0.217493	0.432747	0.249323	0.1803	0.240141	0.214272	0.237376	0.209376	0.291838	0.190105	0.155584	0.179996	0.3502	0.00483236	0.00483236	0.294847	0.389333	0.270022
0.198071	0.282931	0.132532	0.40628	0.229056	0.514077	0.484633	0.172515	0.131223	0.153522	0.240136	0	0.157948	0.234064	0.0420927	0.494765	0.239056	0.443051	0.324686	0.218088	0.430916	0.142323	0.0562737	0.316667	0.343996	0.232551	0.133838	0.226194	0.0979129	0.557982	0.336454	0.605991	0.540103	0.49719	0.553884	0.21109	0.219706	0.3551	0.502789	0.199415	0.26307	0.368846	0.221923	0.178535	0.414617	0.00513265	0.00513265	0.437465	0.487011	0.520708
0.202597	0.188232	0.0836938	0.121675	0.268701	0.0454911	0.0507731	0.0872323	0.0276766	0.0154752	0.0627758	0	0.318779	0.135143	0.0324283	0.0457209	0.157978	0.0460037	0.100869	0.226846	0.0918863	0.0701807	0.146036	0.0399968	0.180526	0.152019	0.135158	0.170185	0.0468914	0.117183	0.179488	0.0614807	0.0650374	0.0703563	0.0696695	0.140802	0.209515	0.0386702	0.088994	0.0494874	0.0819644	0.129806	0.203485	0.256242	0.0738991	4.90000000000000e-324	4.90000000000000e-324	0.0988349	0.0611386	0.0399925
0.20192	0.231996	0.14454	0.374919	0.209981	0.374621	0.389773	0.152571	0.145133	0.159142	0.261524	0	0.136215	0.249827	0.0511904	0.366677	0.214018	0.326321	0.304723	0.227236	0.378871	0.144319	0.0567853	0.28345	0.323877	0.207724	0.15742	0.234225	0.106654	0.366062	0.267224	0.370294	0.360399	0.3819	0.404267	0.22458	0.188761	0.297804	0.350013	0.213163	0.247566	0.302474	0.182421	0.201629	0.376788	0.00682212	0.00682212	0.385003	0.374037	0.37016
0.165555	0.248418	0.159944	0.352677	0.190683	0.56963	0.509119	0.219262	0.175477	0.176002	0.282077	0	0.153601	0.198076	0.0493186	0.486125	0.18441	0.432763	0.300544	0.185664	0.434782	0.129118	0.0843698	0.313464	0.309014	0.23228	0.150411	0.212873	0.101381	0.45136	0.282332	0.511622	0.483283	0.555803	0.51807	0.185854	0.198228	0.365641	0.442371	0.227783	0.298685	0.310778	0.177571	0.168981	0.480287	0.00440582	0.00440582	0.418205	0.540712	0.555925
0.165555	0.248418	0.159944	0.352677	0.190683	0.56963	0.509119	0.219262	0.175477	0.176002	0.282077	0	0.153601	0.198076	0.0493186	0.486125	0.18441	0.432763	0.300544	0.185664	0.434782	0.129118	0.0843698	0.313464	0.309014	0.23228	0.150411	0.212873	0.101381	0.45136	0.282332	0.511622	0.483283	0.555803	0.51807	0.185854	0.198228	0.365641	0.442371	0.227783	0.298685	0.310778	0.177571	0.168981	0.480287	0.00440582	0.00440582	0.418205	0.540712	0.555925
0.176832	0.234816	0.175673	0.366332	0.201071	0.59148	0.554464	0.217516	0.170757	0.194978	0.302763	0	0.14644	0.203057	0.0448725	0.484951	0.201038	0.434799	0.285693	0.183229	0.444849	0.132056	0.0926058	0.321753	0.30481	0.248524	0.153337	0.197243	0.111013	0.433702	0.275415	0.493929	0.48163	0.53925	0.507355	0.208324	0.224091	0.382967	0.460267	0.24642	0.298334	0.311857	0.199635	0.198823	0.529522	0.00358726	0.00358726	0.418939	0.545359	0.58827
0	0	0	0	0	0	0	0	0	0	0	0	0	0	0	0	0	0	0	0	0	0	0	0	0	0	0	0	0	0	0	0	0	0	0	0	0	0	0	0	0	0	0	0	0	0	0	0	0	0
0.202631	0.259608	0.160907	0.363542	0.262789	0.261466	0.286846	0.155519	0.135302	0.196649	0.255655	0	0.199646	0.273615	0.0623761	0.28982	0.249441	0.272719	0.313144	0.22893	0.343771	0.162125	0.0543694	0.349986	0.299529	0.262162	0.173381	0.235853	0.168728	0.332338	0.281956	0.26156	0.297034	0.311921	0.312408	0.247749	0.271395	0.292246	0.280593	0.139632	0.207868	0.252645	0.210032	0.204657	0.284415	0.0084427	0.0084427	0.355042	0.293311	0.251357
0.188968	0.269347	0.172739	0.380161	0.24036	0.568289	0.558151	0.240163	0.182287	0.184352	0.303773	0	0.164124	0.229	0.0475165	0.466857	0.222555	0.423572	0.335192	0.207326	0.480476	0.134147	0.0926213	0.312105	0.324119	0.280303	0.15785	0.199705	0.105251	0.445994	0.288527	0.478272	0.473079	0.533107	0.500692	0.201462	0.246867	0.384527	0.450647	0.232625	0.341432	0.336728	0.22745	0.224453	0.531659	0.00466074	0.00466074	0.444364	0.552275	0.528168
0.123402	0.0744287	0.116351	0.141145	0.0705043	0.101094	0.121407	0.0720639	0.0840368	0.117234	0.131221	0	0.0719849	0.137322	0.0349211	0.128679	0.118001	0.11454	0.154075	0.142988	0.140216	0.0673014	0.0129499	0.342189	0.151696	0.128841	0.0976089	0.103983	0.108275	0.0976405	0.120745	0.0986252	0.115337	0.137186	0.110887	0.122743	0.136832	0.169628	0.1088	0.119512	0.0714857	0.0995205	0.0956594	0.0957697	0.0924629	0.0108069	0.0108069	0.14718	0.12407	0.101969
0	0	0	0	0	0	0	0	0	0	0	0	0	0	0	0	0	0	0	0	0	0	0	0	0	0	0	0	0	0	0	0	0	0	0	0	0	0	0	0	0	0	0	0	0	0	0	0	0	0
0.138327	0.203946	0.112799	0.309361	0.168887	0.400188	0.388033	0.140039	0.111701	0.126628	0.213493	0	0.109106	0.183987	0.0352805	0.490141	0.175144	0.426017	0.269018	0.162692	0.35931	0.115289	0.0449987	0.354995	0.238502	0.179573	0.0977271	0.153235	0.0966414	0.349101	0.211947	0.393909	0.413781	0.37845	0.418441	0.171777	0.202066	0.391845	0.37682	0.186124	0.198063	0.261875	0.129696	0.12324	0.350399	0.011245	0.011245	0.372405	0.385894	0.411272
0.034336	0.0280354	0.012755	0.0611704	0.0487804	0.0208502	0.0260805	0.0291	0.033509	0.0305221	0.0384031	0	0.0700918	0.0502319	0.0117077	0.0258202	0.0656107	0.0239333	0.0320384	0.0661002	0.0454894	0.0374131	0.0257335	0.03291	0.0457678	0.0510539	0.0113177	0.0740724	0.00615263	0.0339152	0.0210505	0.0243159	0.0262951	0.0342706	0.0348149	0.0306162	0.0502572	0.0209822	0.0245481	0.0155126	0.0108668	0.0347905	0.0345815	0.0623949	0.0256665	0.181818	0.181818	0.0381685	0.0307531	0.0200149
0.0912108	0.0986201	0.124872	0.0759816	0.100325	0.0483045	0.0592	0.118263	0.0928209	0.083679	0.0784857	0	0.156011	0.0597231	0.0803075	0.0515353	0.0874982	0.0431854	0.0853191	0.113921	0.0970147	0.0753149	0.184202	0.0538893	0.0849316	0.0840968	0.0772478	0.0667414	0.0440712	0.0684804	0.0858232	0.0465669	0.0572822	0.0646998	0.0555285	0.0746564	0.112041	0.0376225	0.0544882	0.0509103	0.146264	0.0688273	0.110959	0.162793	0.0939619	4.90000000000000e-324	4.90000000000000e-324	0.0773951	0.0659106	0.0538727
0.280983	0.408271	0.117615	0.423719	0.365122	0.192116	0.198797	0.165595	0.0939459	0.083731	0.176465	0	0.323415	0.328538	0.0313733	0.200335	0.300221	0.194704	0.316302	0.4156	0.316389	0.256453	0.0632611	0.194123	0.442601	0.282226	0.200315	0.298163	0.112277	0.376387	0.405634	0.236476	0.254871	0.252218	0.272434	0.319663	0.331704	0.159194	0.293566	0.142269	0.228815	0.353829	0.36372	0.29064	0.265326	0.0319142	0.0319142	0.315663	0.234471	0.175562
0.307969	0.368236	0.14431	0.4807	0.38439	0.325578	0.330571	0.193046	0.130944	0.140828	0.23417	0	0.254802	0.326136	0.0456424	0.322473	0.31697	0.312204	0.388504	0.377864	0.380388	0.246291	0.0727042	0.272022	0.457262	0.298613	0.19565	0.306371	0.124037	0.47325	0.445794	0.355061	0.380998	0.390012	0.403716	0.320559	0.288622	0.255756	0.419589	0.199924	0.286875	0.423724	0.343827	0.274112	0.382528	0.00793759	0.00793759	0.436147	0.39083	0.314586
0.140247	0.208195	0.246917	0.252388	0.193812	0.301512	0.371795	0.202666	0.200958	0.277942	0.338374	0	0.149343	0.187885	0.0552941	0.294101	0.177717	0.291631	0.265506	0.197563	0.370081	0.127265	0.0881423	0.30843	0.224849	0.261771	0.15622	0.216446	0.150241	0.266491	0.213763	0.256414	0.265764	0.38932	0.294051	0.195509	0.212545	0.267918	0.268566	0.169366	0.25816	0.215265	0.171372	0.149394	0.338478	0.00810528	0.00810528	0.324695	0.354404	0.298388
0.208616	0.2763	0.31498	0.329051	0.240399	0.363948	0.46721	0.221557	0.26933	0.244626	0.342507	0	0.214933	0.230617	0.0506621	0.333952	0.245159	0.308672	0.290791	0.239897	0.394671	0.139294	0.106969	0.317511	0.309263	0.271239	0.176411	0.243563	0.137898	0.379366	0.29773	0.325805	0.319706	0.439353	0.367135	0.221384	0.280805	0.282808	0.333928	0.227694	0.343675	0.276705	0.250064	0.227453	0.433045	0.00403048	0.00403048	0.369911	0.434576	0.35646
0.19559	0.254462	0.288474	0.300857	0.230467	0.373948	0.445791	0.251923	0.265747	0.234851	0.341443	0	0.186479	0.236837	0.0549588	0.326851	0.195806	0.306126	0.272077	0.230311	0.379767	0.128724	0.115563	0.314512	0.303321	0.252946	0.176936	0.217447	0.13648	0.361122	0.258624	0.316455	0.327056	0.422166	0.358568	0.195227	0.255607	0.286625	0.310489	0.233086	0.334124	0.257612	0.216537	0.205164	0.422198	0.00523803	0.00523803	0.376283	0.416937	0.372843
0.134695	0.164654	0.172806	0.23327	0.1978	0.193013	0.218732	0.226579	0.145208	0.231064	0.251385	0	0.153081	0.244784	0.0308569	0.179286	0.14156	0.192299	0.249815	0.211889	0.289827	0.0715094	0.0891136	0.177712	0.244587	0.222385	0.215216	0.277409	0.157901	0.198865	0.168523	0.166051	0.178516	0.230759	0.194705	0.187524	0.212594	0.160489	0.185162	0.133499	0.210516	0.164319	0.191634	0.162862	0.232613	0.00513847	0.00513847	0.243553	0.216961	0.186041
0.241905	0.24667	0.160327	0.336097	0.2734	0.282965	0.298238	0.247298	0.190581	0.187469	0.264704	0	0.204814	0.244834	0.0557602	0.260277	0.247051	0.266071	0.327373	0.279028	0.365647	0.214453	0.110145	0.219295	0.292018	0.227948	0.172766	0.226364	0.139557	0.331053	0.279742	0.263069	0.286438	0.356961	0.301446	0.20625	0.25207	0.211723	0.319595	0.206892	0.282219	0.310185	0.258217	0.207451	0.332437	4.90000000000000e-324	4.90000000000000e-324	0.342984	0.365516	0.274713
0.17068	0.272017	0.168474	0.213855	0.209779	0.181289	0.193	0.176579	0.155197	0.12703	0.187472	0	0.202127	0.181949	0.0539666	0.157365	0.165839	0.157263	0.217201	0.159032	0.263216	0.119291	0.115071	0.160259	0.228074	0.17424	0.160524	0.155228	0.0947936	0.219355	0.213809	0.182204	0.191319	0.221509	0.18968	0.136904	0.253715	0.138033	0.209688	0.146073	0.228251	0.206225	0.204899	0.223789	0.256334	4.90000000000000e-324	4.90000000000000e-324	0.236669	0.238994	0.179318
0.193063	0.289712	0.144585	0.356136	0.195096	0.495622	0.469435	0.20343	0.153308	0.15013	0.241777	0	0.152094	0.202975	0.0401886	0.441714	0.183996	0.409844	0.324667	0.178261	0.394338	0.134114	0.0797543	0.311156	0.291954	0.210906	0.124201	0.1755	0.0912735	0.425444	0.311674	0.511626	0.488173	0.492122	0.473221	0.189606	0.208828	0.355847	0.486426	0.226807	0.263391	0.372168	0.183457	0.165138	0.455399	0.0017856	0.0017856	0.401971	0.508281	0.497476
0.140168	0.253355	0.171029	0.281223	0.197933	0.359562	0.359482	0.248564	0.176663	0.160961	0.267534	0	0.171737	0.185407	0.0589124	0.297752	0.173462	0.31344	0.28947	0.167338	0.369499	0.103548	0.113549	0.273109	0.250063	0.221652	0.122445	0.169382	0.0833857	0.325003	0.269735	0.335233	0.333107	0.41817	0.319075	0.173575	0.216098	0.268802	0.365563	0.20184	0.276939	0.286755	0.177231	0.175894	0.395516	4.90000000000000e-324	4.90000000000000e-324	0.323536	0.431135	0.362736
0.368589	0.358521	0.122267	0.516485	0.36335	0.34994	0.360012	0.178346	0.145653	0.155132	0.251635	0	0.233625	0.363248	0.0381681	0.357582	0.326355	0.333424	0.421588	0.370446	0.453574	0.248182	0.0434911	0.295876	0.46713	0.29186	0.200462	0.301408	0.147057	0.456421	0.431976	0.380619	0.399692	0.385021	0.450132	0.343555	0.301639	0.293262	0.400759	0.200245	0.279801	0.438646	0.307809	0.276763	0.381032	0.0204081	0.0204081	0.484884	0.397531	0.320586
0.250163	0.141448	0.068996	0.13058	0.215396	0.0872757	0.095767	0.0746242	0.136278	0.0815412	0.110632	0	0.22086	0.111083	0.0277515	0.0708051	0.167643	0.0783069	0.143939	0.251856	0.160727	0.122036	0.0578543	0.0959827	0.170848	0.173716	0.117979	0.126809	0.0557986	0.14287	0.184186	0.0929562	0.0917186	0.127764	0.101633	0.107443	0.21545	0.0822664	0.111622	0.048487	0.146577	0.153301	0.224184	0.204155	0.109904	4.90000000000000e-324	4.90000000000000e-324	0.139196	0.126765	0.0762855
0.141822	0.170058	0.0827357	0.215122	0.155379	0.131052	0.126445	0.100789	0.0866233	0.103867	0.131678	0	0.214949	0.186079	0.03195	0.15147	0.256763	0.152392	0.203794	0.185197	0.202987	0.165	0.033609	0.150209	0.224542	0.160448	0.108066	0.156167	0.0703191	0.173737	0.145187	0.132199	0.123683	0.168989	0.163409	0.158229	0.183914	0.13122	0.151905	0.113915	0.130627	0.145967	0.161182	0.166706	0.151461	0.0417856	0.0417856	0.1975	0.156329	0.123421
0.204914	0.211479	0.397344	0.227972	0.238303	0.213774	0.265703	0.214366	0.236581	0.235115	0.262084	0	0.244037	0.179489	0.0502742	0.191665	0.19697	0.179037	0.217212	0.205048	0.270549	0.1371	0.161481	0.213458	0.25097	0.225751	0.174532	0.220806	0.132594	0.23352	0.251651	0.179066	0.184152	0.27815	0.203465	0.200591	0.25481	0.188276	0.192973	0.156238	0.306103	0.175264	0.226672	0.277294	0.299917	0.0278662	0.0278662	0.250097	0.286778	0.204196
0.152199	0.212017	0.14999	0.34366	0.172019	0.616239	0.547654	0.194136	0.154902	0.171652	0.263815	0	0.119927	0.190886	0.0436116	0.539073	0.177248	0.432553	0.278922	0.17847	0.427853	0.109493	0.0747946	0.324193	0.281337	0.214575	0.137123	0.177265	0.0932572	0.431351	0.238418	0.545606	0.528628	0.504255	0.545631	0.184438	0.185742	0.391427	0.451624	0.212672	0.247375	0.300734	0.168582	0.150723	0.462028	0.00530881	0.00530881	0.410803	0.506687	0.631463
0.152199	0.212017	0.14999	0.34366	0.172019	0.616239	0.547654	0.194136	0.154902	0.171652	0.263815	0	0.119927	0.190886	0.0436116	0.539073	0.177248	0.432553	0.278922	0.17847	0.427853	0.109493	0.0747946	0.324193	0.281337	0.214575	0.137123	0.177265	0.0932572	0.431351	0.238418	0.545606	0.528628	0.504255	0.545631	0.184438	0.185742	0.391427	0.451624	0.212672	0.247375	0.300734	0.168582	0.150723	0.462028	0.00530881	0.00530881	0.410803	0.506687	0.631463
0	0	0	0	0	0	0	0	0	0	0	0	0	0	0	0	0	0	0	0	0	0	0	0	0	0	0	0	0	0	0	0	0	0	0	0	0	0	0	0	0	0	0	0	0	0	0	0	0	0
0.223167	0.300339	0.132645	0.391719	0.23537	0.46251	0.424043	0.160482	0.141552	0.139789	0.228379	0	0.166782	0.237291	0.0358378	0.435371	0.220964	0.374102	0.324696	0.227829	0.39035	0.156245	0.0591847	0.296781	0.343073	0.231975	0.125939	0.193421	0.0848834	0.525095	0.442001	0.525335	0.511039	0.438885	0.493542	0.205372	0.200623	0.326217	0.550775	0.18154	0.258022	0.467385	0.235574	0.17347	0.412296	0.00541419	0.00541419	0.399777	0.447843	0.451905
0.143681	0.181271	0.132466	0.252587	0.137846	0.238459	0.255958	0.1343	0.105113	0.12775	0.215221	0	0.119069	0.182743	0.0388352	0.292894	0.183873	0.261897	0.238921	0.149987	0.265254	0.116496	0.0351461	0.372575	0.201748	0.197613	0.118715	0.149001	0.131704	0.239098	0.187014	0.228586	0.242791	0.288111	0.256421	0.189212	0.220505	0.337149	0.245351	0.147326	0.183674	0.21301	0.139713	0.127469	0.272772	0.0293253	0.0293253	0.276501	0.278048	0.246268
0.188858	0.280288	0.14841	0.434263	0.249089	0.530096	0.502849	0.217582	0.15165	0.173236	0.273589	0	0.176391	0.250139	0.0479312	0.498808	0.208327	0.430975	0.345291	0.234229	0.445259	0.138097	0.0690457	0.340449	0.348207	0.244684	0.151819	0.219207	0.120075	0.480229	0.32128	0.515616	0.558222	0.492031	0.553509	0.218845	0.23477	0.388461	0.482284	0.238399	0.300809	0.369581	0.222843	0.208012	0.464366	0.00997881	0.00997881	0.470559	0.504249	0.512899
0.283729	0.209071	0.0518839	0.366738	0.357444	0.123407	0.133376	0.140286	0.0813992	0.0722194	0.164254	0	0.231051	0.321132	0.0249624	0.138595	0.263819	0.14314	0.35089	0.382947	0.246949	0.399356	0.0433456	0.146009	0.34086	0.270458	0.152764	0.276316	0.131048	0.197785	0.18961	0.131835	0.152249	0.166309	0.205821	0.338455	0.197803	0.108255	0.155604	0.0913089	0.154358	0.211976	0.255982	0.206022	0.161724	0.0389925	0.0389925	0.270162	0.174566	0.112393
0.243175	0.332951	0.137554	0.430607	0.335344	0.402771	0.379589	0.222072	0.165724	0.16683	0.271275	0	0.246004	0.306972	0.0389875	0.368874	0.287364	0.35563	0.391125	0.290512	0.459614	0.222124	0.0790333	0.277532	0.425026	0.300098	0.216499	0.293184	0.122466	0.484839	0.383908	0.395738	0.443627	0.439721	0.442982	0.28639	0.265458	0.29187	0.408967	0.204872	0.309862	0.351439	0.312365	0.232472	0.403213	0.00371575	0.00371575	0.437802	0.430992	0.384426
0.000829802	0.0179353	0.00595467	0.0154471	0.03266	0.00420432	0.00473023	0.00453273	0.00237601	0.00579237	0.00369159	0	0.00652569	0.0126391	4.90000000000000e-324	0.00562906	0.0224354	0.00384081	0.00673328	0.0400223	0.0138176	0.0240282	0.0314747	0.0106683	0.0188624	0.0130042	0.00101853	0.0242215	0.00281632	0.0186966	0.0184338	0.00952338	0.0116517	0.00646949	0.0103617	0.0106106	0.0427504	0.00161856	0.0138324	0.000456155	0.0115301	0.0220012	0.0436085	0.0201534	0.00805058	4.90000000000000e-324	4.90000000000000e-324	0.0135999	0.00897802	0.00370309
0.253291	0.247281	0.272847	0.301085	0.32052	0.232043	0.27148	0.294898	0.298854	0.2497	0.30323	0	0.269116	0.247508	0.0918891	0.195001	0.211064	0.187996	0.265367	0.246985	0.327511	0.214903	0.194505	0.1996	0.309459	0.22875	0.188951	0.24835	0.163355	0.248895	0.261468	0.191209	0.192483	0.299095	0.231561	0.22753	0.360471	0.182986	0.219961	0.233741	0.413582	0.241078	0.218168	0.403113	0.347822	0.0222222	0.0222222	0.309193	0.308566	0.220991
0.232452	0.290857	0.156691	0.340629	0.289239	0.172288	0.200826	0.167265	0.141585	0.209799	0.224244	0	0.272952	0.298622	0.0690365	0.173524	0.242568	0.179635	0.302845	0.341024	0.288721	0.214176	0.0694791	0.210352	0.375797	0.257922	0.250444	0.339966	0.130611	0.253388	0.26073	0.18083	0.199392	0.213068	0.239583	0.317028	0.271641	0.1377	0.211608	0.167194	0.19646	0.249035	0.235684	0.269948	0.226307	0.0283873	0.0283873	0.304013	0.207789	0.165329
0.230553	0.338132	0.216179	0.461744	0.370413	0.379702	0.390951	0.260469	0.160595	0.186967	0.288193	0	0.239174	0.323143	0.0603395	0.382118	0.271001	0.379645	0.398717	0.32369	0.492842	0.187893	0.102601	0.326969	0.396297	0.29936	0.188714	0.263388	0.175789	0.432161	0.331376	0.3712	0.387796	0.439457	0.434996	0.295875	0.313124	0.298534	0.388502	0.235957	0.29965	0.348277	0.291529	0.280555	0.432675	0.00772812	0.00772812	0.54216	0.437353	0.365411
0.108726	0.193964	0.124708	0.242288	0.157256	0.224643	0.235981	0.153578	0.128578	0.128039	0.185808	0	0.148969	0.173078	0.0247198	0.236124	0.158664	0.26453	0.208698	0.183145	0.282959	0.101182	0.0461292	0.191192	0.21029	0.164258	0.113734	0.143391	0.0843717	0.222272	0.164832	0.214734	0.218961	0.259336	0.245234	0.146817	0.20786	0.203116	0.227035	0.160748	0.166004	0.175684	0.153315	0.138678	0.241015	0.0162662	0.0162662	0.27834	0.264973	0.218973
0.0896965	0.0446398	0.0313725	0.0664575	0.0835621	0.0239281	0.0260866	0.0481537	0.0766578	0.0347838	0.0475815	0	0.0796571	0.0581098	0.00219804	0.0234634	0.0738167	0.0308272	0.0664609	0.0976319	0.0662147	0.0877058	0.0985992	0.0249169	0.0643691	0.0498663	0.0430336	0.0375832	0.0510515	0.0374213	0.033119	0.0240506	0.0178721	0.0435341	0.0429642	0.0598974	0.0897884	0.0178039	0.0286712	0.00560869	0.0596885	0.0300135	0.0755017	0.0681892	0.0325267	0.0606649	0.0606649	0.0589479	0.037397	0.0213066
0.164842	0.240739	0.205589	0.292985	0.202932	0.447518	0.482833	0.261973	0.221777	0.211199	0.32281	0	0.160189	0.198157	0.0689406	0.382002	0.193461	0.374022	0.27386	0.159242	0.420338	0.119764	0.125162	0.32995	0.288374	0.250185	0.156293	0.18226	0.111548	0.365035	0.261808	0.376949	0.384304	0.498057	0.38436	0.177435	0.202544	0.340112	0.384358	0.255644	0.324152	0.287314	0.174024	0.193469	0.473941	0.0026579	0.0026579	0.392742	0.503428	0.450407
0.174874	0.26501	0.195917	0.331442	0.227025	0.407765	0.418837	0.251783	0.21137	0.197493	0.334265	0	0.182773	0.221205	0.0587366	0.348495	0.199782	0.345921	0.318402	0.199376	0.401806	0.153769	0.116934	0.267014	0.290647	0.245521	0.155656	0.213518	0.130344	0.390945	0.280552	0.358949	0.347221	0.467993	0.379824	0.214687	0.240286	0.298192	0.377214	0.224085	0.312683	0.288146	0.236305	0.199239	0.417384	0.0028143	0.0028143	0.373534	0.476724	0.390656
0.258381	0.209409	0.06563	0.190071	0.372303	0.0740168	0.0808917	0.0976444	0.0678977	0.0881984	0.104899	0	0.22944	0.193475	0.0395599	0.0712627	0.163772	0.0688253	0.186784	0.245539	0.15362	0.192909	0.081374	0.103786	0.20786	0.173823	0.179583	0.17281	0.0971435	0.16141	0.197973	0.0898631	0.114421	0.102315	0.104445	0.198788	0.290251	0.0684926	0.111884	0.0959591	0.154933	0.183463	0.222902	0.286288	0.119021	0.0163874	0.0163874	0.161236	0.112904	0.0676515
0.02897	0.0746652	0.0653295	0.0589294	0.0747817	0.0395969	0.0345314	0.0933911	0.00290859	0.0261264	0.0347426	0	0.0591871	0.0482468	0.0161306	0.0355896	0.0458294	0.0466708	0.0503538	0.117538	0.0522478	0.0590559	0.089149	0.0526064	0.0506855	0.0457246	0.046947	0.040172	0.0108053	0.0594998	0.0678785	0.0516922	0.0519049	0.0486497	0.0407623	0.0501696	0.0639647	0.0409767	0.0785384	0.0375122	0.0452864	0.0672309	0.107178	0.0572202	0.0455318	4.90000000000000e-324	4.90000000000000e-324	0.0453276	0.0566193	0.0442768
0.122276	0.134335	0.195368	0.151882	0.163986	0.165677	0.172589	0.201995	0.197573	0.187455	0.242322	0	0.147505	0.0965897	0.0652289	0.128699	0.103497	0.124305	0.124817	0.103377	0.209719	0.0860725	0.163071	0.115851	0.162747	0.165807	0.153961	0.157587	0.110027	0.141654	0.147608	0.11685	0.12283	0.203597	0.135707	0.0925867	0.200131	0.104664	0.120077	0.0966445	0.284845	0.109142	0.131482	0.17431	0.258345	4.90000000000000e-324	4.90000000000000e-324	0.180644	0.215093	0.156798
0.165516	0.261216	0.174908	0.337607	0.205953	0.533614	0.505104	0.243098	0.184205	0.174374	0.29	0	0.167612	0.19997	0.0491017	0.458585	0.218903	0.42509	0.301483	0.189358	0.433969	0.129905	0.100862	0.335815	0.298916	0.221935	0.14955	0.193279	0.10421	0.435334	0.29017	0.478697	0.451952	0.540577	0.481966	0.185699	0.217724	0.378452	0.462592	0.249841	0.30267	0.321403	0.205662	0.187182	0.491519	0.00492417	0.00492417	0.395521	0.555407	0.529191
0.136924	0.230701	0.184	0.257706	0.195513	0.304127	0.329064	0.233077	0.200292	0.196317	0.28765	0	0.177314	0.167406	0.065117	0.261819	0.183185	0.274408	0.234307	0.168396	0.34078	0.130523	0.124191	0.235796	0.250511	0.232773	0.153324	0.198171	0.100383	0.288642	0.228609	0.259204	0.269366	0.388212	0.269357	0.157146	0.233053	0.254947	0.29503	0.214096	0.264008	0.2346	0.174209	0.180174	0.36505	0.00277009	0.00277009	0.293546	0.394951	0.291002
0.136924	0.230701	0.184	0.257706	0.195513	0.304127	0.329064	0.233077	0.200292	0.196317	0.28765	0	0.177314	0.167406	0.065117	0.261819	0.183185	0.274408	0.234307	0.168396	0.34078	0.130523	0.124191	0.235796	0.250511	0.232773	0.153324	0.198171	0.100383	0.288642	0.228609	0.259204	0.269366	0.388212	0.269357	0.157146	0.233053	0.254947	0.29503	0.214096	0.264008	0.2346	0.174209	0.180174	0.36505	0.00277009	0.00277009	0.293546	0.394951	0.291002
0.27635	0.388046	0.201491	0.356196	0.313334	0.297777	0.300606	0.253063	0.205063	0.165352	0.264953	0	0.273393	0.243913	0.0685199	0.266439	0.245524	0.267198	0.305807	0.279852	0.386768	0.217173	0.122259	0.256689	0.3544	0.248626	0.162792	0.211965	0.106221	0.382476	0.366733	0.301266	0.303785	0.372072	0.326812	0.225401	0.29543	0.224263	0.359402	0.20348	0.304299	0.338078	0.321613	0.249163	0.381063	0.0123835	0.0123835	0.35072	0.373805	0.291527
0.194217	0.249032	0.21308	0.268153	0.215469	0.306223	0.312557	0.308895	0.228831	0.217189	0.311978	0	0.213515	0.193017	0.0559969	0.25445	0.168266	0.256436	0.272213	0.181387	0.348178	0.137491	0.1679	0.217614	0.270228	0.233917	0.173704	0.193697	0.126094	0.287083	0.237981	0.24896	0.242837	0.377113	0.279855	0.191452	0.279777	0.242686	0.2707	0.216516	0.323009	0.248978	0.20204	0.234227	0.366879	4.90000000000000e-324	4.90000000000000e-324	0.300315	0.386454	0.291913
0	0	0	0	0	0	0	0	0	0	0	0	0	0	0	0	0	0	0	0	0	0	0	0	0	0	0	0	0	0	0	0	0	0	0	0	0	0	0	0	0	0	0	0	0	0	0	0	0	0
0.26842	0.277779	0.228423	0.213745	0.295436	0.182837	0.179962	0.25107	0.186338	0.15823	0.227452	0	0.188802	0.180485	0.0606251	0.149983	0.198399	0.155539	0.200985	0.214431	0.230881	0.159038	0.151507	0.119153	0.253142	0.214943	0.230785	0.170079	0.0915466	0.229651	0.248463	0.161556	0.176158	0.209844	0.171964	0.17798	0.23589	0.133435	0.194055	0.165808	0.258475	0.235228	0.232843	0.286415	0.242773	4.90000000000000e-324	4.90000000000000e-324	0.222327	0.221387	0.166453
0.11197	0.175287	0.106245	0.275874	0.113371	0.489833	0.43896	0.123622	0.102486	0.127384	0.189364	0	0.0818363	0.141828	0.024283	0.546504	0.143088	0.439234	0.234626	0.125418	0.31376	0.0785985	0.0378345	0.376308	0.203612	0.160763	0.0870207	0.12617	0.0869985	0.342058	0.182536	0.496402	0.478509	0.414229	0.46731	0.152444	0.142824	0.483644	0.400843	0.171224	0.164314	0.247101	0.121007	0.101245	0.325517	0.00723217	0.00723217	0.344018	0.401324	0.522674
0.180062	0.166014	0.13715	0.165412	0.241716	0.0932684	0.099497	0.182143	0.11152	0.0916315	0.134501	0	0.23699	0.139321	0.0249757	0.0878455	0.207876	0.0843986	0.152022	0.220929	0.171783	0.146464	0.15465	0.0749537	0.210178	0.194346	0.245769	0.204861	0.0790442	0.136211	0.15413	0.0860986	0.0982973	0.121869	0.113239	0.172533	0.244543	0.0674981	0.109563	0.0667702	0.143481	0.119953	0.214518	0.242927	0.1357	4.90000000000000e-324	4.90000000000000e-324	0.156152	0.119916	0.0937412
0.238628	0.343904	0.124641	0.44819	0.27118	0.439089	0.425303	0.216876	0.15039	0.155559	0.263552	0	0.187314	0.269978	0.0372371	0.416264	0.258757	0.411823	0.38179	0.276325	0.430053	0.191544	0.063054	0.301606	0.400551	0.271181	0.171704	0.262198	0.112861	0.545596	0.43406	0.502889	0.503079	0.482773	0.483408	0.281286	0.230575	0.32484	0.553739	0.228529	0.275433	0.448894	0.295585	0.203049	0.424109	0.00392682	0.00392682	0.425279	0.462586	0.436454
0.198049	0.307047	0.128635	0.481182	0.306168	0.430897	0.416811	0.208038	0.133114	0.153834	0.24013	0	0.183046	0.308697	0.0444492	0.45469	0.276026	0.424379	0.397308	0.308261	0.453358	0.188747	0.0570766	0.337031	0.40111	0.270459	0.144913	0.261954	0.131816	0.533515	0.360023	0.469294	0.48316	0.435916	0.524551	0.272939	0.260046	0.320515	0.501339	0.196257	0.253696	0.402712	0.269965	0.193098	0.4134	0.00905898	0.00905898	0.482987	0.437371	0.433158
0.220459	0.332234	0.190007	0.283895	0.256837	0.241133	0.246073	0.242233	0.172604	0.153151	0.251693	0	0.216172	0.211445	0.0655701	0.202175	0.176796	0.199923	0.250606	0.239453	0.318917	0.171784	0.140794	0.16972	0.289726	0.219904	0.188391	0.190049	0.100204	0.328157	0.391449	0.252289	0.260978	0.305549	0.243648	0.198062	0.261629	0.181743	0.318741	0.174629	0.264422	0.32373	0.250787	0.251982	0.303183	4.90000000000000e-324	4.90000000000000e-324	0.289357	0.30141	0.235842
0	0	0	0	0	0	0	0	0	0	0	0	0	0	0	0	0	0	0	0	0	0	0	0	0	0	0	0	0	0	0	0	0	0	0	0	0	0	0	0	0	0	0	0	0	0	0	0	0	0
0.366096	0.361943	0.129095	0.302861	0.305337	0.195249	0.194507	0.173811	0.116021	0.0954423	0.161955	0	0.245922	0.238742	0.0580624	0.18053	0.221804	0.189902	0.26532	0.239161	0.266774	0.232436	0.0806355	0.151887	0.311904	0.198577	0.173038	0.206804	0.0748763	0.332157	0.41107	0.237094	0.25103	0.234276	0.237451	0.213678	0.255729	0.159596	0.325776	0.172314	0.241251	0.412097	0.253668	0.242336	0.255359	0.0144928	0.0144928	0.269432	0.255556	0.188864
0.225597	0.333186	0.214879	0.371883	0.272163	0.403638	0.397972	0.275277	0.21913	0.208477	0.315419	0	0.209945	0.234815	0.0598531	0.347534	0.219133	0.341807	0.323997	0.21888	0.432896	0.167817	0.127513	0.296541	0.334744	0.283389	0.181663	0.236093	0.131542	0.40804	0.357485	0.359293	0.377173	0.452017	0.401228	0.218641	0.2749	0.300986	0.382237	0.249931	0.342867	0.33891	0.259674	0.261001	0.473742	0.00480982	0.00480982	0.420041	0.49087	0.387198
0.180933	0.249658	0.170698	0.335818	0.210398	0.521648	0.502162	0.232911	0.17991	0.188585	0.29698	0	0.142329	0.197898	0.0460561	0.418641	0.188603	0.389408	0.317262	0.207131	0.406154	0.130986	0.0843507	0.350626	0.315229	0.253561	0.129696	0.181809	0.111285	0.414792	0.263295	0.434106	0.43515	0.514001	0.439254	0.197734	0.20834	0.388012	0.404903	0.261978	0.306567	0.31193	0.208387	0.177717	0.47079	0.00406599	0.00406599	0.406389	0.531251	0.489119
0	0	0	0	0	0	0	0	0	0	0	0	0	0	0	0	0	0	0	0	0	0	0	0	0	0	0	0	0	0	0	0	0	0	0	0	0	0	0	0	0	0	0	0	0	0	0	0	0	0
0.222416	0.222587	0.161542	0.226373	0.364527	0.120565	0.132092	0.165222	0.0882453	0.101574	0.129219	0	0.258876	0.157426	0.0415531	0.103082	0.191164	0.0995025	0.173798	0.256495	0.181995	0.202878	0.144486	0.131134	0.195978	0.204615	0.108275	0.172747	0.107704	0.199853	0.225464	0.115735	0.137724	0.158962	0.139338	0.195773	0.363988	0.0928521	0.14787	0.110461	0.200153	0.202671	0.27645	0.294886	0.192087	4.90000000000000e-324	4.90000000000000e-324	0.200449	0.159734	0.0988267
0.191117	0.266009	0.161155	0.400085	0.219734	0.578699	0.557412	0.221612	0.169318	0.188045	0.283936	0	0.160661	0.227384	0.0395781	0.490031	0.201135	0.428819	0.31911	0.213348	0.461544	0.131462	0.0859408	0.323759	0.325725	0.240692	0.155661	0.204404	0.112192	0.456135	0.309783	0.501156	0.492675	0.517507	0.523288	0.231226	0.22454	0.38542	0.453735	0.240915	0.310769	0.346421	0.200588	0.201818	0.512717	0.00660281	0.00660281	0.447842	0.537698	0.551852
0.191117	0.266009	0.161155	0.400085	0.219734	0.578699	0.557412	0.221612	0.169318	0.188045	0.283936	0	0.160661	0.227384	0.0395781	0.490031	0.201135	0.428819	0.31911	0.213348	0.461544	0.131462	0.0859408	0.323759	0.325725	0.240692	0.155661	0.204404	0.112192	0.456135	0.309783	0.501156	0.492675	0.517507	0.523288	0.231226	0.22454	0.38542	0.453735	0.240915	0.310769	0.346421	0.200588	0.201818	0.512717	0.00660281	0.00660281	0.447842	0.537698	0.551852
0.19208	0.246298	0.107002	0.453494	0.221558	0.489244	0.463817	0.156674	0.123639	0.137646	0.226971	0	0.13861	0.252269	0.0309138	0.534305	0.216696	0.458735	0.362192	0.248601	0.403893	0.159981	0.0476496	0.329937	0.344165	0.233159	0.132201	0.204705	0.111091	0.447581	0.27854	0.514744	0.518953	0.459484	0.599589	0.249332	0.194168	0.377346	0.462408	0.198521	0.235108	0.352164	0.19204	0.158344	0.394279	0.010019	0.010019	0.601868	0.468445	0.494104
0.0794182	0.116664	0.124353	0.124622	0.135841	0.0965842	0.10549	0.101777	0.0940239	0.0992061	0.121198	0	0.148554	0.110405	0.0177733	0.115705	0.16754	0.124826	0.129173	0.11883	0.151473	0.0625582	0.0455773	0.102347	0.118002	0.117267	0.0872989	0.091048	0.0669369	0.117958	0.101954	0.0949902	0.0917663	0.134622	0.104548	0.102742	0.249924	0.105757	0.113718	0.0847573	0.100574	0.103507	0.13284	0.141858	0.116115	0.06711	0.06711	0.146606	0.127765	0.0896159
0	0	0	0	0	0	0	0	0	0	0	0	0	0	0	0	0	0	0	0	0	0	0	0	0	0	0	0	0	0	0	0	0	0	0	0	0	0	0	0	0	0	0	0	0	0	0	0	0	0
0.251209	0.213406	0.220863	0.215427	0.23853	0.230802	0.256834	0.246175	0.278734	0.237773	0.333835	0	0.218825	0.169571	0.0639356	0.187735	0.196876	0.190599	0.204677	0.20486	0.292514	0.146736	0.161849	0.169064	0.215958	0.22724	0.200769	0.176435	0.115609	0.204946	0.177994	0.177029	0.181175	0.28207	0.206205	0.157852	0.269578	0.171456	0.175685	0.246959	0.308403	0.176122	0.221282	0.277839	0.304474	0.0105367	0.0105367	0.269096	0.293034	0.218394
0.213693	0.29639	0.213339	0.376252	0.251431	0.471597	0.514237	0.269149	0.250936	0.224627	0.345576	0	0.195451	0.24571	0.0666871	0.40592	0.226529	0.388375	0.330628	0.24488	0.477689	0.145963	0.125458	0.316887	0.335298	0.272556	0.200813	0.23816	0.134535	0.419601	0.320566	0.402221	0.398873	0.512114	0.452702	0.219343	0.26242	0.335255	0.399419	0.248612	0.354529	0.317185	0.244546	0.239537	0.516143	0.00670369	0.00670369	0.440065	0.513682	0.459774
0.154046	0.14012	0.222031	0.149264	0.263839	0.131501	0.138568	0.21473	0.200616	0.171329	0.204445	0	0.197345	0.133707	0.0671907	0.108962	0.154014	0.105242	0.164711	0.17501	0.231836	0.100304	0.26902	0.11191	0.165867	0.200456	0.228861	0.152683	0.123785	0.145847	0.1627	0.112409	0.108662	0.174642	0.119657	0.121443	0.233383	0.0975439	0.123965	0.0873599	0.245598	0.154102	0.181052	0.263432	0.197647	4.90000000000000e-324	4.90000000000000e-324	0.183133	0.177143	0.123612
0.170512	0.1361	0.146455	0.152973	0.126758	0.120262	0.13548	0.0993704	0.111115	0.107393	0.161826	0	0.141559	0.145232	0.0203083	0.132406	0.148951	0.130699	0.169079	0.126767	0.179469	0.0818197	0.0484659	0.211983	0.167857	0.167936	0.11035	0.118229	0.091201	0.136869	0.147705	0.109937	0.11606	0.144392	0.120732	0.149919	0.21406	0.192944	0.138625	0.111329	0.116318	0.139916	0.115409	0.160392	0.144514	0.0267106	0.0267106	0.156004	0.151239	0.117748
0	0	0	0	0	0	0	0	0	0	0	0	0	0	0	0	0	0	0	0	0	0	0	0	0	0	0	0	0	0	0	0	0	0	0	0	0	0	0	0	0	0	0	0	0	0	0	0	0	0
0.0931915	0.246589	0.0692509	0.14064	0.255602	0.0682546	0.0693569	0.108798	0.0346568	0.0447438	0.0607836	0	0.223905	0.151036	0.0385035	0.0730268	0.12023	0.0939381	0.119113	0.193569	0.141769	0.151825	0.0799953	0.0643799	0.174488	0.122366	0.10132	0.122603	0.018307	0.148364	0.156716	0.0894263	0.105624	0.112266	0.0963358	0.10345	0.152934	0.0490256	0.114666	0.0572594	0.0784987	0.137232	0.192442	0.156742	0.10134	0.0129008	0.0129008	0.137562	0.105459	0.0686061
0	0	0	0	0	0	0	0	0	0	0	0	0	0	0	0	0	0	0	0	0	0	0	0	0	0	0	0	0	0	0	0	0	0	0	0	0	0	0	0	0	0	0	0	0	0	0	0	0	0
0.270503	0.381533	0.100429	0.350086	0.272866	0.240484	0.248747	0.163093	0.0903392	0.116165	0.170395	0	0.211975	0.215094	0.0282825	0.217983	0.227427	0.234636	0.28675	0.260244	0.292746	0.214626	0.0557248	0.228495	0.336227	0.225531	0.128985	0.191932	0.0635727	0.386834	0.403255	0.280697	0.313635	0.274182	0.290683	0.207358	0.256701	0.189835	0.343581	0.16422	0.246954	0.407222	0.26659	0.190615	0.289422	4.90000000000000e-324	4.90000000000000e-324	0.304414	0.287888	0.234997
0.200047	0.303682	0.189135	0.373	0.248523	0.470813	0.481675	0.237758	0.200657	0.200771	0.313171	0	0.19484	0.21669	0.0540156	0.388027	0.209991	0.351237	0.323517	0.190096	0.442255	0.145533	0.116286	0.293163	0.318003	0.244426	0.153226	0.197527	0.123649	0.399593	0.310831	0.391958	0.399492	0.494811	0.419855	0.204713	0.250104	0.325295	0.373702	0.250742	0.365518	0.326631	0.234382	0.23406	1	0.00366153	0.00366153	0.429698	0.494603	0.448181
0.318493	0.362027	0.229699	0.304572	0.334011	0.306881	0.32213	0.277961	0.241728	0.189131	0.26889	0	0.275655	0.198318	0.0578009	0.244263	0.235467	0.254324	0.281499	0.220879	0.357596	0.15876	0.161141	0.203139	0.332888	0.292748	0.201525	0.223641	0.128496	0.316733	0.353895	0.25801	0.269951	0.343118	0.268576	0.216378	0.345591	0.228324	0.286095	0.262976	0.425874	0.32165	0.291303	0.299813	0.440285	4.90000000000000e-324	4.90000000000000e-324	0.329282	0.386859	0.292923
0.0130921	0.0225854	0.0173447	0.0194357	0.00714484	0.00906645	0.0128849	0.00547757	0.0226166	0.00773409	0.0186143	0	0.0384023	0.028029	0.0527936	0.00922597	0.0507852	0.00739799	0.00923974	0.0201007	0.0157288	0.00740669	0.057259	0.00806437	0.0303276	0.0419603	0.0390934	0.07035	0.00668985	0.0125596	0.00836159	0.00732582	0.00887727	0.0134875	0.0147929	0.0178747	0.00621395	0.00541152	0.00861348	0.00906634	0.0259432	0.01288	0.0179369	0.0127553	0.0130693	4.90000000000000e-324	4.90000000000000e-324	0.0141906	0.0107026	0.0084767
0.249156	0.302765	0.160308	0.549859	0.320689	0.392745	0.407951	0.210179	0.165441	0.179083	0.278233	0	0.211129	0.354976	0.0488915	0.415196	0.310074	0.394578	0.445923	0.352997	0.480585	0.258759	0.0712059	0.336796	0.500736	0.329548	0.211106	0.323828	0.14187	0.465889	0.337706	0.402136	0.420397	0.438887	0.538441	0.340407	0.260354	0.315577	0.41645	0.204523	0.291033	0.390663	0.281579	0.243168	0.428155	0.0150967	0.0150967	0.519427	0.44779	0.392316
0.283261	0.338501	0.150109	0.331741	0.307916	0.258052	0.256055	0.198282	0.118566	0.123686	0.165912	0	0.187097	0.244285	0.0594182	0.239063	0.212199	0.252369	0.300974	0.226177	0.347504	0.198402	0.0687062	0.225827	0.333514	0.232903	0.158734	0.197475	0.102271	0.358318	0.340899	0.286278	0.300169	0.293205	0.28788	0.196536	0.298035	0.229252	0.386665	0.216365	0.285922	0.373699	0.249522	0.231641	0.316079	0.00664545	0.00664545	0.319263	0.308703	0.23488
0.159755	0.339739	0.180106	0.251008	0.294913	0.175779	0.172878	0.217592	0.139348	0.136756	0.170055	0	0.275059	0.206952	0.0598892	0.162611	0.178069	0.152929	0.223579	0.210278	0.28245	0.147679	0.130296	0.159791	0.248327	0.18332	0.161816	0.19472	0.0892835	0.258704	0.255553	0.188777	0.202504	0.228074	0.200493	0.148076	0.241391	0.124943	0.244997	0.142206	0.230589	0.243348	0.240746	0.220334	0.260472	4.90000000000000e-324	4.90000000000000e-324	0.245243	0.247317	0.172318
0	0	0	0	0	0	0	0	0	0	0	0	0	0	0	0	0	0	0	0	0	0	0	0	0	0	0	0	0	0	0	0	0	0	0	0	0	0	0	0	0	0	0	0	0	0	0	0	0	0
[truncated: 333 more columns]
