# Supplementary material for: SCMFMDA: Predicting microRNA-disease associations based on similarity constrained matrix factorization
Source: PLoS Comput Biol. 2021 Jul 12;17(7):e1009165. doi: 10.1371/journal.pcbi.1009165 (PMC8345837; doi:10.1371/journal.pcbi.1009165)
Supplement: S5 Table — (XLSX) [file pcbi.1009165.s005.xlsx]

## Sheet: Sheet1
1	0.03824	0	0	0	0	0	0	0	0	0	0	0.036283	0.057898	0	0	0	0	0	0	0	0	0	0	0	0	0	0	0	0	0	0	0	0	0	0	0	0	0	0.063077	0	0	0	0	0.059719	0	0	0	0	0
0.03824	1	0	0	0	0	0	0.084313	0	0	0	0	0.67096	0.087077	0	0	0	0	0	0	0	0.065567	0	0	0	0	0	0	0	0	0.040735	0.050793	0.037356	0	0	0	0	0	0.093809	0.19011	0	0	0	0	0.097589	0	0	0	0	0
0	0	1	0.015619	0	0.15239	0.24485	0	0.1882	0.16483	0.22512	0	0.077337	0	0	0.11093	0	0.058446	0	0.016278	0	0	0.04761	0	0	0	0	0	0	0	0	0	0	0.12027	0	0	0	0	0	0	0	0	0	0.089063	0.066923	0.13596	0.13596	0.11053	0.40643	0.11834
0	0	0.015619	1	0	0	0	0	0	0	0	0	0.018151	0.070049	0.043769	0.036514	0	0.026629	0	0.76127	0.1068	0	0	0	0.12864	0.12864	0.16651	0.15505	0.24389	0	0	0	0	0	0.1385	0.19413	0.053555	0	0	0	0	0.10451	0	0	0	0.033559	0.033559	0.18282	0.033071	0
0	0	0	0	1	0	0	0	0	0	0	0	0	0	0	0	0	0	0	0	0	0	0	0	0	0	0	0	0	0	0	0	0.18024	0	0	0	0	0	0	0	0	0	0	0	0	0.10332	0.10332	0	0	0
0	0	0.15239	0	0	1	0.43885	0	0.047154	0.040379	0.34123	0	0	0	0	0	0	0	0	0	0	0	0.029303	0	0	0	0	0	0	0	0	0	0	0.2236	0	0	0	0	0	0	0	0	0	0.067525	0.045557	0	0	0	0.057486	0.083641
0	0	0.24485	0	0	0.43885	1	0	0.056456	0.049681	0.20796	0	0	0	0	0	0	0	0	0	0	0	0.036461	0	0	0	0	0	0	0	0	0	0	0.28795	0	0	0	0	0	0	0	0	0	0.079585	0.054427	0	0	0	0.068604	0.096429
0	0.084313	0	0	0	0	0	1	0	0	0	0	0.058913	0	0	0	0	0	0	0	0	0	0	0	0	0	0	0	0	0	0	0	0	0	0	0	0	0	0	0	0	0	0	0	0	0	0	0	0	0
0	0	0.1882	0	0	0.047154	0.056456	0	1	0.71281	0.60884	0	0	0	0	0	0	0	0	0	0	0	0.062572	0	0	0	0	0	0	0	0	0	0	0.035015	0	0	0	0	0	0	0	0	0	0.12819	0.092361	0	0	0	0.107	0.16513
0	0	0.16483	0	0	0.040379	0.049681	0	0.71281	1	0.60326	0	0	0	0	0	0	0	0	0	0	0	0.052334	0	0	0	0	0	0	0	0	0	0	0.030277	0	0	0	0	0	0	0	0	0	0.11419	0.080504	0	0	0	0.092355	0.15337
0	0	0.22512	0	0	0.34123	0.20796	0	0.60884	0.60326	1	0	0	0	0	0	0	0	0	0	0	0	0.046205	0	0	0	0	0	0	0	0	0	0	0.11958	0	0	0	0	0	0	0	0	0	0.095546	0.069053	0	0	0	0.07759	0.12828
0	0	0	0	0	0	0	0	0	0	0	1	0	0	0	0	0	0	0	0	0	0	0	0	0	0	0	0	0	0	0	0	0	0	0	0	0	0	0	0	0	0	0	0	0	0	0	0	0	0
0.036283	0.67096	0.077337	0.018151	0	0	0	0.058913	0	0	0	0	1	0.083143	0	0.25343	0	0.065901	0	0.019225	0	0.062453	0	0	0	0	0	0	0	0	0.039292	0.048836	0.03582	0	0	0	0	0	0.089384	0.18135	0	0	0	0	0.093378	0.15532	0.15532	0.13214	0.15632	0
0.057898	0.087077	0	0.070049	0	0	0	0	0	0	0	0	0.083143	1	0.052796	0	0	0	0	0.076115	0.13187	0	0	0	0	0	0	0	0.059821	0	0	0	0	0	0	0.044608	0.066553	0	0	0.13607	0	0	0	0	0.21609	0	0	0	0	0
0	0	0	0.043769	0	0	0	0	0	0	0	0	0	0.052796	1	0	0	0	0	0.048761	0.076178	0	0	0	0	0	0	0	0.085009	0	0.072544	0.049061	0	0	0	0.068898	0.28952	0	0	0	0	0.091422	0	0	0	0	0	0	0	0.14579
0	0	0.11093	0.036514	0	0	0	0	0	0	0	0	0.25343	0	0	1	0	0.18683	0	0.040083	0	0	0	0	0	0	0	0	0	0	0	0	0	0	0	0	0	0	0	0	0	0	0	0	0	0.24253	0.24253	0.22109	0.241	0
0	0	0	0	0	0	0	0	0	0	0	0	0	0	0	0	1	0.28207	0	0	0	0	0	0	0	0	0	0	0	0	0	0	0	0	0	0	0	0	0	0	0	0	0	0	0	0	0	0	0	0
0	0	0.058446	0.026629	0	0	0	0	0	0	0	0	0.065901	0	0	0.18683	0.28207	1	0	0.028527	0	0	0	0	0	0	0	0	0	0	0	0	0	0	0	0	0	0	0	0	0	0	0	0	0	0.10917	0.10917	0.10164	0.10876	0
0	0	0	0	0	0	0	0	0	0	0	0	0	0	0	0	0	0	1	0	0	0	0	0	0	0	0	0	0	0	0	0	0	0	0	0	0	0	0	0	0.047313	0	0.046585	0	0	0	0	0	0	0
0	0	0.016278	0.76127	0	0	0	0	0	0	0	0	0.019225	0.076115	0.048761	0.040083	0	0.028527	0	1	0.11871	0	0	0	0.10513	0.10513	0.14659	0.13559	0.23673	0	0	0	0	0	0.11449	0.17801	0.060672	0	0	0	0	0.087489	0	0	0	0.036052	0.036052	0.16524	0.035693	0
0	0	0	0.1068	0	0	0	0	0	0	0	0	0	0.13187	0.076178	0	0	0	0	0.11871	1	0	0	0	0	0	0	0	0.0947	0	0	0	0	0	0	0.071177	0.10751	0	0	0	0	0	0	0	0	0	0	0	0	0
0	0.065567	0	0	0	0	0	0	0	0	0	0	0.062453	0	0	0	0	0	0	0	0	1	0	0	0	0	0	0	0	0	0	0.274	0.079909	0	0	0	0	0	0.43046	0	0	0	0	0	0	0	0	0	0	0
0	0	0.04761	0	0	0.029303	0.036461	0	0.062572	0.052334	0.046205	0	0	0	0	0	0	0	0	0	0	0	1	0	0	0	0	0	0	0	0	0	0	0.022738	0	0	0	0	0	0	0.12192	0	0.06049	0.2359	0.061286	0	0	0	0.068851	0.11923
0	0	0	0	0	0	0	0	0	0	0	0	0	0	0	0	0	0	0	0	0	0	0	1	0	0	0	0	0	0	0	0	0	0	0	0	0	0.21155	0	0	0	0	0	0	0	0	0	0	0	0
0	0	0	0.12864	0	0	0	0	0	0	0	0	0	0	0	0	0	0	0	0.10513	0	0	0	0	1	0.64093	0.069744	0.063796	0.084773	0	0	0	0	0	0.13929	0.064731	0	0	0	0	0	0.098125	0	0	0	0	0	0.16065	0	0
0	0	0	0.12864	0	0	0	0	0	0	0	0	0	0	0	0	0	0	0	0.10513	0	0	0	0	0.64093	1	0.069744	0.063796	0.084773	0	0	0	0	0	0.13929	0.064731	0	0	0	0	0	0.098125	0	0	0	0	0	0.16065	0	0
0	0	0	0.16651	0	0	0	0	0	0	0	0	0	0	0	0	0	0	0	0.14659	0	0	0	0	0.069744	0.069744	1	0.46179	0.29568	0	0	0	0	0	0.07963	0.22483	0	0	0	0	0	0.048995	0	0	0	0	0	0.088216	0	0
0	0	0	0.15505	0	0	0	0	0	0	0	0	0	0	0	0	0	0	0	0.13559	0	0	0	0	0.063796	0.063796	0.46179	1	0.26457	0	0	0	0	0	0.072086	0.20324	0	0	0	0	0	0.046171	0	0	0	0	0	0.079781	0	0
0	0	0	0.24389	0	0	0	0	0	0	0	0	0	0.059821	0.085009	0	0	0	0	0.23673	0.0947	0	0	0	0.084773	0.084773	0.29568	0.26457	1	0	0	0	0	0	0.097015	0.62491	0.11912	0	0	0	0	0.058007	0	0	0	0	0	0.10499	0	0
0	0	0	0	0	0	0	0	0	0	0	0	0	0	0	0	0	0	0	0	0	0	0	0	0	0	0	0	0	1	0.23839	0.37108	0	0	0	0	0	0	0	0	0	0	0	0	0	0	0	0	0	0
0	0.040735	0	0	0	0	0	0	0	0	0	0	0.039292	0	0.072544	0	0	0	0	0	0	0	0	0	0	0	0	0	0	0.23839	1	0.27834	0	0	0	0	0	0	0	0	0	0.067064	0	0	0	0	0	0	0	0.089958
0	0.050793	0	0	0	0	0	0	0	0	0	0	0.048836	0	0.049061	0	0	0	0	0	0	0.274	0	0	0	0	0	0	0	0.37108	0.27834	1	0.05855	0	0	0	0	0	0.23558	0	0	0.038147	0	0	0	0	0	0	0	0.058356
0	0.037356	0	0	0.18024	0	0	0	0	0	0	0	0.03582	0	0	0	0	0	0	0	0	0.079909	0	0	0	0	0	0	0	0	0	0.05855	1	0	0	0	0	0	0.11455	0	0	0	0	0	0	0	0	0	0	0
0	0	0.12027	0	0	0.2236	0.28795	0	0.035015	0.030277	0.11958	0	0	0	0	0	0	0	0	0	0	0	0.022738	0	0	0	0	0	0	0	0	0	0	1	0	0	0	0	0	0	0	0	0	0.047768	0.034068	0	0	0	0.039848	0.061528
0	0	0	0.1385	0	0	0	0	0	0	0	0	0	0	0	0	0	0	0	0.11449	0	0	0	0	0.13929	0.13929	0.07963	0.072086	0.097015	0	0	0	0	0	1	0.073217	0	0	0	0	0	0.1048	0	0	0	0	0	0.18098	0	0
0	0	0	0.19413	0	0	0	0	0	0	0	0	0	0.044608	0.068898	0	0	0	0	0.17801	0.071177	0	0	0	0.064731	0.064731	0.22483	0.20324	0.62491	0	0	0	0	0	0.073217	1	0.092829	0	0	0	0	0.046658	0	0	0	0	0	0.081049	0	0
0	0	0	0.053555	0	0	0	0	0	0	0	0	0	0.066553	0.28952	0	0	0	0	0.060672	0.10751	0	0	0	0	0	0	0	0.11912	0	0	0	0	0	0	0.092829	1	0	0	0	0	0	0	0	0	0	0	0	0	0
0	0	0	0	0	0	0	0	0	0	0	0	0	0	0	0	0	0	0	0	0	0	0	0.21155	0	0	0	0	0	0	0	0	0	0	0	0	0	1	0	0	0	0	0	0	0	0	0	0	0	0
0	0.093809	0	0	0	0	0	0	0	0	0	0	0.089384	0	0	0	0	0	0	0	0	0.43046	0	0	0	0	0	0	0	0	0	0.23558	0.11455	0	0	0	0	0	1	0	0	0	0	0	0	0	0	0	0	0
0.063077	0.19011	0	0	0	0	0	0	0	0	0	0	0.18135	0.13607	0	0	0	0	0	0	0	0	0	0	0	0	0	0	0	0	0	0	0	0	0	0	0	0	0	1	0	0	0	0	0.1489	0	0	0	0	0
0	0	0	0	0	0	0	0	0	0	0	0	0	0	0	0	0	0	0.047313	0	0	0	0.12192	0	0	0	0	0	0	0	0	0	0	0	0	0	0	0	0	0	1	0	0.42072	0.10547	0	0	0	0	0	0
0	0	0	0.10451	0	0	0	0	0	0	0	0	0	0	0.091422	0	0	0	0	0.087489	0	0	0	0	0.098125	0.098125	0.048995	0.046171	0.058007	0	0.067064	0.038147	0	0	0.1048	0.046658	0	0	0	0	0	1	0	0	0	0	0	0.11799	0	0.10942
0	0	0	0	0	0	0	0	0	0	0	0	0	0	0	0	0	0	0.046585	0	0	0	0.06049	0	0	0	0	0	0	0	0	0	0	0	0	0	0	0	0	0	0.42072	0	1	0.25869	0	0	0	0	0	0
0	0	0.089063	0	0	0.067525	0.079585	0	0.12819	0.11419	0.095546	0	0	0	0	0	0	0	0	0	0	0	0.2359	0	0	0	0	0	0	0	0	0	0	0.047768	0	0	0	0	0	0	0.10547	0	0.25869	1	0.12429	0	0	0	0.14789	0.21247
0.059719	0.097589	0.066923	0	0	0.045557	0.054427	0	0.092361	0.080504	0.069053	0	0.093378	0.21609	0	0	0	0	0	0	0	0	0.061286	0	0	0	0	0	0	0	0	0	0	0.034068	0	0	0	0	0	0.1489	0	0	0	0.12429	1	0	0	0	0.1039	0.15993
0	0	0.13596	0.033559	0.10332	0	0	0	0	0	0	0	0.15532	0	0	0.24253	0	0.10917	0	0.036052	0	0	0	0	0	0	0	0	0	0	0	0	0	0	0	0	0	0	0	0	0	0	0	0	0	1	1	0.26752	0.28072	0
0	0	0.13596	0.033559	0.10332	0	0	0	0	0	0	0	0.15532	0	0	0.24253	0	0.10917	0	0.036052	0	0	0	0	0	0	0	0	0	0	0	0	0	0	0	0	0	0	0	0	0	0	0	0	0	1	1	0.26752	0.28072	0
0	0	0.11053	0.18282	0	0	0	0	0	0	0	0	0.13214	0	0	0.22109	0	0.10164	0	0.16524	0	0	0	0	0.16065	0.16065	0.088216	0.079781	0.10499	0	0	0	0	0	0.18098	0.081049	0	0	0	0	0	0.11799	0	0	0	0.26752	0.26752	1	0.26384	0
0	0	0.40643	0.033071	0	0.057486	0.068604	0	0.107	0.092355	0.07759	0	0.15632	0	0	0.241	0	0.10876	0	0.035693	0	0	0.068851	0	0	0	0	0	0	0	0	0	0	0.039848	0	0	0	0	0	0	0	0	0	0.14789	0.1039	0.28072	0.28072	0.26384	1	0.18629
0	0	0.11834	0	0	0.083641	0.096429	0	0.16513	0.15337	0.12828	0	0	0	0.14579	0	0	0	0	0	0	0	0.11923	0	0	0	0	0	0	0	0.089958	0.058356	0	0.061528	0	0	0	0	0	0	0	0.10942	0	0.21247	0.15993	0	0	0	0.18629	1
0	0.077688	0.060451	0	0	0.089325	0.10544	0.15741	0.034534	0.032312	0.061051	0	0.061424	0	0	0	0	0	0.036423	0	0	0.053985	0.026908	0	0	0	0	0	0	0	0	0.043028	0.031007	0.075106	0	0	0	0	0.077435	0	0	0	0	0.041635	0.033846	0	0	0	0.036609	0.050279
0	0	0	0	0.16008	0	0	0	0	0	0	0	0	0	0	0	0	0	0	0	0	0	0	0	0	0	0	0	0	0	0	0	0	0	0	0	0	0	0	0	0	0	0	0	0	0.18573	0.18573	0	0	0
0	0	0.1943	0	0	0.5928	0.54889	0	0.056962	0.050057	0.26502	0	0	0	0	0	0	0	0	0	0	0	0.036674	0	0	0	0	0	0	0	0	0	0	0.29006	0	0	0	0	0	0	0	0	0	0.080614	0.054899	0	0	0	0.069508	0.09758
0	0	0.1395	0	0	0.49309	0.35099	0	0.040786	0.035313	0.25584	0	0	0	0	0	0	0	0	0	0	0	0.026338	0	0	0	0	0	0	0	0	0	0	0.19344	0	0	0	0	0	0	0	0	0	0.056259	0.03958	0	0	0	0.047917	0.07015
0	0	0.15843	0	0	0.35248	0.22691	0	0.096078	0.087623	0.30881	0	0	0	0.083576	0	0	0	0	0	0	0	0.070061	0	0	0	0	0	0	0	0.059124	0.036391	0	0.13923	0	0	0	0	0	0	0	0.073754	0	0.12145	0.093863	0	0	0	0.10373	0.46954
0	0	0.15645	0	0	0.51625	0.3761	0	0.063486	0.059782	0.27329	0	0	0	0	0	0	0	0	0	0	0	0.047141	0	0	0	0	0	0	0	0	0	0	0.21703	0	0	0	0	0	0	0	0	0	0.079799	0.061537	0	0	0	0.070904	0.093182
0	0	0.091499	0	0	0.20306	0.2459	0	0.053774	0.047667	0.099068	0	0	0	0	0	0	0	0	0	0	0	0.0353	0	0	0	0	0	0	0	0	0	0	0.28154	0	0	0	0	0	0	0	0	0	0.074332	0.051922	0	0	0	0.063951	0.090594
0.033006	0.091134	0.20456	0	0	0.24509	0.15066	0	0.17398	0.15485	0.33734	0	0.08834	0.082826	0	0	0	0	0	0	0	0	0.049605	0	0	0	0	0	0	0	0	0	0	0.093414	0	0	0	0	0	0.12531	0	0	0	0.083766	0.21713	0	0	0	0.070625	0.10769
0	0	0.15059	0	0	0.40271	0.24373	0	0.090103	0.079211	0.34341	0	0	0	0	0	0	0	0	0	0	0	0.15967	0	0	0	0	0	0	0	0	0	0	0.14025	0	0	0	0	0	0	0.07525	0	0.074392	0.31893	0.087898	0	0	0	0.10029	0.15328
0	0	0.11	0	0	0.42819	0.25681	0	0.031676	0.027175	0.3118	0	0	0	0	0	0	0	0	0	0	0	0.020578	0	0	0	0	0	0	0	0	0	0	0.37568	0	0	0	0	0	0	0	0	0	0.043118	0.030888	0	0	0	0.036217	0.055204
0	0	0.054768	0	0.14322	0.035239	0.043375	0	0.073642	0.062419	0.054335	0	0	0	0	0	0	0	0	0	0	0	0.046944	0	0	0	0	0	0	0	0	0	0.23879	0.026902	0	0	0	0	0	0	0	0	0	0.1013	0.071942	0	0	0	0.081717	0.13689
0	0	0	0	0	0	0	0	0	0	0	0	0	0	0	0	0	0	0	0	0	0	0	0	0	0	0	0	0	0	0	0	0	0	0	0	0	0	0	0	0	0	0	0	0	0	0	0	0	0
0.045521	0.075374	0.13231	0	0	0.34337	0.20843	0	0.071031	0.060849	0.30931	0	0.072408	0.16053	0	0	0	0	0	0	0	0	0.046564	0	0	0	0	0	0	0	0	0	0	0.12014	0	0	0	0	0	0.11092	0	0	0	0.096036	0.44256	0	0	0	0.078284	0.12834
0	0	0.14948	0	0	0.56687	0.40762	0	0.044967	0.038708	0.2772	0	0	0	0	0	0	0	0	0	0	0	0.028313	0	0	0	0	0	0	0	0	0	0	0.21449	0	0	0	0	0	0	0	0	0	0.063448	0.043504	0	0	0	0.053838	0.079154
0	0	0.13981	0	0	0.49616	0.35339	0	0.040991	0.035475	0.25655	0	0	0	0	0	0	0	0	0	0	0	0.026439	0	0	0	0	0	0	0	0	0	0	0.19429	0	0	0	0	0	0	0	0	0	0.056611	0.039774	0	0	0	0.048236	0.07053
0	0	0	0.21623	0	0	0	0	0	0	0	0	0	0.04269	0.19982	0	0	0	0	0.20635	0.067423	0	0	0	0.075121	0.075121	0.25514	0.23151	0.371	0	0	0	0	0	0.083788	0.29559	0.26663	0	0	0	0	0.054088	0	0	0	0	0	0.090194	0	0
0	0	0	0.2136	0	0	0	0	0	0	0	0	0	0	0	0	0	0	0	0.20242	0	0	0	0	0.095052	0.095052	0.34041	0.29983	0.39602	0	0	0	0	0	0.10994	0.30626	0	0	0	0	0	0.062647	0	0	0	0	0	0.1188	0	0
0	0	0	0.16357	0	0	0	0	0	0	0	0	0	0.031918	0.15976	0	0	0	0	0.14631	0.049553	0	0	0	0.052929	0.052929	0.17851	0.16429	0.27351	0	0	0	0	0	0.058201	0.21182	0.2026	0	0	0	0	0.040994	0	0	0	0	0	0.06445	0	0
0	0	0	0.13784	0	0	0	0	0	0	0	0	0	0	0	0	0	0	0	0.12026	0	0	0	0	0.052891	0.052891	0.32512	0.54467	0.20864	0	0	0	0	0	0.05762	0.1658	0	0	0	0	0	0.041491	0	0	0	0	0	0.063295	0	0
0	0	0	0.047506	0	0	0	0	0	0	0	0	0	0	0	0	0	0	0	0.048163	0	0	0	0	0.069518	0.069518	0.11057	0.093131	0.14173	0	0	0	0	0	0.089889	0.094797	0	0	0	0	0	0.036904	0	0	0	0	0	0.099109	0	0
0	0	0.11016	0.18197	0	0	0	0	0	0	0	0	0.13178	0	0	0.21968	0	0.10116	0	0.16436	0	0	0	0	0.15955	0.15955	0.087355	0.079067	0.10389	0	0	0	0	0	0.17947	0.080321	0	0	0	0	0	0.11754	0	0	0	0.26561	0.26561	0.64498	0.26214	0
0	0	0	0	0	0	0	0	0	0	0	0	0	0	0	0	0	0	0	0	0	0	0	0	0	0	0	0	0	0	0	0	0	0	0	0	0	0	0	0	0	0.059244	0	0	0	0	0	0	0	0
0	0	0.093097	0.08067	0	0	0	0	0	0	0	0	0.096559	0	0	0.19112	0	0.13335	0	0.094602	0	0	0	0	0	0	0	0	0	0	0	0	0	0	0	0	0	0	0	0	0	0	0	0	0	0.21116	0.21116	0.22696	0.20139	0
0	0	0.31632	0.025513	0	0.037274	0.045445	0	0.075333	0.063481	0.054973	0	0.12673	0	0	0.18501	0	0.087802	0	0.027375	0	0	0.047539	0	0	0	0	0	0	0	0	0	0	0.027693	0	0	0	0	0	0	0	0	0	0.10418	0.073569	0.21602	0.21602	0.19435	0.58333	0.13861
0	0	0.083918	0.17205	0	0	0	0	0	0	0	0	0.10467	0.032713	0.053966	0.16843	0	0.082486	0	0.15267	0.05115	0	0	0	0.11584	0.11584	0.063624	0.05864	0.25011	0	0	0	0	0	0.12778	0.18699	0.068823	0	0	0	0	0.092975	0	0	0	0.2059	0.2059	0.47249	0.2046	0
0	0	0.074687	0.13463	0	0	0	0	0	0	0	0	0.096333	0	0	0.15617	0	0.078193	0	0.11064	0	0	0	0	0.10353	0.10353	0.058378	0.05389	0.072335	0	0	0	0	0	0.11403	0.054607	0	0	0	0	0	0.085564	0	0	0	0.19379	0.19379	0.52401	0.19302	0
0	0	0.11053	0.18282	0	0	0	0	0	0	0	0	0.13214	0	0	0.22109	0	0.10164	0	0.16524	0	0	0	0	0.16065	0.16065	0.088216	0.079781	0.10499	0	0	0	0	0	0.18098	0.081049	0	0	0	0	0	0.11799	0	0	0	0.26752	0.26752	1	0.26384	0
0	0	0.12574	0	0	0.45124	0.33519	0	0.038172	0.032374	0.22068	0	0	0	0	0	0	0	0	0	0	0	0.023672	0	0	0	0	0	0	0	0	0	0	0.17375	0	0	0	0	0	0	0	0	0	0.053877	0.037034	0	0	0	0.045022	0.068955
0.049938	0.12125	0.056765	0	0	0.036766	0.044858	0	0.07658	0.065413	0.056832	0	0.1163	0.11327	0	0	0	0	0	0	0	0	0.049475	0	0	0	0	0	0	0	0	0	0	0.028038	0	0	0	0	0	0.18407	0	0	0	0.10451	0.28118	0	0	0	0.085133	0.13949
0	0	0	0	0	0	0	0	0	0	0	0	0	0	0	0	0	0	0	0	0	0	0	0.26514	0	0	0	0	0	0	0	0	0	0	0	0	0	0.56794	0	0	0	0	0	0	0	0	0	0	0	0
0.047899	0.34186	0	0	0	0	0	0.075821	0	0	0	0	0.31274	0.10999	0	0	0	0	0	0	0	0	0	0	0	0	0	0	0	0	0.060376	0	0	0	0	0	0	0	0	0.2434	0	0	0	0	0.12041	0	0	0	0	0
0	0	0.12754	0	0	0.57863	0.34946	0	0.039391	0.033333	0.37053	0	0	0	0	0	0	0	0	0	0	0	0.024269	0	0	0	0	0	0	0	0	0	0	0.17881	0	0	0	0	0	0	0	0	0	0.055962	0.038186	0	0	0	0.04692	0.071215
0	0	0	0	0	0	0	0	0	0	0	0	0	0	0.16329	0	0	0	0	0	0	0	0	0	0	0	0	0	0	0	0.097444	0.064175	0	0	0	0	0	0	0	0	0	0.11882	0	0	0	0	0	0	0	0.20333
0	0	0	0	0	0	0	0	0	0	0	0	0	0	0	0	0	0	0	0	0	0	0	0	0	0	0	0	0	0.11596	0.090777	0.081602	0	0	0	0	0	0	0	0	0	0	0	0	0	0	0	0	0	0
0	0	0.091499	0	0	0.20306	0.2459	0	0.053774	0.047667	0.099068	0	0	0	0	0	0	0	0	0	0	0	0.0353	0	0	0	0	0	0	0	0	0	0	0.28154	0	0	0	0	0	0	0	0	0	0.074332	0.051922	0	0	0	0.063951	0.090594
0.13774	0.025758	0.1138	0	0	0.36702	0.22639	0	0.039525	0.036711	0.28385	0	0.024739	0.034906	0	0	0	0	0	0	0	0	0.030073	0	0	0	0	0	0	0	0	0	0	0.21902	0	0	0	0	0	0.036876	0	0	0	0.04845	0.075241	0	0	0	0.042862	0.05779
0	0	0	0.039967	0	0	0	0	0	0	0	0	0	0.048716	0.075849	0	0	0	0	0.043981	0.081175	0	0	0	0	0	0	0	0.25997	0	0	0	0	0	0	0.19481	0.10668	0	0	0	0	0	0	0	0	0	0	0	0	0
0	0	0	0	0	0	0	0	0	0	0	0	0	0	0	0	0	0	0	0	0	0	0	0	0	0	0	0	0	0	0	0	0	0	0	0	0	0	0	0	0	0	0	0	0	0	0	0	0	0
0	0	0	0	0	0	0	0	0	0	0	0	0	0	0	0	0	0	0	0	0	0	0.3004	0	0	0	0	0	0	0	0	0	0	0	0	0	0	0	0	0	0.20928	0	0.095073	0.09421	0	0	0	0	0	0
0	0	0	0	0	0	0	0	0	0	0	0	0	0	0	0	0	0	0	0	0	0	0.23907	0	0	0	0	0	0	0	0	0	0	0	0	0	0	0	0	0	0.1574	0	0.074849	0.070889	0	0	0	0	0	0
0	0	0.054275	0	0	0.035817	0.044334	0	0.073817	0.061989	0.0538	0	0	0	0	0	0	0	0	0	0	0	0.63246	0	0	0	0	0	0	0	0	0	0	0.026982	0	0	0	0	0	0	0.13521	0	0.067419	0.27679	0.072079	0	0	0	0.082435	0.13955
0	0	0.054275	0	0	0.035817	0.044334	0	0.073817	0.061989	0.0538	0	0	0	0	0	0	0	0	0	0	0	0.63246	0	0	0	0	0	0	0	0	0	0	0.026982	0	0	0	0	0	0	0.13521	0	0.067419	0.27679	0.072079	0	0	0	0.082435	0.13955
0	0	0.057633	0	0	0.039228	0.047209	0	0.079461	0.067933	0.05877	0	0	0	0	0	0	0	0	0	0	0	0.66327	0	0	0	0	0	0	0	0	0	0	0.029277	0	0	0	0	0	0	0.14223	0	0.06879	0.2903	0.077587	0	0	0	0.089676	0.14134
0	0	0.05974	0	0	0.045868	0.051781	0	0.07528	0.06757	0.060093	0	0	0	0	0	0.11388	0.075423	0.08492	0	0	0	0.5302	0	0	0	0	0	0	0	0	0	0	0.039347	0	0	0	0	0	0	0.13889	0	0.085982	0.2283	0.073796	0	0	0	0.080894	0.12234
0	0	0	0.32751	0	0	0	0	0	0	0	0	0	0	0	0	0	0	0	0.26111	0	0	0	0	0.1112	0.1112	0.15582	0.14386	0.19248	0	0	0	0	0	0.45678	0.14585	0	0	0	0	0	0.090357	0	0	0	0	0	0.14093	0	0
0	0.030082	0.1055	0.034335	0	0	0	0	0	0	0	0	0.2697	0	0	0.45377	0	0.17581	0	0.037494	0	0	0	0	0	0	0	0	0	0	0.028445	0	0	0	0	0	0	0	0	0	0	0	0	0	0	0.22429	0.22429	0.20288	0.22323	0
0	0	0	0	0	0	0	0	0	0	0	0	0	0	0	0	0	0	0	0	0	0	0.1684	0	0	0	0	0	0	0	0	0	0	0	0	0	0	0	0	0	0.17797	0	0.085695	0.082268	0	0	0	0	0	0
0	0	0	0	0	0	0	0	0	0	0	0	0	0	0	0	0	0	0	0	0	0	0	0	0	0	0	0	0	0	0	0	0	0	0	0	0	0	0	0	0	0	0	0	0	0	0	0	0	0
0	0	0	0	0.20474	0	0	0	0	0	0	0	0	0	0	0	0	0	0.14062	0	0	0	0.048177	0	0	0	0	0	0	0	0	0	0.18466	0	0	0	0	0	0	0	0.1482	0	0.146	0.087658	0	0	0	0	0	0
0.066954	0.094347	0	0	0	0	0	0	0	0	0	0	0.089739	0.21709	0	0	0	0	0	0	0	0	0	0	0	0	0	0	0	0	0	0	0	0	0	0	0	0	0	0.1533	0	0	0	0	0.39184	0	0	0	0	0
0	0	0.15782	0.040116	0	0	0	0	0	0	0	0	0.24011	0	0	0.43283	0	0.1304	0	0.043828	0	0	0	0	0	0	0	0	0	0	0	0	0	0	0	0	0	0	0	0	0	0	0	0	0	0.36178	0.36178	0.35019	0.35601	0
0	0	0.065517	0.079194	0	0	0	0	0	0	0	0	0.068797	0	0	0.12146	0	0.087406	0	0.093088	0	0	0	0	0	0	0	0	0	0	0	0	0	0	0	0	0	0	0	0	0	0	0	0	0	0.12156	0.12156	0.12971	0.12025	0
0	0.03995	0	0	0	0	0	0	0	0	0	0	0.038407	0	0.10589	0	0	0	0.10168	0	0	0.080608	0	0	0	0	0	0	0	0	0.073438	0.10384	0.22748	0	0	0	0	0	0.1121	0	0.042629	0.0883	0.04201	0	0	0	0	0	0	0.12712
0	0	0.060615	0	0	0	0	0	0.087977	0.078691	0.06549	0	0	0	0	0	0.19171	0.10183	0	0	0	0	0	0	0	0	0	0	0	0	0	0	0	0	0	0	0	0	0	0	0	0	0	0	0	0	0	0	0	0
0	0	0.081182	0	0	0	0	0	0.11589	0.1075	0.089162	0	0	0	0	0	0.23083	0.12228	0	0	0	0	0	0	0	0	0	0	0	0	0	0	0	0	0	0	0	0	0	0	0	0	0	0	0	0	0	0	0	0
0	0.054407	0.055029	0	0	0	0	0	0.07701	0.069091	0.058702	0	0.052234	0	0	0	0.15986	0.090813	0	0	0	0.30524	0	0	0	0	0	0	0	0	0	0.21416	0.062544	0	0	0	0	0	0.25959	0	0	0	0	0	0	0	0	0	0	0
0	0	0.060149	0	0	0	0	0	0.086686	0.077677	0.064782	0	0	0	0	0	0.18702	0.10025	0	0	0	0	0	0	0	0	0	0	0	0	0	0	0	0	0	0	0	0	0	0	0	0	0	0	0	0	0	0	0	0
0.054876	0.092961	0.04221	0	0	0	0	0	0.057709	0.050444	0.043629	0	0.089161	0.20294	0	0	0.12479	0.073397	0	0	0	0	0	0	0	0	0	0	0	0	0	0	0	0	0	0	0	0	0	0.13884	0	0	0	0	0.22057	0	0	0	0	0
0	0	0.036974	0.11938	0	0	0	0	0.050632	0.043286	0.037651	0	0	0	0	0	0.11498	0.067626	0	0.1006	0	0	0	0	0.11433	0.11433	0.057748	0.053771	0.068353	0	0	0	0	0	0.12313	0.054475	0	0	0	0	0	0.13819	0	0	0	0	0	0.1387	0	0
0	0	0.12753	0	0	0.10387	0.12213	0	0.18665	0.17161	0.14069	0	0	0	0	0	0	0	0	0	0	0	0.27105	0	0	0	0	0	0	0	0	0	0	0.070108	0	0	0	0	0	0	0.14733	0	0.14458	0.52819	0.18007	0	0	0	0.21835	0.29574
0	0	0.022228	0.028623	0	0	0	0	0	0	0	0	0.025188	0	0	0.049487	0	0.10955	0.12093	0.030868	0	0	0	0	0	0	0	0	0	0.089082	0.03997	0.069669	0	0	0	0	0	0	0	0	0.050685	0	0.049897	0	0	0.045986	0.045986	0.043307	0.045504	0
0	0	0.018292	0.12675	0	0	0	0	0	0	0	0	0.020863	0.069827	0.044735	0.040861	0	0.029955	0.10673	0.1336	0.10976	0	0	0	0	0	0	0	0.051335	0	0	0	0	0	0	0.038058	0.055655	0	0	0	0.11858	0	0.11699	0	0	0.038086	0.038086	0.035254	0.037533	0
0	0	0	0	0	0	0	0	0	0	0	0	0	0	0	0	0	0	0	0	0	0	0.05538	0	0	0	0	0	0	0	0	0	0	0	0	0	0	0	0	0	0.10805	0	0.10627	0.1065	0	0	0	0	0	0
0	0	0	0	0	0	0	0	0	0	0	0	0	0	0	0	0.25898	0.13079	0	0	0	0	0	0	0	0	0	0	0	0	0	0	0	0	0	0	0	0	0	0	0	0	0	0	0	0	0	0	0	0
0	0	0	0.10612	0	0	0	0	0	0	0	0	0	0.13106	0.075637	0	0	0	0	0.11802	0.21649	0	0	0	0	0	0	0	0.093525	0	0	0	0	0	0	0.070443	0.10615	0	0	0	0	0	0	0	0	0	0	0	0	0
0.2099	0.034312	0	0.12657	0	0	0	0	0	0	0	0	0.032746	0.049449	0	0	0	0	0	0.10336	0	0	0	0	0.12284	0.12284	0.068187	0.062502	0.082854	0	0	0	0	0	0.13636	0.063393	0	0	0	0.053155	0	0.096778	0	0	0.051151	0	0	0.15722	0	0
0	0	0	0	0	0	0	0	0	0	0	0	0	0	0.14652	0	0	0	0	0	0	0	0	0	0	0	0	0	0	0	0.091048	0.058463	0	0	0	0	0	0	0	0	0	0.11065	0	0	0	0	0	0	0	0.18039
0	0.036008	0.095967	0.033327	0	0	0	0	0	0	0	0	0.14878	0	0	0.16742	0	0.09333	0	0.036593	0	0.19808	0	0	0	0	0	0	0	0	0	0.14721	0.040449	0	0	0	0	0	0.18063	0	0	0	0	0	0	0.19724	0.19724	0.17488	0.19731	0
0.055878	0.12959	0.060602	0	0	0.041337	0.050633	0	0.08375	0.071269	0.061192	0	0.12397	0.12381	0	0	0	0	0	0	0	0	0.053092	0	0	0	0	0	0	0	0	0	0	0.030757	0	0	0	0	0	0.20241	0	0	0	0.11575	0.30684	0	0	0	0.094134	0.15439
0.10019	0.18098	0	0	0	0	0	0	0	0	0	0	0.17235	0.142	0	0	0	0	0	0	0	0	0	0	0	0	0	0	0	0	0	0	0	0	0	0	0	0	0	0.29886	0	0	0	0	0.14707	0	0	0	0	0
0	0	0	0.16614	0	0	0	0	0	0	0	0	0	0	0	0	0	0	0	0.14621	0	0	0	0	0.069473	0.069473	0.24532	0.21981	0.29421	0	0	0	0	0	0.079254	0.22389	0	0	0	0	0	0.048888	0	0	0	0	0	0.087792	0	0
0	0	0	0	0	0	0	0	0	0	0	0	0	0	0	0	0	0	0	0	0	0	0	0	0	0	0	0	0	0	0	0	0	0	0	0	0	0	0	0	0	0	0	0	0	0	0	0	0	0
0	0.037195	0	0	0	0	0	0	0	0	0	0	0.03591	0	0	0	0	0	0.10543	0	0	0.070517	0.068763	0	0	0	0	0	0	0	0	0.05407	0.20558	0	0	0	0	0	0.099322	0	0.23413	0	0.060118	0.055084	0	0	0	0	0	0
0	0	0.11992	0	0	0.22189	0.28598	0	0.034805	0.030106	0.11906	0	0	0	0	0	0	0	0	0	0	0	0.022624	0	0	0	0	0	0	0	0	0	0	0.68616	0	0	0	0	0	0	0	0	0	0.047443	0.033867	0	0	0	0.039547	0.061182
0	0	0	0	0	0	0	0	0	0	0	0	0	0	0	0	0	0	0	0	0	0	0	0	0	0	0	0	0	0	0	0	0	0	0	0	0	0	0	0	0	0	0	0	0	0	0	0	0	0
0	0	0.089624	0	0	0.056433	0.064793	0	0.11949	0.10973	0.094576	0	0	0	0	0	0	0	0	0	0	0	0.33259	0	0	0	0	0	0	0	0	0	0	0.044039	0	0	0	0	0	0	0.3118	0	0.075365	0.35589	0.11644	0	0	0	0.13175	0.18333
0	0	0	0	0	0	0	0	0	0	0	0	0	0	0	0	0	0	0	0	0	0	0	0	0	0	0	0	0	0	0	0	0	0	0	0	0	0	0	0	0	0	0	0	0	0	0	0	0	0
0	0	0	0	0	0	0	0	0	0	0	0	0	0	0	0	0	0	0.070265	0	0	0	0	0	0	0	0	0	0	0	0	0	0	0	0	0	0	0	0	0	0.2108	0.077895	0.20646	0	0	0	0	0	0	0
0	0	0	0	0	0	0	0	0	0	0	0	0	0	0	0	0.14481	0.090036	0.28135	0	0	0	0	0	0	0	0	0	0	0	0	0	0	0	0	0	0	0	0	0	0.04214	0	0.041643	0	0	0	0	0	0	0
0	0	0	0	0	0	0	0	0	0	0	0	0	0	0	0	0	0	0	0	0	0	0.062276	0	0	0	0	0	0	0	0	0	0	0	0	0	0	0	0	0	0.12694	0	0.12443	0.12778	0	0	0	0	0	0
0	0	0	0	0	0	0	0	0	0	0	0	0	0	0	0	0	0	0	0	0	0	0.035842	0.13189	0	0	0	0	0	0	0	0	0	0	0	0	0	0.07466	0	0	0.074074	0	0.073375	0.068089	0	0	0	0	0	0
0	0	0	0	0	0	0	0	0	0	0	0	0	0	0	0	0	0	0	0	0	0	0	0	0	0	0	0	0	0	0	0	0	0	0	0	0	0	0	0	0	0	0	0	0	0	0	0	0	0
0	0	0	0	0	0	0	0	0	0	0	0	0	0	0	0	0	0	0	0	0	0	0	0	0	0	0	0	0	0	0	0	0	0	0	0	0	0	0	0	0	0	0	0	0	0	0	0	0	0
0	0	0.069674	0	0	0.12911	0.15503	0	0.038554	0.034159	0.072895	0	0	0	0.045639	0	0	0	0	0	0	0	0.026338	0	0	0	0	0	0	0	0.028772	0.12052	0	0.096939	0	0	0	0	0	0	0	0.03548	0	0.051017	0.037532	0	0	0	0.043875	0.1186
0	0	0	0.054455	0	0	0	0	0	0	0	0	0	0.067649	0.097012	0	0	0	0	0.061594	0.11156	0	0	0	0	0	0	0	0.34367	0	0	0	0	0	0	0.2657	0.14281	0	0	0	0	0	0	0	0	0	0	0	0	0
0	0	0	0	0	0	0	0	0	0	0	0	0	0	0	0	0	0	0	0	0	0	0	0	0	0	0	0	0	0	0	0	0	0	0	0	0	0	0	0	0	0.2074	0	0	0	0	0	0	0	0
0	0	0.018397	0.10353	0	0	0	0	0	0	0	0	0.020907	0.05627	0.037988	0.10739	0	0.087728	0.08163	0.10905	0.086928	0	0	0	0	0	0	0	0.04193	0	0	0	0	0	0	0.030412	0.045415	0	0	0	0.089689	0	0.088733	0	0	0.034331	0.034331	0.031462	0.034236	0
0	0	0	0	0	0	0	0	0	0	0	0	0	0	0	0	0	0	0	0	0	0	0	0	0	0	0	0	0	0	0	0	0	0	0	0	0	0	0	0	0	0	0	0	0	0	0	0	0	0
0	0	0.10317	0.033296	0	0	0	0	0	0	0	0	0.23615	0	0	0.43759	0.31655	0.50179	0	0.036383	0	0	0	0	0	0	0	0	0	0	0	0	0	0	0	0	0	0	0	0	0	0	0	0	0	0.21598	0.21598	0.19421	0.21544	0
0	0	0.070105	0	0	0.050745	0.060616	0	0.099311	0.086224	0.073228	0	0	0	0	0	0	0	0	0	0	0	0.33132	0	0	0	0	0	0	0	0	0	0	0.036787	0	0	0	0	0	0	0.17937	0	0.083861	0.36418	0.096608	0	0	0	0.11348	0.17261
0	0	0	0	0	0	0	0	0	0	0	0	0	0	0	0	0	0	0	0	0	0	0.090156	0	0	0	0	0	0	0	0	0	0	0	0	0	0	0	0	0	0.17558	0	0.084685	0.08095	0	0	0	0	0	0
0	0	0.090549	0	0	0.071799	0.084832	0	0.13247	0.11752	0.097833	0	0	0	0	0	0	0	0	0	0	0	0.3874	0	0	0	0	0	0	0	0	0	0	0.049478	0	0	0	0	0	0	0.24039	0	0.10688	0.48622	0.12832	0	0	0	0.15476	0.22077
0	0.02983	0.059013	0.033985	0	0	0	0	0	0	0	0	0.095581	0	0	0.20556	0	0.17397	0.11302	0.037028	0	0	0	0	0	0	0	0	0	0	0.028227	0	0	0	0	0	0	0	0	0	0.047679	0	0.046916	0	0	0.11892	0.11892	0.11118	0.1178	0
0	0	0.069623	0	0	0.14569	0.17872	0	0.041295	0.035742	0.073465	0	0	0	0.059735	0	0	0	0	0	0	0	0.026581	0	0	0	0	0	0	0	0.036588	0.15376	0	0.10209	0	0	0	0	0	0	0	0.044069	0	0.057103	0.040057	0	0	0	0.048548	0.14378
0	0	0.10655	0	0	0.19168	0.25502	0	0.030605	0.026019	0.10269	0	0	0	0	0	0	0	0	0	0	0	0.019414	0	0	0	0	0	0	0	0	0	0	0.66741	0	0	0	0	0	0	0	0	0	0.042266	0.029826	0	0	0	0.03448	0.056164
0	0	0.10655	0	0	0.19168	0.25502	0	0.030605	0.026019	0.10269	0	0	0	0	0	0	0	0	0	0	0	0.019414	0	0	0	0	0	0	0	0	0	0	0.66741	0	0	0	0	0	0	0	0	0	0.042266	0.029826	0	0	0	0.03448	0.056164
0	0	0.14224	0	0	0.26853	0.33328	0	0.041228	0.036487	0.14588	0	0	0	0	0	0	0	0	0	0	0	0.027768	0	0	0	0	0	0	0	0	0	0	0.69023	0	0	0	0	0	0	0	0	0	0.055163	0.040056	0	0	0	0.047165	0.068529
0.072126	0.098119	0	0	0	0	0	0	0	0	0	0	0.093109	0.22871	0	0	0	0	0	0	0	0	0	0	0	0	0	0	0	0	0	0	0	0	0	0	0	0	0	0.16275	0	0	0	0	0.2522	0	0	0	0	0
0.054547	0.13281	0	0	0	0	0	0	0	0	0	0	0.12714	0.17647	0	0	0	0	0	0	0	0.28736	0	0	0	0	0	0	0	0	0	0.20468	0.058849	0	0	0	0	0	0.22931	0.12505	0	0	0	0	0.19858	0	0	0	0	0
0	0	0	0	0	0	0	0	0	0	0	0	0	0	0.042321	0	0.12375	0.07622	0.085945	0	0	0	0	0	0	0	0	0	0	0.30871	0.25795	0.51905	0	0	0	0	0	0	0	0	0.036611	0.034697	0.036068	0	0	0	0	0	0	0.049931
0	0.092135	0	0	0	0	0	0	0	0	0	0	0.087928	0	0	0	0	0	0	0	0	0.22485	0	0	0	0	0	0	0	0	0	0.13306	0.10998	0	0	0	0	0	0.32583	0	0	0	0	0	0	0	0	0	0	0
0.039233	0.10066	0.18779	0	0	0.077904	0.095442	0	0.19878	0.17607	0.18567	0	0.097194	0.093665	0	0	0	0	0	0	0	0	0.053369	0	0	0	0	0	0	0	0	0	0	0.064041	0	0	0	0	0	0.14375	0	0	0	0.095102	0.24162	0	0	0	0.07944	0.12336
0	0.046725	0.039681	0	0	0	0	0	0.05364	0.046989	0.041033	0	0.045119	0	0	0	0	0	0	0	0	0.23526	0	0	0	0	0	0	0	0	0	0.17705	0.051507	0	0	0	0	0	0.18772	0	0	0.034514	0	0	0	0	0	0	0	0
0	0	0.038875	0	0	0.070237	0.08021	0	0.052928	0.049256	0.041909	0	0	0	0	0	0	0	0.1188	0	0	0	0.039092	0	0	0	0	0	0	0	0	0	0	0.054398	0	0	0	0	0	0	0.050624	0	0.049729	0.066567	0.051445	0	0	0	0.058867	0.078681
0	0.10072	0	0	0	0	0	0.097571	0	0	0	0	0.075385	0	0	0	0	0	0	0	0	0	0	0	0	0	0	0	0	0	0	0	0	0	0	0	0	0	0	0	0	0	0	0	0	0	0	0	0	0
0	0	0	0	0	0	0	0	0	0	0	0	0	0	0	0	0	0	0	0	0	0	0	0	0	0	0	0	0	0	0	0	0	0	0	0	0	0	0	0	0	0	0	0	0	0	0	0	0	0
0	0	0	0	0	0	0	0	0	0	0	0	0	0	0	0	0	0	0	0	0	0	0	0	0	0	0	0	0	0	0	0	0	0	0	0	0	0	0	0	0	0	0	0	0	0	0	0	0	0
0	0	0	0	0	0	0	0	0	0	0	0	0	0	0	0	0	0	0	0	0	0	0	0	0	0	0	0	0	0	0	0	0	0	0	0	0	0	0	0	0	0	0	0	0	0	0	0	0	0
0	0	0.13553	0	0	0.11505	0.13665	0	0.20139	0.1859	0.15027	0	0	0	0	0	0	0	0	0	0	0	0.13908	0	0	0	0	0	0	0	0	0	0	0.076044	0	0	0	0	0	0	0	0	0	0.27225	0.19374	0	0	0	0.23684	0.32404
0	0	0.020513	0.14542	0	0	0	0	0	0	0	0	0.023577	0.082106	0.053907	0.048938	0	0.034663	0	0.15552	0.13619	0	0	0	0	0	0	0	0.063375	0	0	0	0	0	0	0.046204	0.07027	0	0	0	0	0	0	0	0	0.045705	0.045705	0.042707	0.044996	0
0	0	0	0.18626	0	0	0	0	0	0	0	0	0	0	0	0	0	0	0.053778	0.17344	0	0	0	0	0.079283	0.079283	0.27208	0.24551	0.31426	0	0	0	0	0	0.089494	0.24983	0	0	0	0	0.15813	0.055781	0.15474	0	0	0	0	0.096573	0	0
0	0	0	0.17005	0	0	0	0	0	0	0	0	0	0	0	0	0	0	0	0.17394	0	0	0	0	0.1398	0.1398	0.31914	0.27546	0.37385	0	0	0	0	0	0.16194	0.28124	0	0	0	0	0	0.087501	0	0	0	0	0	0.16933	0	0
0	0	0	0.21196	0	0	0	0	0	0	0	0	0	0	0	0	0	0	0	0.20074	0	0	0	0	0.09376	0.09376	0.33433	0.29508	0.38754	0	0	0	0	0	0.10802	0.30138	0	0	0	0	0	0.062197	0	0	0	0	0	0.11659	0	0
0	0	0	0	0	0	0	0	0	0	0	0	0	0	0	0	0	0	0	0	0	0	0	0	0	0	0	0	0	0	0	0	0	0	0	0	0	0	0	0	0	0	0	0	0	0	0	0	0	0
0	0	0.091907	0	0	0.20681	0.25069	0	0.054344	0.048098	0.099715	0	0	0	0	0	0	0	0	0	0	0	0.035552	0	0	0	0	0	0	0	0	0	0	0.1406	0	0	0	0	0	0	0	0	0	0.075421	0.052455	0	0	0	0.06492	0.091798
0	0	0.094737	0	0	0.17857	0.2092	0	0.050959	0.04648	0.10145	0	0	0	0	0	0	0	0	0	0	0	0.036085	0	0	0	0	0	0	0	0	0	0	0.13464	0	0	0	0	0	0	0	0	0	0.06623	0.049454	0	0	0	0.05801	0.079248
0	0	0.12137	0	0	0.089658	0.1039	0	0.17201	0.15925	0.13233	0	0	0	0	0	0	0	0.21167	0	0	0	0.12287	0	0	0	0	0	0	0	0	0	0	0.064264	0	0	0	0	0	0	0	0	0	0.22391	0.16639	0	0	0	0.19625	0.26605
0	0	0	0	0	0	0	0	0	0	0	0	0	0	0	0	0	0	0	0	0	0	0.062982	0	0	0	0	0	0	0	0	0	0	0	0	0	0	0	0	0	0.12941	0	0.1267	0.13109	0	0	0	0	0	0
0	0.076247	0	0	0	0	0	0.27182	0	0	0	0	0.055994	0	0	0	0	0	0	0	0	0	0.033512	0	0	0	0	0	0	0	0	0	0	0	0	0	0	0	0	0	0.07434	0	0.073342	0.069237	0	0	0	0	0	0
0	0.057736	0	0	0	0	0	0.20297	0	0	0	0	0.039167	0	0	0	0	0	0	0	0	0	0.032252	0	0	0	0	0	0	0	0	0	0	0	0	0	0	0	0	0	0.067755	0	0.067075	0.062071	0	0	0	0	0	0
0	0.12977	0	0	0	0	0	0.11868	0	0	0	0	0.1073	0	0	0	0	0	0	0	0	0	0.034137	0	0	0	0	0	0	0	0	0	0	0	0	0	0	0	0	0	0.075829	0	0.074754	0.071018	0	0	0	0	0	0
0	0.097767	0	0	0	0	0	0.083628	0	0	0	0	0.077616	0	0	0	0	0	0	0	0	0	0.032731	0	0	0	0	0	0	0	0	0	0	0	0	0	0	0	0	0	0.068759	0	0.068036	0.063234	0	0	0	0	0	0
0	0	0	0	0	0	0	0	0	0	0	0	0	0	0	0	0	0	0	0	0	0	0.047631	0	0	0	0	0	0	0	0	0	0	0	0	0	0	0	0	0	0.10618	0	0.10415	0.10409	0	0	0	0	0	0
0	0	0.091045	0	0	0.19906	0.24083	0	0.053151	0.047193	0.098354	0	0	0	0	0	0	0	0	0	0	0	0.035021	0	0	0	0	0	0	0	0	0	0	0.13784	0	0	0	0	0	0	0	0	0	0.073157	0.051338	0	0	0	0.062902	0.089297
0	0	0	0	0	0	0	0	0	0	0	0	0	0	0	0	0	0	0	0	0	0	0	0	0	0	0	0	0	0	0	0	0	0	0	0	0	0	0	0	0	0	0	0	0	0	0	0	0	0
0	0	0	0	0	0	0	0	0	0	0	0	0	0	0	0	0	0	0	0	0	0	0	0	0	0	0	0	0	0	0	0	0	0	0	0	0	0	0	0	0	0	0	0	0	0	0	0	0	0
0.043395	0.76021	0	0	0	0	0	0.073976	0	0	0	0	0.71853	0.10147	0	0	0	0	0	0	0	0.080205	0	0	0	0	0	0	0	0	0.049341	0.061478	0.048302	0	0	0	0	0	0.10876	0.22374	0	0	0	0	0.1113	0	0	0	0	0
0.043395	0.76021	0	0	0	0	0	0.073976	0	0	0	0	0.71853	0.10147	0	0	0	0	0	0	0	0.080205	0	0	0	0	0	0	0	0	0.049341	0.061478	0.048302	0	0	0	0	0	0.10876	0.22374	0	0	0	0	0.1113	0	0	0	0	0
0	0	0	0	0	0	0	0	0	0	0	0	0	0	0	0	0	0	0	0	0	0	0	0	0	0	0	0	0	0	0	0	0	0	0	0	0	0	0	0	0	0	0	0	0	0	0	0	0	0
0	0.041097	0.080097	0	0	0.1465	0.17539	0	0.043098	0.03882	0.084042	0	0.039288	0	0	0	0	0	0.056494	0	0	0.094506	0.029896	0	0	0	0	0	0	0	0	0.065967	0.047966	0.11197	0	0	0	0	0.13944	0	0	0	0	0.05648	0.041876	0	0	0	0.048478	0.069785
0	0	0	0	0	0	0	0	0	0	0	0	0	0	0	0	0	0	0	0	0	0	0	0	0	0	0	0	0	0	0	0	0	0	0	0	0	0	0	0	0	0	0	0	0	0	0	0	0	0
0	0	0.091733	0.11452	0	0	0	0	0	0	0	0	0.20224	0.057242	0.036332	0.3492	0	0.14431	0.088403	0.12077	0.085344	0	0	0	0	0	0	0	0.04027	0	0	0	0	0	0	0.03007	0.043059	0	0	0	0.036319	0	0.035906	0	0	0.17399	0.17399	0.15476	0.17396	0
0	0	0	0	0	0	0	0	0	0	0	0	0	0	0	0	0.24649	0.12739	0	0	0	0	0	0	0	0	0	0	0	0	0	0	0	0	0	0	0	0	0	0	0	0	0	0	0	0	0	0	0	0
0	0	0	0	0	0	0	0	0	0	0	0	0	0	0	0	0.20782	0.10688	0	0	0	0	0	0	0	0	0	0	0	0	0	0	0	0	0	0	0	0	0	0	0	0	0	0	0	0	0	0	0	0
0	0	0	0.20742	0	0	0	0	0	0	0	0	0	0	0	0	0	0	0	0.19616	0	0	0	0	0.24099	0.24099	0.13016	0.11469	0.15175	0	0	0	0	0	0.27586	0.11703	0	0	0	0	0	0.16207	0	0	0	0	0	0.29836	0	0
0	0	0	0.053933	0	0	0	0	0	0	0	0	0	0.067013	0.29199	0	0	0	0	0.06106	0.10917	0	0	0	0	0	0	0	0.12107	0	0	0	0	0	0	0.093955	0.42575	0	0	0	0	0	0	0	0	0	0	0	0	0
0	0	0	0.17587	0	0	0	0	0	0	0	0	0	0.034645	0.17498	0	0	0	0	0.15837	0.055283	0	0	0	0.057955	0.057955	0.19864	0.18116	0.30392	0	0	0	0	0	0.064292	0.23393	0.22764	0	0	0	0	0.043653	0	0	0	0	0	0.07119	0	0
0	0	0.061576	0	0	0.0429	0.052454	0	0.085895	0.073036	0.062505	0	0	0	0	0	0	0	0	0	0	0	0.054258	0	0	0	0	0	0	0	0	0	0	0.031601	0	0	0	0	0	0	0	0.055944	0	0.11903	0.083665	0	0	0	0.097083	0.15807
0	0	0.1124	0.14352	0	0	0	0	0	0	0	0	0.13153	0	0	0.19807	0	0.092925	0	0.12403	0	0	0	0	0.11112	0.11112	0.060826	0.056317	0.07371	0	0	0	0	0	0.12239	0.05701	0	0	0	0	0	0.089855	0	0	0	0.23217	0.23217	0.5879	0.2316	0
0.073573	0.23299	0	0	0	0	0	0	0	0	0	0	0.22216	0.16333	0	0	0	0	0	0	0	0	0	0	0	0	0	0	0	0	0	0	0	0	0	0	0	0	0	0.65661	0	0	0	0	0.17459	0	0	0	0	0
0	0	0	0.055256	0	0	0	0	0	0	0	0	0	0.06863	0.098762	0	0	0	0	0.062414	0.11542	0	0	0	0	0	0	0	0.35549	0	0	0	0	0	0	0.2722	0.14839	0	0	0	0	0	0	0	0	0	0	0	0	0
0	0	0	0	0	0	0	0	0	0	0	0	0	0	0	0	0	0	0	0	0	0	0.21373	0	0	0	0	0	0	0	0	0	0	0	0	0	0	0	0	0	0.20871	0	0.096793	0.096345	0	0	0	0	0	0
0	0.19285	0	0	0.082795	0	0	0.097777	0	0	0	0	0.1672	0	0	0	0	0	0	0	0	0	0	0	0	0	0	0	0	0	0.073664	0	0.086314	0	0	0	0	0	0	0	0	0	0	0	0	0	0	0	0	0
0	0	0.028022	0.19434	0	0	0	0	0	0	0	0	0.031236	0.10724	0.067136	0.064273	0	0.045049	0	0.21183	0.18654	0	0	0	0	0	0	0	0.084272	0	0	0	0	0	0	0.061475	0.094668	0	0	0	0	0	0	0	0	0.06276	0.06276	0.061501	0.061348	0
0	0	0	0	0	0	0	0	0	0	0	0	0	0	0	0	0	0	0	0	0	0	0	0	0	0	0	0	0	0	0	0	0	0	0	0	0	0	0	0	0	0	0	0	0	0	0	0	0	0
0	0	0.082719	0.16915	0	0	0	0	0	0	0	0	0.10222	0	0	0.16495	0	0.080879	0	0.15411	0	0	0	0	0.30403	0.30403	0.07554	0.069584	0.087397	0	0	0	0	0	0.16382	0.070582	0	0	0	0	0	0.11638	0	0	0	0.20126	0.20126	0.49754	0.19927	0
0	0	0	0	0	0	0	0	0	0	0	0	0	0	0	0	0	0	0	0	0	0	0.23717	0	0	0	0	0	0	0	0	0	0	0	0	0	0	0	0	0	0.1723	0	0.08454	0.080587	0	0	0	0	0	0
0	0	0	0.053947	0	0	0	0	0	0	0	0	0	0.06703	0.095926	0	0	0	0	0.061074	0.10924	0	0	0	0	0	0	0	0.33664	0	0	0	0	0	0	0.26173	0.13953	0	0	0	0	0	0	0	0	0	0	0	0	0
0	0	0	0	0	0	0	0	0	0	0	0	0	0	0	0	0	0	0	0	0	0	0	0	0	0	0	0	0	0	0	0	0	0	0	0	0	0	0	0	0	0	0	0	0	0	0	0	0	0
0	0	0	0.027399	0	0	0	0	0	0	0	0	0	0.032306	0.10438	0	0	0	0	0.029253	0.050401	0	0	0	0	0	0	0	0.16969	0	0.033482	0.13567	0	0	0	0.12553	0.067371	0	0	0	0	0.040059	0	0	0	0	0	0	0	0.061605
0	0	0	0	0	0	0	0	0	0	0	0	0	0	0	0	0	0	0	0	0	0	0	0	0	0	0	0	0	0	0	0	0	0	0	0	0	0	0	0	0	0.059391	0	0	0	0	0	0	0	0
0.101	0.14747	0	0	0	0	0	0	0	0	0	0	0.14008	0.35392	0	0	0	0	0	0	0	0	0	0	0	0	0	0	0	0	0	0	0	0	0	0	0	0	0	0.24551	0	0	0	0	0.36862	0	0	0	0	0
0.07004	0.096647	0	0	0	0	0	0	0	0	0	0	0.091796	0.22411	0	0	0	0	0	0	0	0	0	0	0	0	0	0	0	0	0	0	0	0	0	0	0	0	0	0.159	0	0	0	0	0.24748	0	0	0	0	0
0.061749	0.085096	0	0	0	0	0	0	0	0	0	0	0.080962	0.19386	0	0	0	0	0	0	0	0	0	0	0	0	0	0	0	0	0	0	0	0	0	0	0	0	0	0.13782	0	0	0	0	0.21858	0	0	0	0	0
0.062176	0.09972	0.068066	0	0	0.047689	0.056879	0	0.095092	0.082739	0.070698	0	0.095298	0.22219	0	0	0	0	0	0	0	0	0.062772	0	0	0	0	0	0	0	0	0	0	0.035153	0	0	0	0	0	0.15376	0	0	0	0.1285	0.59487	0	0	0	0.10781	0.16443
0	0	0.062947	0	0.070853	0.041441	0.049127	0	0.085522	0.074737	0.064774	0	0	0	0	0	0	0	0	0	0	0	0.057733	0	0	0	0	0	0	0	0	0	0.076364	0.031508	0	0	0	0	0	0	0	0	0	0.11367	0.083508	0	0	0	0.095669	0.14538
0	0	0.073473	0	0	0.16386	0.20231	0	0.04471	0.03851	0.078201	0	0	0	0	0	0	0	0	0	0	0	0.028194	0	0	0	0	0	0	0	0	0	0	0.11093	0	0	0	0	0	0	0	0	0	0.062982	0.043263	0	0	0	0.053419	0.078644
0	0	0.068672	0	0	0.14206	0.17392	0	0.040563	0.035138	0.072379	0	0	0	0	0	0	0	0	0	0	0	0.026229	0	0	0	0	0	0	0	0	0	0	0.10012	0	0	0	0	0	0	0	0	0	0.05588	0.039369	0	0	0	0.047571	0.069739
0	0.026673	0	0	0	0	0	0	0	0	0	0	0.025271	0	0	0	0	0	0	0	0	0	0	0	0	0	0	0	0	0	0.024981	0	0	0	0	0	0	0	0	0	0	0	0	0	0	0	0	0	0	0
0	0	0.129	0	0	0.2964	0.35411	0	0.073477	0.067309	0.14293	0	0	0	0	0	0	0	0	0	0	0	0.050243	0	0	0	0	0	0	0	0	0	0	0.20053	0	0	0	0	0	0	0	0	0	0.10045	0.070671	0	0	0	0.08791	0.11841
0	0	0	0	0	0	0	0	0	0	0	0	0	0	0	0	0	0	0	0	0	0	0	0	0	0	0	0	0	0	0	0	0	0	0	0	0	0	0	0	0	0	0	0	0	0	0	0	0	0
0	0.039987	0.064072	0	0	0.11847	0.14575	0	0.035712	0.031219	0.065914	0	0.038283	0	0	0	0	0	0.05426	0	0	0.089509	0.023731	0	0	0	0	0	0	0	0	0.063421	0.045909	0.088714	0	0	0	0	0.13206	0	0	0	0	0.048019	0.034764	0	0	0	0.040476	0.061032
0	0.039751	0.063762	0	0	0.117	0.14407	0	0.035386	0.030951	0.065469	0	0.03807	0	0	0	0	0	0.053776	0	0	0.088475	0.023553	0	0	0	0	0	0	0	0	0.062873	0.045442	0.087966	0	0	0	0	0.13062	0	0	0	0	0.047516	0.034452	0	0	0	0.040008	0.060495
0	0.039987	0.064072	0	0	0.11847	0.14575	0	0.035712	0.031219	0.065914	0	0.038283	0	0	0	0	0	0.05426	0	0	0.089509	0.023731	0	0	0	0	0	0	0	0	0.063421	0.045909	0.088714	0	0	0	0	0.13206	0	0	0	0	0.048019	0.034764	0	0	0	0.040476	0.061032
0	0.036399	0.055639	0	0	0.10015	0.12739	0	0.030987	0.026552	0.055584	0	0.034896	0	0	0	0	0	0.048981	0	0	0.081132	0.01996	0	0	0	0	0	0	0	0	0.058143	0.040426	0.075241	0	0	0	0	0.12353	0	0	0	0	0.042395	0.030204	0	0	0	0.034812	0.055885
0	0.036399	0.055639	0	0	0.10015	0.12739	0	0.030987	0.026552	0.055584	0	0.034896	0	0	0	0	0	0.048981	0	0	0.081132	0.01996	0	0	0	0	0	0	0	0	0.058143	0.040426	0.075241	0	0	0	0	0.12353	0	0	0	0	0.042395	0.030204	0	0	0	0.034812	0.055885
0	0	0.06309	0	0	0.11742	0.14349	0	0.035438	0.030958	0.06521	0	0	0	0	0	0	0	0.13206	0	0	0	0.023627	0	0	0	0	0	0	0	0	0	0	0.087484	0	0	0	0	0	0	0	0	0	0.047558	0.034514	0	0	0	0.040361	0.059923
0	0	0.092541	0	0	0.21293	0.2586	0	0.055247	0.048778	0.10073	0	0	0	0	0	0	0	0	0	0	0	0.035945	0	0	0	0	0	0	0	0	0	0	0.14268	0	0	0	0	0	0	0	0	0	0.077177	0.053299	0	0	0	0.066478	0.093746
0	0	0.073488	0	0	0.16398	0.20246	0	0.04473	0.038525	0.078224	0	0	0	0	0	0	0	0	0	0	0	0.028204	0	0	0	0	0	0	0	0	0	0	0.11097	0	0	0	0	0	0	0	0	0	0.063018	0.043281	0	0	0	0.053451	0.078683
0	0	0.055382	0	0	0.10021	0.12676	0	0.031011	0.026585	0.055554	0	0	0	0	0	0	0	0.1203	0	0	0	0.020035	0	0	0	0	0	0	0	0	0	0	0.075066	0	0	0	0	0	0	0	0	0	0.042345	0.030235	0	0	0	0.03495	0.055467
0	0	0.06234	0	0	0.13037	0.1639	0	0.037538	0.03187	0.064538	0	0	0	0	0	0	0	0	0	0	0	0.023355	0	0	0	0	0	0	0	0	0	0	0.090783	0	0	0	0	0	0	0	0	0	0.052812	0.036433	0	0	0	0.044049	0.067804
0	0.036454	0.055711	0	0	0.10045	0.12772	0	0.031058	0.026612	0.055685	0	0.034946	0	0	0	0	0	0.049086	0	0	0.081341	0.020001	0	0	0	0	0	0	0	0	0.058261	0.040529	0.075403	0	0	0	0	0.1238	0	0	0	0	0.042501	0.030273	0	0	0	0.03491	0.055996
0	0	0.071081	0.028422	0	0.052113	0.059941	0	0.094592	0.08461	0.07337	0	0	0.033313	0.1545	0	0	0	0	0.030649	0.047787	0	0.066346	0	0	0	0	0	0.05658	0	0	0	0	0.041913	0	0.044151	0.18852	0	0	0	0	0.13072	0	0.12275	0.09232	0	0	0	0.10424	0.15494
0	0	0	0	0	0	0	0	0	0	0	0	0	0	0.095124	0	0	0	0	0	0	0	0	0	0	0	0	0	0	0	0.13809	0.041817	0	0	0	0	0	0	0	0	0	0.2495	0	0	0	0	0	0	0	0.12099
0	0	0	0	0	0	0	0	0	0	0	0	0	0	0	0	0.3459	0.17319	0	0	0	0	0	0	0	0	0	0	0	0	0	0	0	0	0	0	0	0	0	0	0	0	0	0	0	0	0	0	0	0
0	0	0.068648	0	0	0.14191	0.17373	0	0.040534	0.035114	0.072342	0	0	0	0	0	0	0	0	0	0	0	0.026214	0	0	0	0	0	0	0	0	0	0	0.10005	0	0	0	0	0	0	0	0	0	0.05583	0.039341	0	0	0	0.047526	0.069685
0	0	0	0	0	0	0	0	0	0	0	0	0	0	0	0	0	0	0	0	0	0	0.062391	0	0	0	0	0	0	0	0	0	0	0	0	0	0	0	0	0	0.12734	0	0.1248	0.12831	0	0	0	0	0	0
0	0	0	0	0	0	0	0	0	0	0	0	0	0	0	0	0	0	0	0	0	0	0.040141	0	0	0	0	0	0	0	0	0	0	0	0	0	0	0	0	0	0.080782	0	0.29315	0.19693	0	0	0	0	0	0
0	0	0	0	0	0	0	0	0	0	0	0	0	0	0	0	0	0	0	0	0	0	0.092934	0	0	0	0	0	0	0	0	0	0	0	0	0	0	0	0	0	0.17038	0	0.16682	0.17807	0	0	0	0	0	0
0	0	0	0	0	0	0	0	0	0	0	0	0	0	0	0	0	0	0	0	0	0	0.049302	0.15818	0	0	0	0	0	0	0	0	0	0	0	0	0	0.091767	0	0	0.092392	0	0.091346	0.088346	0	0	0	0	0	0
0	0	0	0	0	0	0	0	0	0	0	0	0	0	0	0	0	0	0	0	0	0	0.047267	0	0	0	0	0	0	0	0	0	0	0	0	0	0	0	0	0	0.10506	0	0.10311	0.10264	0	0	0	0	0	0
0	0	0.089384	0	0	0.068408	0.080661	0	0.1291	0.1149	0.096037	0	0	0	0	0	0	0	0	0	0	0	0.23699	0	0	0	0	0	0	0	0	0	0	0.04813	0	0	0	0	0	0	0.10617	0	0.10444	0.47115	0.12514	0	0	0	0.14933	0.2142
0	0	0	0.16691	0	0	0	0	0	0	0	0	0	0.037453	0.057032	0	0	0	0.040069	0.15089	0.055998	0	0	0	0.053183	0.053183	0.17815	0.16425	0.49106	0	0	0	0	0	0.058748	0.48071	0.072178	0	0	0	0.11464	0.040902	0.11269	0	0	0	0	0.06495	0	0
0	0	0	0	0.27219	0	0	0	0	0	0	0	0	0	0	0	0	0	0	0	0	0	0	0	0	0	0	0	0	0	0	0	0.22306	0	0	0	0	0	0	0	0	0	0	0	0	0	0	0	0	0
0	0	0	0	0.30557	0	0	0	0	0	0	0	0	0	0	0	0	0	0	0	0	0	0	0	0	0	0	0	0	0	0	0	0.25309	0	0	0	0	0	0	0	0	0	0	0	0	0	0	0	0	0
0	0	0.072884	0	0.23161	0.056143	0.067117	0	0.1059	0.091547	0.07703	0	0	0	0	0	0	0	0	0	0	0	0.068289	0	0	0	0	0	0	0	0	0	0.20505	0.039379	0	0	0	0	0	0	0	0	0	0.14596	0.10285	0	0	0	0.123	0.18492
0	0.06005	0	0	0	0	0	0	0	0	0	0	0.05736	0	0.075886	0	0	0	0	0	0	0.37661	0	0	0	0	0	0	0	0	0.04692	0.43767	0.072546	0	0	0	0	0	0.35534	0	0	0.054333	0	0	0	0	0	0	0	0.090144
0.046377	0.11209	0	0	0	0	0	0	0	0	0	0	0.10763	0.15504	0.042201	0	0	0	0	0	0	0.21147	0	0	0	0	0	0	0	0	0.02969	0.27238	0.043398	0	0	0	0	0	0.178	0.10875	0	0.035241	0	0	0.17544	0	0	0	0	0.050102
0	0.056844	0	0	0	0	0	0	0	0	0	0	0.054622	0	0.082621	0	0	0	0	0	0	0	0	0	0	0	0	0	0	0	0.10914	0.036844	0	0	0	0	0	0	0	0	0	0.07325	0	0	0	0	0	0	0	0.10568
0	0.046719	0.10661	0	0	0.19408	0.22401	0	0.055529	0.051463	0.11454	0	0.04462	0	0	0	0	0	0.064732	0	0	0.1086	0.040513	0	0	0	0	0	0	0	0	0.074166	0.056474	0.14978	0	0	0	0	0.15555	0	0	0	0	0.070675	0.053905	0	0	0	0.06253	0.083298
0	0.038365	0.065783	0	0	0.12281	0.15198	0	0.036703	0.032074	0.067613	0	0.036676	0	0	0	0	0	0.052888	0	0	0.089306	0.024214	0	0	0	0	0	0	0	0	0.062563	0.04416	0.091691	0	0	0	0	0.13488	0	0	0	0	0.0496	0.035693	0	0	0	0.041585	0.063413
0	0.035679	0.056561	0	0	0.10285	0.13119	0	0.031615	0.027063	0.056536	0	0.034172	0	0	0	0	0	0.048516	0	0	0.081517	0.020252	0	0	0	0	0	0	0	0	0.057994	0.039758	0.076929	0	0	0	0	0.12572	0	0	0	0	0.043419	0.030798	0	0	0	0.03557	0.057356
0	0.035592	0.056447	0	0	0.10237	0.13064	0	0.031501	0.026968	0.056375	0	0.034094	0	0	0	0	0	0.048347	0	0	0.081178	0.020187	0	0	0	0	0	0	0	0	0.057804	0.039594	0.076667	0	0	0	0	0.12527	0	0	0	0	0.043249	0.030688	0	0	0	0.035411	0.057176
0	0.035799	0.065343	0	0	0.11235	0.1351	0	0.034748	0.030977	0.0673	0	0.03435	0	0	0	0	0	0.047837	0	0	0.076206	0.02425	0	0	0	0	0	0	0	0	0.056221	0.040773	0.087635	0	0	0	0	0.11069	0	0	0	0	0.0452	0.033907	0	0	0	0.038703	0.056397
0	0.037944	0.065231	0	0	0.12017	0.14894	0	0.036117	0.031595	0.066818	0	0.036296	0	0	0	0	0	0.05202	0	0	0.087442	0.023896	0	0	0	0	0	0	0	0	0.061581	0.043322	0.090348	0	0	0	0	0.13228	0	0	0	0	0.048695	0.035134	0	0	0	0.040745	0.062448
0	0.04184	0.081064	0	0	0.15173	0.18152	0	0.044183	0.039695	0.085463	0	0.039953	0	0	0	0	0	0.058106	0	0	0.098216	0.030462	0	0	0	0	0	0	0	0	0.0678	0.049509	0.11446	0	0	0	0	0.14483	0	0	0	0	0.058224	0.042908	0	0	0	0.050085	0.071655
0	0.035592	0.056447	0	0	0.10237	0.13064	0	0.031501	0.026968	0.056375	0	0.034094	0	0	0	0	0	0.048347	0	0	0.081178	0.020187	0	0	0	0	0	0	0	0	0.057804	0.039594	0.076667	0	0	0	0	0.12527	0	0	0	0	0.043249	0.030688	0	0	0	0.035411	0.057176
0	0.038465	0.065914	0	0	0.12345	0.15271	0	0.036843	0.032189	0.067802	0	0.036766	0	0	0	0	0	0.053096	0	0	0.089758	0.02429	0	0	0	0	0	0	0	0	0.062799	0.04436	0.092012	0	0	0	0	0.13551	0	0	0	0	0.049818	0.035827	0	0	0	0.041788	0.063646
0	0.0609	0	0	0	0	0	0	0	0	0	0	0.058109	0	0	0	0	0	0.084685	0	0	0.14772	0	0	0	0	0	0	0	0	0	0.094524	0.074586	0	0	0	0	0	0.21285	0	0	0	0	0	0	0	0	0	0	0
0	0.095619	0.037291	0	0	0.055462	0.061423	0.194	0.046313	0.044224	0.039228	0	0.079208	0	0	0	0	0	0.044693	0	0	0.065732	0.037274	0	0	0	0	0	0	0	0	0.051351	0.03928	0.047377	0	0	0	0	0.09011	0	0	0	0	0.05447	0.045342	0	0	0	0.049218	0.062958
0	0	0.058443	0	0	0.11552	0.14396	0	0.03442	0.029385	0.060153	0	0	0	0.13458	0	0	0	0	0	0	0	0.021929	0	0	0	0	0	0	0	0.089823	0.13521	0	0.08275	0	0	0	0	0	0	0	0.1073	0	0.047555	0.033493	0	0	0	0.039893	0.22376
0	0	0.11217	0	0	0.19714	0.25306	0	0.031822	0.027633	0.11049	0	0	0	0	0	0	0	0	0	0	0	0.021099	0	0	0	0	0	0	0	0	0	0	0.62399	0	0	0	0	0	0	0	0	0	0.042759	0.031037	0	0	0	0.035736	0.055124
0	0	0.083993	0	0	0.15051	0.17738	0	0.044478	0.040426	0.088632	0	0	0	0	0	0	0	0	0	0	0	0.031588	0	0	0	0	0	0	0	0	0	0	0.36281	0	0	0	0	0	0	0	0	0	0.057401	0.043259	0	0	0	0.049909	0.069697
0	0	0.23356	0.023759	0	0.12682	0.15	0	0.091083	0.079987	0.11462	0	0.020968	0	0	0.041156	0	0.030074	0	0.025094	0	0	0.061667	0	0	0	0	0	0	0	0	0	0	0.20155	0	0	0	0	0	0	0	0	0	0.12095	0.088847	0.038038	0.038038	0.035075	0.36607	0.1542
0	0	0.26127	0	0	0.27735	0.46877	0	0.040382	0.034994	0.1431	0	0	0	0	0	0	0	0	0	0	0	0.026139	0	0	0	0	0	0	0	0	0	0	0.19176	0	0	0	0	0	0	0	0	0	0.055572	0.039197	0	0	0	0.04729	0.069405
0	0	0	0	0	0	0	0	0	0	0	0	0	0	0	0	0.31976	0.14904	0	0	0	0	0	0	0	0	0	0	0	0	0	0	0	0	0	0	0	0	0	0	0	0	0	0	0	0	0	0	0	0
0	0	0.089772	0	0	0.069507	0.082005	0	0.13021	0.11577	0.096633	0	0	0	0	0	0	0	0	0	0	0	0.087488	0	0	0	0	0	0	0	0	0	0	0.048574	0	0	0	0	0	0	0	0.18494	0	0.17598	0.12619	0	0	0	0.15111	0.21634
0	0	0.080565	0.15353	0	0	0	0	0	0	0	0	0.097446	0	0	0.14702	0	0.073171	0	0.14	0	0	0	0	0.13296	0.13296	0.064309	0.060071	0.073759	0	0	0	0	0	0.27819	0.060806	0	0	0	0	0	0.10791	0	0	0	0.176	0.176	0.43651	0.17492	0
0	0	0.19315	0	0	0.057629	0.066671	0	0.26334	0.2312	0.19832	0	0	0	0	0	0	0	0.097316	0	0	0	0.070801	0	0	0	0	0	0	0	0	0	0	0.045827	0	0	0	0	0	0	0.041345	0	0.040711	0.13429	0.099733	0	0	0	0.11328	0.17055
0	0.034397	0.059668	0.098287	0	0.091295	0.1074	0	0.029683	0.026941	0.060776	0	0.033261	0	0	0	0	0	0.10378	0.082177	0	0.062774	0.021997	0	0.091714	0.091714	0.045608	0.043178	0.053938	0	0	0.049497	0.037588	0.07533	0.097659	0.04359	0	0	0.086535	0	0	0.079773	0	0.037036	0.029104	0	0	0.10982	0.032207	0.045508
0	0.038592	0.10263	0.036097	0	0	0	0	0	0	0	0	0.15912	0	0	0.18411	0	0.10094	0	0.039918	0	0.22336	0	0	0	0	0	0	0	0	0	0.16083	0.044253	0	0	0	0	0	0.20809	0	0	0	0	0	0	0.21759	0.21759	0.19477	0.21741	0
0	0	0.044856	0.054629	0	0	0	0	0	0	0	0	0.047597	0	0	0.081836	0	0.1868	0	0.06106	0	0	0	0	0	0	0	0	0	0.14074	0.05709	0.094502	0	0	0	0	0	0	0	0	0	0	0	0	0	0.080851	0.080851	0.082494	0.079864	0
0	0	0.029039	0.036583	0	0	0	0	0	0	0	0	0.031736	0	0	0.058044	0	0.13166	0.1513	0.039781	0	0	0	0	0	0	0	0	0	0.1023	0.044626	0.075818	0	0	0	0	0	0	0	0	0.062736	0	0.061708	0	0	0.055969	0.055969	0.054735	0.055202	0
0	0	0.021081	0.026894	0	0	0	0	0	0	0	0	0.023836	0	0	0.045724	0	0.10272	0.11242	0.028803	0	0	0	0	0	0	0	0	0	0.08053	0.037843	0.064959	0	0	0	0	0	0	0	0	0.046934	0	0.046247	0	0	0.042419	0.042419	0.039734	0.041991	0
0	0	0.022228	0.028623	0	0	0	0	0	0	0	0	0.025188	0	0	0.049487	0	0.10955	0.12093	0.030868	0	0	0	0	0	0	0	0	0	0.089082	0.03997	0.069669	0	0	0	0	0	0	0	0	0.050685	0	0.049897	0	0	0.045986	0.045986	0.043307	0.045504	0
0	0	0	0	0	0	0	0	0	0	0	0	0	0	0	0	0	0	0.071714	0	0	0	0	0	0	0	0	0	0	0.20391	0.081565	0.12648	0	0	0	0	0	0	0	0	0.21585	0	0.2111	0	0	0	0	0	0	0
0	0.045703	0.042506	0.050016	0	0	0	0	0	0	0	0	0.088898	0	0	0.073895	0	0.13567	0	0.05612	0	0.27252	0	0	0	0	0	0	0	0	0	0.18963	0.054273	0	0	0	0	0	0.25757	0	0	0	0	0	0	0.070705	0.070705	0.071366	0.070654	0
0	0.034048	0.051476	0	0	0.09169	0.11959	0	0.028718	0.024227	0.050379	0	0.032654	0	0	0	0	0	0.045872	0	0	0.076954	0.018026	0	0	0	0	0	0	0	0	0.055213	0.037099	0.06866	0	0	0	0	0.12047	0	0	0	0	0.039895	0.028009	0	0	0	0.032144	0.053892
0	0	0	0	0	0	0	0	0	0	0	0	0	0	0	0	0	0	0.18929	0	0	0	0	0	0	0	0	0	0	0	0	0	0	0	0	0	0	0	0	0	0	0	0	0	0	0	0	0	0	0
0	0	0	0	0	0	0	0	0	0	0	0	0	0	0	0	0	0	0.1911	0	0	0	0	0	0	0	0	0	0	0	0	0	0	0	0	0	0	0	0	0	0	0	0	0	0	0	0	0	0	0
0	0	0	0.43904	0	0	0	0	0	0	0	0	0	0	0	0	0	0	0	0.37952	0	0	0	0	0.16598	0.16598	0.2361	0.21247	0.28341	0	0	0	0	0	0.18762	0.2162	0	0	0	0	0	0.12062	0	0	0	0	0	0.20986	0	0
0	0	0	0.40394	0	0	0	0	0	0	0	0	0	0	0	0	0	0	0	0.3843	0	0	0	0	0.22088	0.22088	0.30709	0.27369	0.35736	0	0	0	0	0	0.25084	0.27894	0	0	0	0	0	0.15297	0	0	0	0	0	0.27187	0	0
0	0	0	0.36566	0	0	0	0	0	0	0	0	0	0.029028	0.046982	0	0	0	0	0.31252	0.043823	0	0	0	0.11826	0.11826	0.15798	0.14681	0.33718	0	0	0	0	0	0.1284	0.25912	0.058052	0	0	0	0	0.096238	0	0	0	0	0	0.144	0	0
0	0	0	0.16614	0	0	0	0	0	0	0	0	0	0	0	0	0	0	0	0.14621	0	0	0	0	0.069473	0.069473	0.24532	0.21981	0.29421	0	0	0	0	0	0.079254	0.22389	0	0	0	0	0	0.048888	0	0	0	0	0	0.087792	0	0
0	0	0	0	0	0	0	0	0	0	0	0	0	0	0	0	0	0	0	0	0	0	0	0	0	0	0	0	0	0	0	0	0	0	0	0	0	0	0	0	0	0	0	0	0	0	0	0	0	0
0	0	0	0	0	0	0	0	0	0	0	0	0	0	0	0	0	0	0	0	0	0	0	0	0	0	0	0	0	0	0	0	0	0	0	0	0	0	0	0	0	0	0	0	0	0	0	0	0	0
0	0	0	0	0	0	0	0	0	0	0	0	0	0	0	0	0	0	0	0	0	0	0	0	0	0	0	0	0	0	0	0	0	0	0	0	0	0	0	0	0	0.059298	0	0	0	0	0	0	0	0
0	0	0.021591	0.029271	0	0	0	0	0	0	0	0	0.024829	0	0	0.053008	0	0.11363	0	0.03137	0	0	0	0	0	0	0	0	0	0.11558	0.048608	0.083577	0	0	0	0	0	0	0	0	0	0	0	0	0	0.049991	0.049991	0.047115	0.049071	0
0	0	0.026335	0.031267	0	0	0	0	0	0	0	0	0.028646	0	0	0.129	0	0.16637	0.096343	0.03384	0	0	0	0	0	0	0	0	0	0.076042	0.041031	0.063733	0	0	0	0	0	0	0	0	0.039988	0	0.039468	0	0	0.04441	0.04441	0.042729	0.044284	0
0	0	0	0.033028	0.085031	0	0	0	0	0	0	0	0	0.039193	0.1827	0	0	0	0	0.035815	0.059386	0	0	0	0	0	0	0	0.06949	0	0	0	0.088155	0	0	0.053739	0.23453	0	0	0	0	0	0	0	0	0	0	0	0	0
0	0	0.057814	0	0	0.038283	0.046594	0	0.078783	0.067254	0.05823	0	0	0	0	0	0	0	0	0	0	0	0.05073	0	0	0	0	0	0	0	0	0	0	0.028904	0	0	0	0	0	0	0	0.052257	0	0.10775	0.076905	0	0	0	0.088087	0.14308
0	0	0.022465	0	0	0.10397	0.13099	0	0.045879	0.038197	0.029587	0	0	0	0	0	0	0	0	0	0	0	0.027324	0	0	0	0	0	0	0	0	0	0	0.046623	0	0	0	0	0	0	0	0	0	0.073162	0.043902	0	0	0	0.066932	0.079197
0	0	0.12926	0	0	0.29984	0.35888	0	0.07389	0.067609	0.14336	0	0	0	0	0	0	0	0	0	0	0	0.050408	0	0	0	0	0	0	0	0	0	0	0.28891	0	0	0	0	0	0	0	0	0	0.10135	0.071054	0	0	0	0.088686	0.11943
0	0	0.16775	0	0	0.44778	0.5353	0	0.074464	0.068025	0.19317	0	0	0	0	0	0	0	0	0	0	0	0.050635	0	0	0	0	0	0	0	0	0	0	0.27683	0	0	0	0	0	0	0	0	0	0.10261	0.071586	0	0	0	0.089775	0.12086
0	0	0.19251	0	0	0.42656	0.52382	0	0.055502	0.04897	0.20607	0	0	0	0	0	0	0	0	0	0	0	0.036055	0	0	0	0	0	0	0	0	0	0	0.28397	0	0	0	0	0	0	0	0	0	0.07768	0.053538	0	0	0	0.066924	0.094306
0.080357	0.11419	0	0	0	0	0	0	0	0	0	0	0.10846	0.26869	0	0	0	0	0	0	0	0	0	0	0	0	0	0	0	0	0	0	0	0	0	0	0	0	0	0.18869	0	0	0	0	0.28908	0	0	0	0	0
0	0	0.20398	0.033948	0	0.1396	0.16435	0	0.10425	0.09269	0.12669	0	0.030208	0	0	0.053553	0	0.10572	0	0.036938	0	0	0.071716	0	0	0	0	0	0	0	0	0	0	0.2146	0	0	0	0	0	0	0	0	0	0.13739	0.10154	0.050658	0.050658	0.049056	0.27853	0.17134
0	0	0.018737	0.03197	0	0	0	0	0	0	0	0	0.018862	0	0	0.04806	0	0.031409	0	0.032419	0	0	0	0	0	0	0	0	0	0	0	0	0	0	0	0	0	0	0	0	0	0	0	0	0	0.062341	0.062341	0.0679	0.056249	0
0	0	0.14971	0.02219	0	0.08863	0.1055	0	0.072234	0.063735	0.090496	0	0.020465	0	0	0.035865	0	0.077013	0	0.023494	0	0	0.050658	0	0	0	0	0	0	0	0	0	0	0.2671	0	0	0	0	0	0	0	0	0	0.09357	0.070801	0.032822	0.032822	0.03032	0.18897	0.11993
0	0	0.10677	0	0	0.19261	0.25608	0	0.030729	0.026122	0.103	0	0	0	0	0	0	0	0	0	0	0	0.019484	0	0	0	0	0	0	0	0	0	0	0.43369	0	0	0	0	0	0	0	0	0	0.042449	0.029945	0	0	0	0.034652	0.056358
0	0	0.065741	0.079804	0	0	0	0	0	0	0	0	0.069024	0	0	0.22768	0	0.15918	0	0.093713	0	0	0	0	0	0	0	0	0	0	0	0	0	0	0	0	0	0	0	0	0	0	0	0	0	0.12355	0.12355	0.13202	0.12192	0
0	0	0.10281	0.019388	0	0.044087	0.055001	0	0.045999	0.041376	0.053121	0	0.019672	0	0.034034	0.065464	0	0.085266	0.048059	0.02085	0	0	0.034613	0	0	0	0	0	0	0	0.028526	0.016592	0	0.11916	0	0	0	0	0	0	0.044552	0.037324	0.044372	0.057614	0.045372	0.025757	0.025757	0.02386	0.11849	0.12139
0	0	0.13438	0.021991	0	0.054182	0.065452	0	0.058095	0.052775	0.069103	0	0.021428	0	0	0.031962	0	0.06281	0	0.023406	0	0	0.044272	0	0	0	0	0	0	0	0	0	0	0.16276	0	0	0	0	0	0	0	0	0	0.071508	0.057238	0.029154	0.029154	0.027357	0.15717	0.090797
0	0	0	0	0	0	0	0	0	0	0	0	0	0	0	0	0	0	0.1373	0	0	0	0	0	0	0	0	0	0	0	0	0	0	0	0	0	0	0	0	0	0	0	0	0	0	0	0	0	0	0
0	0	0.072809	0	0	0.15884	0.19612	0	0.043851	0.037844	0.077174	0	0	0	0	0	0	0	0	0	0	0	0.027792	0	0	0	0	0	0	0	0	0	0	0.10895	0	0	0	0	0	0	0	0	0	0.061443	0.042453	0	0	0	0.05203	0.076961
0	0	0	0.071749	0	0	0	0	0	0	0	0	0	0.085732	0.052916	0	0.073447	0.043844	0	0.077226	0.13456	0	0	0	0	0	0	0	0.061067	0	0	0	0	0	0	0.045717	0.067329	0	0	0	0	0	0	0	0	0	0	0	0	0
0	0	0.12804	0	0	0.28444	0.3378	0	0.07198	0.066212	0.14135	0	0	0	0	0	0	0	0	0	0	0	0.049635	0	0	0	0	0	0	0	0	0	0	0.19706	0	0	0	0	0	0	0	0	0	0.097282	0.06928	0	0	0	0.085147	0.11484
0	0	0.11956	0	0	0.22022	0.28406	0	0.034598	0.029937	0.11856	0	0	0	0	0	0	0	0	0	0	0	0.022511	0	0	0	0	0	0	0	0	0	0	0.68264	0	0	0	0	0	0	0	0	0	0.047125	0.03367	0	0	0	0.039251	0.060843
0	0	0	0	0	0	0	0	0	0	0	0	0	0	0.054731	0	0	0	0	0	0	0	0	0	0	0	0	0	0	0.42882	0.30203	0.64192	0	0	0	0	0	0	0	0	0	0.041274	0	0	0	0	0	0	0	0.065765
0	0	0	0	0	0	0	0	0	0	0	0	0	0	0	0	0	0	0	0	0	0	0	0	0	0	0	0	0	0.13364	0.10888	0.090317	0	0	0	0	0	0	0	0	0	0	0	0	0	0	0	0	0	0
0	0	0	0	0	0	0	0	0	0	0	0	0	0	0	0	0	0	0	0	0	0	0	0	0	0	0	0	0	0.13451	0.10909	0.09059	0	0	0	0	0	0	0	0	0	0	0	0	0	0	0	0	0	0
0	0	0.069535	0	0	0.12839	0.1542	0	0.038401	0.034036	0.072693	0	0	0	0.045396	0	0	0	0	0	0	0	0.026257	0	0	0	0	0	0	0	0.028691	0.12002	0	0.09659	0	0	0	0	0	0	0	0.035373	0	0.050775	0.037387	0	0	0	0.043652	0.11804
0	0	0.069535	0	0	0.12839	0.1542	0	0.038401	0.034036	0.072693	0	0	0	0.045396	0	0	0	0	0	0	0	0.026257	0	0	0	0	0	0	0	0.028691	0.12002	0	0.09659	0	0	0	0	0	0	0	0.035373	0	0.050775	0.037387	0	0	0	0.043652	0.11804
0.049503	0.12813	0.20808	0	0	0.045209	0.051589	0	0.26707	0.24408	0.21489	0	0.12331	0.1219	0	0	0	0	0	0	0	0	0.075922	0	0	0	0	0	0	0	0	0	0	0.036913	0	0	0	0	0	0.1855	0	0	0	0.12492	0.31067	0	0	0	0.10908	0.15201
0	0	0	0	0	0	0	0	0	0	0	0	0	0	0	0	0	0	0	0	0	0	0	0	0	0	0	0	0	0	0	0	0	0	0	0	0	0	0	0	0	0	0	0	0	0	0	0	0	0
0	0	0.036504	0.36908	0	0	0	0	0	0	0	0	0.039311	0.19457	0.094444	0.074298	0	0.053721	0	0.40355	0.29236	0	0	0	0	0	0	0	0.11725	0	0	0	0	0	0	0.094039	0.13185	0	0	0	0	0	0	0	0	0.075133	0.075133	0.075939	0.073167	0
0	0	0.22739	0	0	0.057328	0.066882	0	0.31605	0.28245	0.24066	0	0	0	0	0	0	0	0	0	0	0	0.21439	0	0	0	0	0	0	0	0	0	0	0.04224	0	0	0	0	0	0	0.092895	0	0.091589	0.40654	0.11082	0	0	0	0.12929	0.18446
0	0	0	0	0	0	0	0	0	0	0	0	0	0	0	0	0	0	0	0	0	0	0	0.49015	0	0	0	0	0	0	0	0	0	0	0	0	0	0.15039	0	0	0	0	0	0	0	0	0	0	0	0
0	0	0	0	0	0	0	0	0	0	0	0	0	0	0	0	0	0	0	0	0	0	0	0	0	0	0	0	0	0	0	0	0	0	0	0	0	0	0	0	0	0	0	0	0	0	0	0	0	0
0	0	0.11308	0.046019	0	0	0	0	0	0	0	0	0.13206	0	0	0.32159	0	0.21165	0	0.051383	0	0	0	0	0	0	0	0	0	0	0	0	0	0	0	0	0	0	0	0	0	0	0	0	0	0.23558	0.23558	0.21528	0.23453	0
0	0	0	0	0	0	0	0	0	0	0	0	0	0	0	0	0	0	0	0	0	0	0	0	0	0	0	0	0	0	0	0	0	0	0	0	0	0	0	0	0	0	0	0	0	0	0	0	0	0
0	0	0	0	0	0	0	0	0	0	0	0	0	0	0.1366	0	0	0	0.12703	0	0	0	0	0	0	0	0	0	0	0	0.08695	0.055013	0	0	0	0	0	0	0	0	0.054591	0.10544	0.053536	0	0	0	0	0	0	0.16706
0	0	0	0	0	0	0	0	0	0	0	0	0	0	0	0	0	0	0	0	0	0	0	0	0	0	0	0	0	0	0	0	0	0	0	0	0	0	0	0	0	0.2115	0	0	0	0	0	0	0	0
0	0	0	0	0	0	0	0	0	0	0	0	0	0	0	0	0	0	0	0	0	0	0	0	0	0	0	0	0	0	0	0	0	0	0	0	0	0	0	0	0	0.17244	0	0	0	0	0	0	0	0
0	0	0.055522	0	0	0.10939	0.13982	0	0.032819	0.027615	0.056085	0	0	0	0	0	0	0	0	0	0	0	0.020314	0	0	0	0	0	0	0	0	0	0	0.30551	0	0	0	0	0	0	0	0	0	0.04608	0.031932	0	0	0	0.03789	0.060495
0	0	0.73099	0.018967	0	0.039467	0.045933	0	0.24497	0.22205	0.19558	0	0.091279	0	0	0.13195	0	0.066887	0	0.019854	0	0	0.064909	0	0	0	0	0	0	0	0	0	0	0.03232	0	0	0	0	0	0	0	0	0	0.1117	0.086711	0.15786	0.15786	0.13487	0.47952	0.14045
0	0	0.73099	0.018967	0	0.039467	0.045933	0	0.24497	0.22205	0.19558	0	0.091279	0	0	0.13195	0	0.066887	0	0.019854	0	0	0.064909	0	0	0	0	0	0	0	0	0	0	0.03232	0	0	0	0	0	0	0	0	0	0.1117	0.086711	0.15786	0.15786	0.13487	0.47952	0.14045
0.070291	0.096828	0	0	0	0	0	0	0	0	0	0	0.091957	0.22467	0	0	0	0	0	0	0	0	0	0	0	0	0	0	0	0	0	0	0	0	0	0	0	0	0	0.15945	0	0	0	0	0.24806	0	0	0	0	0
0	0	0	0	0	0	0	0	0	0	0	0	0	0	0	0	0	0	0.1578	0	0	0	0	0	0	0	0	0	0	0	0	0	0	0	0	0	0	0	0	0	0	0	0	0	0	0	0	0	0	0
0	0.036399	0.055639	0	0	0.10015	0.12739	0	0.030987	0.026552	0.055584	0	0.034896	0	0	0	0	0	0.048981	0	0	0.081132	0.01996	0	0	0	0	0	0	0	0	0.058143	0.040426	0.075241	0	0	0	0	0.12353	0	0	0	0	0.042395	0.030204	0	0	0	0.034812	0.055885
0	0.039987	0.064072	0	0	0.11847	0.14575	0	0.035712	0.031219	0.065914	0	0.038283	0	0	0	0	0	0.05426	0	0	0.089509	0.023731	0	0	0	0	0	0	0	0	0.063421	0.045909	0.088714	0	0	0	0	0.13206	0	0	0	0	0.048019	0.034764	0	0	0	0.040476	0.061032
0	0.036399	0.055639	0	0	0.10015	0.12739	0	0.030987	0.026552	0.055584	0	0.034896	0	0	0	0	0	0.048981	0	0	0.081132	0.01996	0	0	0	0	0	0	0	0	0.058143	0.040426	0.075241	0	0	0	0	0.12353	0	0	0	0	0.042395	0.030204	0	0	0	0.034812	0.055885
0.2099	0.034312	0	0.12657	0	0	0	0	0	0	0	0	0.032746	0.049449	0	0	0	0	0	0.10336	0	0	0	0	0.12284	0.12284	0.068187	0.062502	0.082854	0	0	0	0	0	0.13636	0.063393	0	0	0	0.053155	0	0.096778	0	0	0.051151	0	0	0.15722	0	0
0.34434	0.051588	0	0	0	0	0	0	0	0	0	0	0.049024	0.077856	0	0	0	0	0	0	0	0	0	0	0	0	0	0	0	0	0	0	0	0	0	0	0	0	0	0.085285	0	0	0	0	0.078135	0	0	0	0	0
0	0.043184	0.088881	0.053662	0	0	0	0	0	0	0	0	0.13855	0	0	0.29938	0	0.24368	0	0.060073	0	0	0	0	0	0	0	0	0	0	0.041018	0	0	0	0	0	0	0	0	0	0	0	0	0	0	0.17433	0.17433	0.17196	0.17189	0
0	0	0.82604	0.015556	0	0.15186	0.24391	0	0.18762	0.16432	0.22452	0	0.077173	0	0	0.11059	0	0.058291	0	0.016215	0	0	0.047464	0	0	0	0	0	0	0	0	0	0	0.11992	0	0	0	0	0	0	0	0	0	0.088773	0.066707	0.13557	0.13557	0.11012	0.40492	0.11804
0.058389	0.15298	0.066274	0	0	0.04441	0.053118	0	0.09085	0.079259	0.068128	0	0.14662	0.13727	0	0	0	0	0	0	0	0	0.060448	0	0	0	0	0	0	0	0	0	0	0.033467	0	0	0	0	0	0.23269	0	0	0	0.12199	0.33415	0	0	0	0.10176	0.1575
0.058389	0.15298	0.066274	0	0	0.04441	0.053118	0	0.09085	0.079259	0.068128	0	0.14662	0.13727	0	0	0	0	0	0	0	0	0.060448	0	0	0	0	0	0	0	0	0	0	0.033467	0	0	0	0	0	0.23269	0	0	0	0.12199	0.33415	0	0	0	0.10176	0.1575
0	0	0	0	0	0	0	0	0	0	0	0	0	0	0	0	0	0	0	0	0	0	0	0	0	0	0	0	0	0	0	0	0	0	0	0	0	0	0	0	0	0	0	0	0	0	0	0	0	0
0	0	0	0	0	0	0	0	0	0	0	0	0	0	0.16224	0	0	0	0	0	0	0	0	0	0	0	0	0	0	0	0.3007	0.063796	0	0	0	0	0	0	0	0	0	0.11845	0	0	0	0	0	0	0	0.20187
0	0	0	0	0	0	0	0	0	0	0	0	0	0	0	0	0	0	0	0	0	0	0	0.26202	0	0	0	0	0	0	0	0	0	0	0	0	0	0.1512	0	0	0	0	0	0	0	0	0	0	0	0
0	0	0	0	0.22793	0	0	0	0	0	0	0	0	0	0	0	0	0	0	0	0	0	0	0	0	0	0	0	0	0	0	0	0.38385	0	0	0	0	0	0	0	0	0	0	0	0	0	0	0	0	0
0	0	0	0.12467	0.2263	0	0	0	0	0	0	0	0	0	0	0	0	0	0	0.10241	0	0	0	0	0.12221	0.12221	0.068166	0.062583	0.082719	0	0	0	0.20156	0	0.13611	0.063421	0	0	0	0	0	0.095786	0	0	0	0	0	0.15631	0	0
0	0	0	0	0.29604	0	0	0	0	0	0	0	0	0	0	0	0	0	0	0	0	0	0	0	0	0	0	0	0	0	0	0	0.24765	0	0	0	0	0	0	0	0	0	0	0	0	0	0	0	0	0
0	0	0	0	0.16058	0	0	0	0	0	0	0	0	0	0	0	0	0	0	0	0	0	0	0	0	0	0	0	0	0	0	0	0	0	0	0	0	0	0	0	0	0	0	0	0	0.1864	0.1864	0	0	0
0	0	0.0542	0	0	0.035706	0.044209	0	0.073656	0.061853	0.053696	0	0	0	0	0	0	0	0	0	0	0	0.69148	0	0	0	0	0	0	0	0	0	0	0.026918	0	0	0	0	0	0	0.13497	0	0.067312	0.27621	0.071925	0	0	0	0.082217	0.13931
0.08294	0.11579	0	0	0	0	0	0	0	0	0	0	0.10987	0.27394	0	0	0	0	0	0	0	0	0	0	0	0	0	0	0	0	0	0	0	0	0	0	0	0	0	0.19304	0	0	0	0	0.29448	0	0	0	0	0
0	0	0	0.21452	0	0	0	0	0	0	0	0	0	0.043594	0.066922	0	0	0	0	0.20466	0.069891	0	0	0	0.19567	0.19567	0.10012	0.090691	0.3394	0	0	0	0	0	0.21771	0.2623	0.090385	0	0	0	0	0.14204	0	0	0	0	0	0.23545	0	0
0	0	0	0	0	0	0	0	0	0	0	0	0	0	0	0	0	0	0	0	0	0	0	0	0	0	0	0	0	0	0	0	0	0	0	0	0	0	0	0	0	0.060885	0	0	0	0	0	0	0	0
0	0	0	0.028031	0	0	0	0	0	0	0	0	0	0.033136	0.054383	0	0	0	0	0.029966	0.052161	0	0	0	0	0	0	0	0.17521	0	0	0	0	0	0	0.12942	0.06978	0	0	0	0	0.049646	0	0	0	0	0	0	0	0
0	0	0.15505	0	0	0.18786	0.23294	0	0.080383	0.070949	0.15424	0	0	0	0	0	0	0	0	0	0	0	0.05558	0	0	0	0	0	0	0	0	0	0	0.45616	0	0	0	0	0	0	0	0.033441	0	0.10519	0.078606	0	0	0	0.087977	0.1359
0	0	0.060153	0	0	0.12116	0.15185	0	0.035643	0.030359	0.061936	0	0	0	0	0	0	0	0	0	0	0	0.022471	0	0	0	0	0	0	0	0	0	0	0.086008	0	0	0	0	0	0	0	0	0	0.049622	0.034645	0	0	0	0.041441	0.063736
0	0.09139	0	0	0.078182	0	0	0	0	0	0	0	0.0879	0	0	0	0	0	0	0	0	0.071155	0	0	0	0	0	0	0	0	0.052387	0.053598	0.40084	0	0	0	0	0	0.1027	0	0	0	0	0	0	0	0	0	0	0
0	0.15526	0	0	0	0	0	0.2518	0	0	0	0	0.1246	0	0	0	0	0	0	0	0	0	0	0	0	0	0	0	0	0	0	0	0	0	0	0	0	0	0	0	0	0	0	0	0	0	0	0	0	0
0	0	0.069879	0	0	0.050276	0.06007	0	0.098745	0.085767	0.072897	0	0	0	0	0	0	0	0	0	0	0	0.064654	0	0	0	0	0	0	0	0	0	0	0.036562	0	0	0	0	0	0	0	0.14636	0	0.13429	0.096069	0	0	0	0.11264	0.17165
0	0	0.093276	0	0	0.22052	0.26853	0	0.056318	0.049579	0.10191	0	0	0	0	0	0	0	0	0	0	0	0.036403	0	0	0	0	0	0	0	0	0	0	0.14516	0	0	0	0	0	0	0	0	0	0.079307	0.054299	0	0	0	0.068359	0.096119
0	0	0.059188	0	0	0.10716	0.13356	0	0.032876	0.028509	0.060057	0	0	0	0.039625	0	0	0	0	0	0	0	0.021636	0	0	0	0	0	0	0	0.025679	0.10797	0	0.080719	0	0	0	0	0	0	0	0.032316	0	0.04441	0.032038	0	0	0	0.037049	0.10641
0	0	0.059188	0	0	0.10716	0.13356	0	0.032876	0.028509	0.060057	0	0	0	0.039625	0	0	0	0	0	0	0	0.021636	0	0	0	0	0	0	0	0.025679	0.10797	0	0.080719	0	0	0	0	0	0	0	0.032316	0	0.04441	0.032038	0	0	0	0.037049	0.10641
0	0.055668	0.084492	0	0	0.14444	0.16776	0.23693	0.043529	0.039908	0.089061	0	0.037432	0	0	0	0	0	0	0	0	0	0.031806	0	0	0	0	0	0	0	0	0	0	0.11428	0	0	0	0	0	0	0	0	0	0.055031	0.042424	0	0	0	0.048386	0.065918
0	0	0.065531	0	0	0.12952	0.15781	0	0.03799	0.033028	0.068642	0	0	0	0.054372	0	0	0	0	0	0	0	0.024962	0	0	0	0	0	0	0	0.034436	0.14168	0	0.093453	0	0	0	0	0	0	0	0.041322	0	0.051635	0.036941	0	0	0	0.044063	0.12975
0	0	0	0	0	0	0	0	0	0	0	0	0	0	0	0	0	0	0	0	0	0	0	0	0	0	0	0	0	0	0	0	0	0	0	0	0	0	0	0	0	0	0	0	0	0	0	0	0	0
0	0	0	0	0	0	0	0	0	0	0	0	0	0	0	0	0	0	0	0	0	0	0	0	0	0	0	0	0	0	0	0	0	0	0	0	0	0	0	0	0	0	0	0	0	0	0	0	0	0
0	0	0	0	0	0	0	0	0	0	0	0	0	0	0	0	0	0	0	0	0	0	0	0.26202	0	0	0	0	0	0	0	0	0	0	0	0	0	0.1512	0	0	0	0	0	0	0	0	0	0	0	0
0	0	0	0	0	0	0	0	0	0	0	0	0	0	0.19906	0	0	0	0	0	0	0	0	0	0	0	0	0	0	0	0.1247	0.2018	0	0	0	0	0	0	0	0	0	0.14427	0	0	0	0	0	0	0	0.23884
0	0	0	0	0	0	0	0	0	0	0	0	0	0	0.20227	0	0	0	0	0	0	0	0	0	0	0	0	0	0	0	0.12547	0.20468	0	0	0	0	0	0	0	0	0	0.14534	0	0	0	0	0	0	0	0.24338
0	0.10786	0	0.028534	0	0	0	0	0	0	0	0	0.10369	0.033516	0.054469	0	0	0	0	0.030341	0.053272	0	0	0	0	0	0	0	0.17718	0	0.10162	0	0	0	0	0.1311	0.070524	0	0	0	0	0	0	0	0	0	0	0	0	0
0	0.040706	0.047928	0	0	0.084099	0.10599	0	0.02693	0.022952	0.047715	0	0.039209	0	0	0	0	0	0.052242	0	0	0.080519	0.017525	0	0	0	0	0	0	0	0	0.059883	0.044832	0.063456	0	0	0	0	0.11438	0	0	0	0	0.036516	0.026334	0	0	0	0.030301	0.047693
0	0	0	0	0	0	0	0	0	0	0	0	0	0	0	0	0	0	0	0	0	0	0	0	0	0	0	0	0	0	0	0	0	0	0	0	0	0	0	0	0	0	0	0	0	0	0	0	0	0
0	0.033342	0	0	0	0	0	0	0	0	0	0	0.032318	0	0.029029	0	0	0	0	0	0	0.16136	0	0	0	0	0	0	0	0.21031	0.19135	0.55425	0.035123	0	0	0	0	0	0.13152	0	0	0.15305	0	0	0	0	0	0	0	0.034812
0	0	0.12241	0	0	0.093237	0.10843	0	0.17524	0.1617	0.13398	0	0	0	0.19485	0	0	0	0	0	0	0	0.12432	0	0	0	0	0	0	0	0.12202	0.072972	0	0.065555	0	0	0	0	0	0	0	0.14139	0	0.22998	0.16942	0	0	0	0.20168	0.50649
0	0	0.054768	0	0.14322	0.035239	0.043375	0	0.073642	0.062419	0.054335	0	0	0	0	0	0	0	0	0	0	0	0.046944	0	0	0	0	0	0	0	0	0	0.23879	0.026902	0	0	0	0	0	0	0	0	0	0.1013	0.071942	0	0	0	0.081717	0.13689
0	0	0.084485	0.050683	0.1345	0	0	0	0	0	0	0	0.092336	0	0	0.14826	0	0.26217	0	0.056171	0	0	0	0	0	0	0	0	0	0	0	0	0	0	0	0	0	0	0	0	0	0	0	0	0	0.4611	0.4611	0.15958	0.16035	0
0	0	0	0	0	0	0	0	0	0	0	0	0	0	0	0	0	0	0	0	0	0	0.16387	0	0	0	0	0	0	0	0	0	0	0	0	0	0	0	0	0	0.29036	0	0.12851	0.13378	0	0	0	0	0	0
0	0	0.070105	0	0	0.050745	0.060616	0	0.099311	0.086224	0.073228	0	0	0	0	0	0	0	0	0	0	0	0.33132	0	0	0	0	0	0	0	0	0	0	0.036787	0	0	0	0	0	0	0.17937	0	0.083861	0.36418	0.096608	0	0	0	0.11348	0.17261
0	0	0.070105	0	0	0.050745	0.060616	0	0.099311	0.086224	0.073228	0	0	0	0	0	0	0	0	0	0	0	0.33132	0	0	0	0	0	0	0	0	0	0	0.036787	0	0	0	0	0	0	0.17937	0	0.083861	0.36418	0.096608	0	0	0	0.11348	0.17261
0	0	0.11037	0.18246	0	0	0	0	0	0	0	0	0.13199	0	0	0.22048	0	0.10144	0	0.16486	0	0	0	0	0.16018	0.16018	0.087848	0.079476	0.10452	0	0	0	0	0	0.18034	0.080738	0	0	0	0	0	0.1178	0	0	0	0.2667	0.2667	0.6479	0.26311	0
0	0	0.097915	0.10838	0	0	0	0	0	0	0	0	0.11293	0.054899	0.034928	0.35979	0	0.14844	0	0.11411	0.081182	0	0	0	0	0	0	0	0.038423	0	0	0	0	0	0	0.028648	0.041034	0	0	0	0	0.030624	0	0	0	0.1771	0.1771	0.15884	0.1775	0
0	0	0	0	0	0	0	0	0	0	0	0	0	0	0	0	0	0	0	0	0	0	0	0	0	0	0	0	0	0	0	0	0	0	0	0	0	0	0	0	0	0	0	0	0	0	0	0	0	0
0.048355	0.13557	0.21218	0	0	0.046466	0.053093	0	0.27341	0.2499	0.2194	0	0.13041	0.11782	0	0	0	0	0	0	0	0	0.077476	0	0	0	0	0	0	0	0	0	0	0.037813	0	0	0	0	0	0.19695	0	0	0	0.12817	0.3113	0	0	0	0.11179	0.15611
0	0	0.23261	0	0	0.059184	0.069235	0	0.32477	0.29033	0.24641	0	0	0	0	0	0	0	0	0	0	0	0.080528	0	0	0	0	0	0	0	0	0	0	0.043399	0	0	0	0	0	0	0	0	0	0.15456	0.1137	0	0	0	0.13291	0.19054
0	0	0.06911	0	0	0.048731	0.058275	0	0.096845	0.084226	0.071777	0	0	0	0	0	0	0	0	0	0	0	0.063646	0	0	0	0	0	0	0	0	0	0	0.035806	0	0	0	0	0	0	0	0.14481	0	0.13129	0.094259	0	0	0	0.10987	0.16843
0	0	0.09727	0.03121	0	0	0	0	0	0	0	0	0.11444	0	0	0.25717	0	0.15985	0.10292	0.033744	0	0	0	0	0	0	0	0	0	0	0	0	0	0	0	0	0	0	0	0	0.043051	0	0.042434	0	0	0.19916	0.19916	0.17854	0.19836	0
0	0	0	0	0	0	0	0	0	0	0	0	0	0	0	0	0	0	0	0	0	0	0	0	0	0	0	0	0	0	0	0	0	0	0	0	0	0	0	0	0	0	0	0	0	0	0	0	0	0
0	0	0	0	0	0	0	0	0	0	0	0	0	0	0	0	0	0	0	0	0	0	0	0	0	0	0	0	0	0	0	0	0	0	0	0	0	0	0	0	0	0	0	0	0	0	0	0	0	0
0	0	0	0	0	0	0	0	0	0	0	0	0	0	0	0	0	0	0	0	0	0	0	0	0	0	0	0	0	0	0	0	0	0	0	0	0	0	0	0	0	0	0	0	0	0	0	0	0	0
0	0.073187	0	0	0.18832	0	0	0	0	0	0	0	0.070396	0	0	0	0	0	0	0	0	0	0	0	0	0	0	0	0	0	0.068671	0	0.17365	0	0	0	0	0	0	0	0	0	0	0	0	0	0	0	0	0
0.059719	0.097589	0.066923	0	0	0.045557	0.054427	0	0.092361	0.080504	0.069053	0	0.093378	0.21609	0	0	0	0	0	0	0	0	0.061286	0	0	0	0	0	0	0	0	0	0	0.034068	0	0	0	0	0	0.1489	0	0	0	0.12429	1	0	0	0	0.1039	0.15993
0.049938	0.12125	0.056765	0	0	0.036766	0.044858	0	0.07658	0.065413	0.056832	0	0.1163	0.11327	0	0	0	0	0	0	0	0	0.049475	0	0	0	0	0	0	0	0	0	0	0.028038	0	0	0	0	0	0.18407	0	0	0	0.10451	0.28118	0	0	0	0.085133	0.13949
0	0	0	0	0	0	0	0	0	0	0	0	0	0	0	0	0.19551	0.10294	0	0	0	0	0	0	0	0	0	0	0	0	0	0	0	0	0	0	0	0	0	0	0	0	0	0	0	0	0	0	0	0
0	0	0	0.16401	0	0	0	0	0	0	0	0	0	0	0	0	0	0	0	0.16783	0	0	0	0	0.21776	0.21776	0.19016	0.16437	0.21479	0	0	0	0	0	0.26072	0.16841	0	0	0	0	0	0.1303	0	0	0	0	0	0.27726	0	0
0	0	0	0	0	0	0	0	0	0	0	0	0	0	0.12862	0	0	0	0	0	0	0	0	0	0	0	0	0	0	0	0.077896	0.053465	0	0	0	0	0	0	0	0	0	0.09865	0	0	0	0	0	0	0	0.16317
0	0.034299	0.059536	0.098012	0	0.090869	0.10693	0	0.029568	0.026842	0.0606	0	0.03317	0	0	0	0	0	0.10341	0.081898	0	0.062477	0.021924	0	0.091343	0.091343	0.045386	0.042975	0.05369	0	0	0.049307	0.037419	0.075066	0.097221	0.043386	0	0	0.086167	0	0	0.079556	0	0.036878	0.028992	0	0	0.10936	0.032057	0.045342
0	0	0	0	0.09223	0	0	0	0	0	0	0	0	0	0	0	0	0	0	0	0	0	0	0	0	0	0	0	0	0	0	0	0	0	0	0	0	0	0	0	0	0	0	0	0	0.10977	0.10977	0	0	0
[truncated: 333 more columns]
