# Supplementary material for: SCMFMDA: Predicting microRNA-disease associations based on similarity constrained matrix factorization
Source: PLoS Comput Biol. 2021 Jul 12;17(7):e1009165. doi: 10.1371/journal.pcbi.1009165 (PMC8345837; doi:10.1371/journal.pcbi.1009165)
Supplement: S7 Table — (XLSX) [file pcbi.1009165.s007.xlsx]

## Sheet: Sheet1
1	0.264368	0.511628	0.457447	0.456522	0.275862	0.264368	0.518182	0.512821	0.552381	0.606061	0.475728	0.264368	0.557895	0.252874	0.264368	0.476923	0.526786	0.451613	0.470588	0.275862	0.509804	0.538462	0.525253	0.264368	0.542857	0.541284	0.53	0.264368	0.515873	0.516393	0.53271	0.520325	0.481132	0.252874	0.528846	0.504673	0.544643	0.489796	0.495868	0.55	0.529915	0.494845	0.528455	0.487805	0.528	0.533333	0.57	0.5	0.494737
0.264368	1	0.186992	0.31746	0.323077	0.517241	0.653846	0.239583	0.214953	0.258427	0.258824	0.261905	0.592593	0.30137	0.518519	0.384615	0.191667	0.23	0.318182	0.294872	0.517241	0.268293	0.207207	0.267442	0.592593	0.241758	0.261364	0.270588	0.571429	0.207207	0.207207	0.247312	0.207207	0.27381	0.5	0.25	0.252747	0.229167	0.304348	0.207207	0.207207	0.207207	0.305556	0.207207	0.207207	0.207207	0.207207	0.270588	0.282051	0.277778
0.511628	0.186992	1	0.390244	0.404762	0.186992	0.178862	0.530769	0.526316	0.507692	0.476562	0.452381	0.186992	0.476562	0.186992	0.178862	0.527397	0.51145	0.421875	0.472	0.186992	0.488189	0.465278	0.492063	0.195122	0.511628	0.507812	0.462121	0.195122	0.51773	0.528986	0.523077	0.540146	0.492424	0.186992	0.515385	0.503759	0.507463	0.443548	0.535714	0.5	0.49635	0.434109	0.535714	0.472603	0.540741	0.535714	0.527559	0.480315	0.428571
0.457447	0.31746	0.390244	1	0.507042	0.296875	0.349206	0.435644	0.432432	0.489583	0.41573	0.544444	0.296875	0.487179	0.3125	0.3125	0.425	0.48	0.538462	0.472527	0.31746	0.523256	0.4375	0.48913	0.380952	0.464646	0.442105	0.505495	0.269841	0.421053	0.438596	0.431373	0.45045	0.494382	0.31746	0.467391	0.479167	0.45	0.5	0.418803	0.405172	0.420168	0.544304	0.385965	0.469027	0.45614	0.428571	0.505618	0.482353	0.4875
0.456522	0.323077	0.404762	0.507042	1	0.323077	0.318182	0.489796	0.45045	0.489362	0.428571	0.483871	0.323077	0.530864	0.323077	0.323077	0.425	0.519608	0.493671	0.494253	0.323077	0.488889	0.46087	0.5	0.338462	0.479167	0.43299	0.522222	0.338462	0.464912	0.468468	0.446602	0.421053	0.516484	0.338462	0.464646	0.462366	0.465347	0.5	0.424779	0.429825	0.460177	0.55	0.377193	0.464912	0.477876	0.451327	0.450549	0.471264	0.493827
0.275862	0.517241	0.186992	0.296875	0.323077	1	0.555556	0.239583	0.224299	0.269663	0.258824	0.285714	0.64	0.328767	0.592593	0.464286	0.2	0.24	0.333333	0.294872	0.607143	0.292683	0.216216	0.267442	0.535714	0.263736	0.261364	0.282353	0.571429	0.198198	0.216216	0.258065	0.216216	0.27381	0.555556	0.272727	0.263736	0.239583	0.304348	0.207207	0.216216	0.216216	0.333333	0.207207	0.216216	0.216216	0.216216	0.270588	0.25641	0.319444
0.264368	0.653846	0.178862	0.349206	0.318182	0.555556	1	0.229167	0.214953	0.258427	0.247059	0.27381	0.518519	0.30137	0.615385	0.48	0.191667	0.23	0.333333	0.269231	0.535714	0.280488	0.207207	0.267442	0.535714	0.252747	0.25	0.270588	0.448276	0.198198	0.207207	0.236559	0.207207	0.261905	0.461538	0.25	0.230769	0.229167	0.304348	0.207207	0.207207	0.198198	0.319444	0.207207	0.207207	0.207207	0.207207	0.247059	0.269231	0.291667
0.518182	0.239583	0.530769	0.435644	0.489796	0.239583	0.229167	1	0.576271	0.583333	0.556604	0.486239	0.21875	0.519231	0.239583	0.229167	0.481481	0.512605	0.465347	0.490385	0.229167	0.54717	0.515625	0.576577	0.239583	0.554545	0.54717	0.523364	0.25	0.507812	0.52381	0.531532	0.524194	0.523364	0.239583	0.579439	0.673077	0.62037	0.555556	0.547619	0.496	0.503937	0.490196	0.525	0.483871	0.554622	0.540323	0.513514	0.553398	0.504854
0.512821	0.214953	0.526316	0.432432	0.45045	0.224299	0.214953	0.576271	1	0.530435	0.556522	0.478992	0.214953	0.522523	0.205607	0.214953	0.511111	0.571429	0.431193	0.508772	0.224299	0.513043	0.5	0.504132	0.224299	0.540984	0.547009	0.535088	0.224299	0.555556	0.585366	0.495868	0.56	0.477876	0.214953	0.529412	0.576271	0.558333	0.527273	0.534884	0.565891	0.510949	0.5	0.546875	0.488372	0.546875	0.545455	0.538462	0.491228	0.504505
0.552381	0.258427	0.507692	0.489583	0.489362	0.269663	0.258427	0.583333	0.530435	1	0.529412	0.494949	0.258427	0.525773	0.247191	0.258427	0.477612	0.539823	0.473684	0.535354	0.269663	0.535354	0.516393	0.534653	0.269663	0.537736	0.524272	0.51	0.269663	0.545455	0.512605	0.524752	0.504202	0.524272	0.258427	0.557692	0.53211	0.518182	0.546392	0.487395	0.542373	0.521008	0.484536	0.5	0.495935	0.495935	0.520661	0.53	0.53125	0.464646
0.606061	0.258824	0.476562	0.41573	0.428571	0.258824	0.247059	0.556604	0.556522	0.529412	1	0.44	0.247059	0.5	0.247059	0.270588	0.5	0.513274	0.43956	0.494737	0.270588	0.52	0.487395	0.51	0.282353	0.528302	0.58	0.52	0.270588	0.53913	0.512821	0.495146	0.512821	0.438095	0.258824	0.54	0.533981	0.561905	0.538462	0.512397	0.516393	0.538462	0.459184	0.533333	0.444444	0.517544	0.5	0.524272	0.520833	0.451613
0.475728	0.261905	0.452381	0.544444	0.483871	0.285714	0.27381	0.486239	0.478992	0.494949	0.44	1	0.27381	0.536082	0.27381	0.27381	0.460317	0.508929	0.516129	0.521277	0.27381	0.587629	0.516667	0.5	0.285714	0.485437	0.475728	0.519608	0.25	0.451613	0.495798	0.481132	0.495935	0.479592	0.261905	0.540816	0.52	0.5	0.516484	0.491379	0.483051	0.439024	0.539326	0.441667	0.508333	0.495798	0.495798	0.52	0.526316	0.5
0.264368	0.592593	0.186992	0.296875	0.323077	0.64	0.518519	0.21875	0.214953	0.258427	0.247059	0.27381	1	0.315068	0.538462	0.517241	0.191667	0.23	0.318182	0.282051	0.571429	0.268293	0.207207	0.255814	0.481481	0.241758	0.25	0.270588	0.464286	0.198198	0.207207	0.247312	0.207207	0.261905	0.576923	0.261364	0.252747	0.239583	0.304348	0.207207	0.207207	0.207207	0.319444	0.207207	0.207207	0.207207	0.207207	0.247059	0.269231	0.277778
0.557895	0.30137	0.476562	0.487179	0.530864	0.328767	0.30137	0.519231	0.522523	0.525773	0.5	0.536082	0.315068	1	0.30137	0.30137	0.451613	0.518519	0.54321	0.593023	0.315068	0.536082	0.483051	0.536082	0.315068	0.546392	0.526316	0.547368	0.30137	0.460177	0.512821	0.515152	0.491379	0.536082	0.315068	0.515152	0.520408	0.524272	0.536585	0.478992	0.469565	0.482456	0.546512	0.464912	0.5	0.513043	0.517241	0.521277	0.516484	0.578313
0.252874	0.518519	0.186992	0.3125	0.323077	0.592593	0.615385	0.239583	0.205607	0.247191	0.247059	0.27381	0.538462	0.30137	1	0.518519	0.191667	0.23	0.318182	0.269231	0.592593	0.280488	0.207207	0.255814	0.5	0.252747	0.25	0.270588	0.444444	0.207207	0.207207	0.236559	0.207207	0.27381	0.551724	0.25	0.241758	0.239583	0.275362	0.207207	0.207207	0.207207	0.305556	0.198198	0.207207	0.207207	0.207207	0.247059	0.282051	0.305556
0.264368	0.384615	0.178862	0.3125	0.323077	0.464286	0.48	0.229167	0.214953	0.258427	0.270588	0.27381	0.517241	0.30137	0.518519	1	0.191667	0.23	0.298507	0.282051	0.5	0.280488	0.207207	0.244186	0.413793	0.252747	0.25	0.270588	0.392857	0.207207	0.207207	0.225806	0.207207	0.25	0.5	0.261364	0.252747	0.239583	0.275362	0.198198	0.207207	0.198198	0.319444	0.198198	0.207207	0.207207	0.207207	0.247059	0.25641	0.305556
0.476923	0.191667	0.527397	0.425	0.425	0.2	0.191667	0.481481	0.511111	0.477612	0.5	0.460317	0.191667	0.451613	0.191667	0.191667	1	0.527559	0.418033	0.460317	0.2	0.488189	0.492857	0.480916	0.2	0.484848	0.484375	0.488189	0.2	0.522059	0.547445	0.485075	0.557252	0.449612	0.191667	0.480315	0.5	0.5	0.454545	0.521739	0.50365	0.521429	0.454545	0.510345	0.496403	0.513889	0.529412	0.484127	0.456693	0.444444
0.526786	0.23	0.51145	0.48	0.519608	0.24	0.23	0.512605	0.571429	0.539823	0.513274	0.508929	0.23	0.518519	0.23	0.23	0.527559	1	0.495238	0.513761	0.24	0.541284	0.568	0.535714	0.24	0.548673	0.504348	0.523364	0.24	0.534884	0.555556	0.565217	0.565574	0.513274	0.23	0.517544	0.53913	0.548673	0.519231	0.520661	0.531746	0.532258	0.486239	0.5	0.53125	0.539683	0.539062	0.522124	0.590476	0.47619
0.451613	0.318182	0.421875	0.538462	0.493671	0.333333	0.333333	0.465347	0.431193	0.473684	0.43956	0.516129	0.318182	0.54321	0.318182	0.298507	0.418033	0.495238	1	0.52381	0.30303	0.586207	0.473684	0.5	0.333333	0.505155	0.453608	0.549451	0.287879	0.426087	0.464286	0.474227	0.469027	0.52809	0.318182	0.462366	0.521277	0.475248	0.518987	0.432432	0.444444	0.442478	0.582278	0.40708	0.457627	0.451327	0.45614	0.488636	0.55814	0.55
0.470588	0.294872	0.472	0.472527	0.494253	0.294872	0.269231	0.490385	0.508772	0.535354	0.494737	0.521277	0.282051	0.593023	0.269231	0.282051	0.460317	0.513761	0.52381	1	0.282051	0.520408	0.512821	0.525773	0.294872	0.524752	0.5	0.505051	0.282051	0.473684	0.5	0.480392	0.495652	0.552083	0.269231	0.485437	0.526316	0.524272	0.505495	0.470085	0.512397	0.487179	0.528736	0.466102	0.475	0.478992	0.470085	0.484848	0.516854	0.494382
0.275862	0.517241	0.186992	0.31746	0.323077	0.607143	0.535714	0.229167	0.224299	0.269663	0.270588	0.27381	0.571429	0.315068	0.592593	0.5	0.2	0.24	0.30303	0.282051	1	0.268293	0.216216	0.267442	0.533333	0.263736	0.261364	0.282353	0.555556	0.216216	0.216216	0.247312	0.216216	0.27381	0.518519	0.261364	0.263736	0.25	0.318841	0.207207	0.216216	0.216216	0.319444	0.216216	0.216216	0.216216	0.216216	0.270588	0.282051	0.319444
0.509804	0.268293	0.488189	0.523256	0.488889	0.292683	0.280488	0.54717	0.513043	0.535354	0.52	0.587629	0.268293	0.536082	0.280488	0.280488	0.488189	0.541284	0.586207	0.520408	0.268293	1	0.495726	0.537634	0.280488	0.533333	0.514851	0.707865	0.26506	0.467742	0.491525	0.514286	0.529915	0.531915	0.268293	0.5	0.572816	0.513761	0.539326	0.474138	0.512821	0.466102	0.697674	0.482759	0.508333	0.495798	0.516667	0.524272	0.55914	0.542553
0.538462	0.207207	0.465278	0.4375	0.46087	0.216216	0.207207	0.515625	0.5	0.516393	0.487395	0.516667	0.207207	0.483051	0.207207	0.207207	0.492857	0.568	0.473684	0.512821	0.216216	0.495726	1	0.525	0.216216	0.5	0.47541	0.516667	0.216216	0.535433	0.581395	0.512605	0.545455	0.479339	0.207207	0.466667	0.528	0.544715	0.457627	0.471429	0.527132	0.538462	0.495652	0.488372	0.55303	0.560606	0.534884	0.482759	0.491667	0.486726
0.525253	0.267442	0.492063	0.48913	0.5	0.267442	0.267442	0.576577	0.504132	0.534653	0.51	0.5	0.255814	0.536082	0.255814	0.244186	0.480916	0.535714	0.5	0.525773	0.267442	0.537634	0.525	1	0.267442	0.528846	0.515152	0.509434	0.27907	0.504274	0.544715	0.542056	0.525	0.490909	0.267442	0.490385	0.560748	0.603774	0.555556	0.516949	0.504202	0.504274	0.520833	0.479339	0.471074	0.491667	0.529412	0.554455	0.547368	0.520833
0.264368	0.592593	0.195122	0.380952	0.338462	0.535714	0.535714	0.239583	0.224299	0.269663	0.282353	0.285714	0.481481	0.315068	0.5	0.413793	0.2	0.24	0.333333	0.294872	0.533333	0.280488	0.216216	0.267442	1	0.252747	0.261364	0.282353	0.5	0.216216	0.216216	0.247312	0.216216	0.285714	0.56	0.261364	0.263736	0.25	0.347826	0.216216	0.216216	0.216216	0.333333	0.198198	0.216216	0.216216	0.216216	0.270588	0.294872	0.30137
0.542857	0.241758	0.511628	0.464646	0.479167	0.263736	0.252747	0.554545	0.540984	0.537736	0.528302	0.485437	0.241758	0.546392	0.252747	0.252747	0.484848	0.548673	0.505155	0.524752	0.263736	0.533333	0.5	0.528846	0.252747	1	0.552381	0.542857	0.252747	0.52459	0.508333	0.513761	0.566667	0.485981	0.252747	0.509259	0.571429	0.522124	0.46875	0.491803	0.545455	0.528926	0.530612	0.528926	0.508333	0.525424	0.52381	0.5	0.495146	0.505051
0.541284	0.261364	0.507812	0.442105	0.43299	0.261364	0.25	0.54717	0.547009	0.524272	0.58	0.475728	0.25	0.526316	0.25	0.25	0.484375	0.504348	0.453608	0.5	0.261364	0.514851	0.47541	0.515152	0.261364	0.552381	1	0.530612	0.25	0.554622	0.533333	0.495146	0.529412	0.457143	0.25	0.524272	0.513514	0.536364	0.510204	0.540984	0.471545	0.543103	0.489583	0.54386	0.46281	0.535088	0.546218	0.519231	0.571429	0.494737
0.53	0.270588	0.462121	0.505495	0.522222	0.282353	0.270588	0.523364	0.535088	0.51	0.52	0.519608	0.270588	0.547368	0.270588	0.270588	0.488189	0.523364	0.549451	0.505051	0.282353	0.707865	0.516667	0.509434	0.282353	0.542857	0.530612	1	0.270588	0.495798	0.525	0.52	0.557522	0.536082	0.270588	0.509434	0.542857	0.518519	0.534091	0.483333	0.517241	0.534483	0.689655	0.487395	0.529412	0.512605	0.495868	0.525253	0.542553	0.56383
0.264368	0.571429	0.195122	0.269841	0.338462	0.571429	0.448276	0.25	0.224299	0.269663	0.270588	0.25	0.464286	0.30137	0.444444	0.392857	0.2	0.24	0.287879	0.282051	0.555556	0.26506	0.216216	0.27907	0.5	0.252747	0.25	0.270588	1	0.207207	0.216216	0.247312	0.216216	0.27381	0.5	0.261364	0.263736	0.239583	0.304348	0.207207	0.207207	0.216216	0.305556	0.216216	0.216216	0.216216	0.216216	0.282353	0.294872	0.319444
0.515873	0.207207	0.51773	0.421053	0.464912	0.198198	0.198198	0.507812	0.555556	0.545455	0.53913	0.451613	0.198198	0.460177	0.207207	0.207207	0.522059	0.534884	0.426087	0.473684	0.216216	0.467742	0.535433	0.504274	0.216216	0.52459	0.554622	0.495798	0.207207	1	0.578125	0.5	0.507353	0.465517	0.207207	0.5	0.504132	0.54918	0.456897	0.538462	0.5	0.507463	0.452991	0.514493	0.5	0.503759	0.576923	0.512397	0.5	0.465517
0.516393	0.207207	0.528986	0.438596	0.468468	0.216216	0.207207	0.52381	0.585366	0.512605	0.512821	0.495798	0.207207	0.512821	0.207207	0.207207	0.547445	0.555556	0.464286	0.5	0.216216	0.491525	0.581395	0.544715	0.216216	0.508333	0.533333	0.525	0.216216	0.578125	1	0.475806	0.549618	0.47541	0.207207	0.521008	0.536585	0.544715	0.482143	0.565891	0.561538	0.545455	0.478261	0.53125	0.51938	0.534351	0.573643	0.508475	0.521739	0.482143
0.53271	0.247312	0.523077	0.431373	0.446602	0.258065	0.236559	0.531532	0.495868	0.524752	0.495146	0.481132	0.247312	0.515152	0.236559	0.225806	0.485075	0.565217	0.474227	0.480392	0.247312	0.514286	0.512605	0.542056	0.247312	0.513761	0.495146	0.52	0.247312	0.5	0.475806	1	0.548387	0.5	0.247312	0.509434	0.523364	0.555556	0.453608	0.496063	0.495868	0.487395	0.489583	0.53719	0.504065	0.544715	0.512195	0.542056	0.534653	0.53
0.520325	0.207207	0.540146	0.45045	0.421053	0.216216	0.207207	0.524194	0.56	0.504202	0.512821	0.495935	0.207207	0.491379	0.207207	0.207207	0.557252	0.565574	0.469027	0.495652	0.216216	0.529915	0.545455	0.525	0.216216	0.566667	0.529412	0.557522	0.216216	0.507353	0.549618	0.548387	1	0.508621	0.207207	0.495868	0.557377	0.551181	0.45614	0.518797	0.510949	0.542636	0.508929	0.548148	0.576	0.538462	0.55303	0.547826	0.522124	0.504348
0.481132	0.27381	0.492424	0.494382	0.516484	0.27381	0.261905	0.523364	0.477876	0.524272	0.438095	0.479592	0.261905	0.536082	0.27381	0.25	0.449612	0.513274	0.52809	0.552083	0.27381	0.531915	0.479339	0.490909	0.285714	0.485981	0.457143	0.536082	0.27381	0.465517	0.47541	0.5	0.508621	1	0.27381	0.490385	0.485437	0.509259	0.505376	0.486957	0.478632	0.470588	0.565217	0.452991	0.483333	0.516949	0.517241	0.509804	0.527473	0.494624
0.252874	0.5	0.186992	0.31746	0.338462	0.555556	0.461538	0.239583	0.214953	0.258427	0.258824	0.261905	0.576923	0.315068	0.551724	0.5	0.191667	0.23	0.318182	0.269231	0.518519	0.268293	0.207207	0.267442	0.56	0.252747	0.25	0.270588	0.5	0.207207	0.207207	0.247312	0.207207	0.27381	1	0.261364	0.252747	0.239583	0.333333	0.207207	0.198198	0.198198	0.305556	0.207207	0.207207	0.198198	0.207207	0.270588	0.282051	0.277778
0.528846	0.25	0.515385	0.467391	0.464646	0.272727	0.25	0.579439	0.529412	0.557692	0.54	0.540816	0.261364	0.515152	0.25	0.261364	0.480315	0.517544	0.462366	0.485437	0.261364	0.5	0.466667	0.490385	0.261364	0.509259	0.524272	0.509434	0.261364	0.5	0.521008	0.509434	0.495868	0.490385	0.261364	1	0.514019	0.564815	0.548387	0.5	0.488	0.504274	0.484211	0.508333	0.521368	0.525424	0.512195	0.539216	0.52	0.484211
0.504673	0.252747	0.503759	0.479167	0.462366	0.263736	0.230769	0.673077	0.576271	0.53211	0.533981	0.52	0.252747	0.520408	0.241758	0.252747	0.5	0.53913	0.521277	0.526316	0.263736	0.572816	0.528	0.560748	0.263736	0.571429	0.513514	0.542857	0.263736	0.504132	0.536585	0.523364	0.557377	0.485437	0.252747	0.514019	1	0.62963	0.536082	0.495868	0.520661	0.529915	0.55	0.536585	0.483871	0.52459	0.547009	0.567308	0.587629	0.509804
0.544643	0.229167	0.507463	0.45	0.465347	0.239583	0.229167	0.62037	0.558333	0.518182	0.561905	0.5	0.239583	0.524272	0.239583	0.239583	0.5	0.548673	0.475248	0.524272	0.25	0.513761	0.544715	0.603774	0.25	0.522124	0.536364	0.518519	0.239583	0.54918	0.544715	0.555556	0.551181	0.509259	0.239583	0.564815	0.62963	1	0.59596	0.552846	0.512195	0.558333	0.51	0.528455	0.512195	0.532258	0.564516	0.550459	0.538462	0.5
0.489796	0.304348	0.443548	0.5	0.5	0.304348	0.304348	0.555556	0.527273	0.546392	0.538462	0.516484	0.304348	0.536585	0.275362	0.275362	0.454545	0.519231	0.518987	0.505495	0.318841	0.539326	0.457627	0.555556	0.347826	0.46875	0.510204	0.534091	0.304348	0.456897	0.482143	0.453608	0.45614	0.505376	0.333333	0.548387	0.536082	0.59596	1	0.444444	0.460177	0.45614	0.511628	0.439655	0.431034	0.477876	0.477876	0.521739	0.541176	0.457831
0.495868	0.207207	0.535714	0.418803	0.424779	0.207207	0.207207	0.547619	0.534884	0.487395	0.512397	0.491379	0.207207	0.478992	0.207207	0.198198	0.521739	0.520661	0.432432	0.470085	0.207207	0.474138	0.471429	0.516949	0.216216	0.491803	0.540984	0.483333	0.207207	0.538462	0.565891	0.496063	0.518797	0.486957	0.207207	0.5	0.495868	0.552846	0.444444	1	0.507463	0.514925	0.452991	0.527132	0.5	0.50365	0.545455	0.504132	0.5	0.439655
0.55	0.207207	0.5	0.405172	0.429825	0.216216	0.207207	0.496	0.565891	0.542373	0.516393	0.483051	0.207207	0.469565	0.207207	0.207207	0.50365	0.531746	0.444444	0.512397	0.216216	0.512821	0.527132	0.504202	0.216216	0.545455	0.471545	0.517241	0.207207	0.5	0.561538	0.495868	0.510949	0.478632	0.198198	0.488	0.520661	0.512195	0.460177	0.507463	1	0.530769	0.487179	0.503759	0.496241	0.51145	0.527132	0.495868	0.457627	0.464912
0.529915	0.207207	0.49635	0.420168	0.460177	0.216216	0.198198	0.503937	0.510949	0.521008	0.538462	0.439024	0.207207	0.482456	0.207207	0.198198	0.521429	0.532258	0.442478	0.487179	0.216216	0.466102	0.538462	0.504274	0.216216	0.528926	0.543103	0.534483	0.216216	0.507463	0.545455	0.487395	0.542636	0.470588	0.198198	0.504274	0.529915	0.558333	0.45614	0.514925	0.530769	1	0.482759	0.546154	0.519084	0.537879	0.539683	0.45082	0.475	0.45614
0.494845	0.305556	0.434109	0.544304	0.55	0.333333	0.319444	0.490196	0.5	0.484536	0.459184	0.539326	0.319444	0.546512	0.305556	0.319444	0.454545	0.486239	0.582278	0.528736	0.319444	0.697674	0.495652	0.520833	0.333333	0.530612	0.489583	0.689655	0.305556	0.452991	0.478261	0.489583	0.508929	0.565217	0.305556	0.484211	0.55	0.51	0.511628	0.452991	0.487179	0.482759	1	0.412281	0.491379	0.482456	0.461538	0.515464	0.534091	0.546512
0.528455	0.207207	0.535714	0.385965	0.377193	0.207207	0.207207	0.525	0.546875	0.5	0.533333	0.441667	0.207207	0.464912	0.198198	0.198198	0.510345	0.5	0.40708	0.466102	0.216216	0.482759	0.488372	0.479339	0.198198	0.528926	0.54386	0.487395	0.216216	0.514493	0.53125	0.53719	0.548148	0.452991	0.207207	0.508333	0.536585	0.528455	0.439655	0.527132	0.503759	0.546154	0.412281	1	0.484375	0.514706	0.549618	0.551724	0.478261	0.45
0.487805	0.207207	0.472603	0.469027	0.464912	0.216216	0.207207	0.483871	0.488372	0.495935	0.444444	0.508333	0.207207	0.5	0.207207	0.207207	0.496403	0.53125	0.457627	0.475	0.216216	0.508333	0.55303	0.471074	0.216216	0.508333	0.46281	0.529412	0.216216	0.5	0.51938	0.504065	0.576	0.483333	0.207207	0.521368	0.483871	0.512195	0.431034	0.5	0.496241	0.519084	0.491379	0.484375	1	0.55814	0.539683	0.525862	0.491379	0.478261
0.528	0.207207	0.540741	0.45614	0.477876	0.216216	0.207207	0.554622	0.546875	0.495935	0.517544	0.495798	0.207207	0.513043	0.207207	0.207207	0.513889	0.539683	0.451327	0.478992	0.216216	0.495798	0.560606	0.491667	0.216216	0.525424	0.535088	0.512605	0.216216	0.503759	0.534351	0.544715	0.538462	0.516949	0.198198	0.525424	0.52459	0.532258	0.477876	0.50365	0.51145	0.537879	0.482456	0.514706	0.55814	1	0.529412	0.533333	0.491379	0.491071
0.533333	0.207207	0.535714	0.428571	0.451327	0.216216	0.207207	0.540323	0.545455	0.520661	0.5	0.495798	0.207207	0.517241	0.207207	0.207207	0.529412	0.539062	0.45614	0.470085	0.216216	0.516667	0.534884	0.529412	0.216216	0.52381	0.546218	0.495868	0.216216	0.576923	0.573643	0.512195	0.55303	0.517241	0.207207	0.512195	0.547009	0.564516	0.477876	0.545455	0.527132	0.539683	0.461538	0.549618	0.539683	0.529412	1	0.525862	0.508772	0.5
0.57	0.270588	0.527559	0.505618	0.450549	0.270588	0.247059	0.513514	0.538462	0.53	0.524272	0.52	0.247059	0.521277	0.247059	0.247059	0.484127	0.522124	0.488636	0.484848	0.270588	0.524272	0.482759	0.554455	0.270588	0.5	0.519231	0.525253	0.282353	0.512397	0.508475	0.542056	0.547826	0.509804	0.270588	0.539216	0.567308	0.550459	0.521739	0.504132	0.495868	0.45082	0.515464	0.551724	0.525862	0.533333	0.525862	1	0.552083	0.547368
0.5	0.282051	0.480315	0.482353	0.471264	0.25641	0.269231	0.553398	0.491228	0.53125	0.520833	0.526316	0.269231	0.516484	0.282051	0.25641	0.456693	0.590476	0.55814	0.516854	0.282051	0.55914	0.491667	0.547368	0.294872	0.495146	0.571429	0.542553	0.294872	0.5	0.521739	0.534653	0.522124	0.527473	0.282051	0.52	0.587629	0.538462	0.541176	0.5	0.457627	0.475	0.534091	0.478261	0.491379	0.491379	0.508772	0.552083	1	0.556818
0.494737	0.277778	0.428571	0.4875	0.493827	0.319444	0.291667	0.504854	0.504505	0.464646	0.451613	0.5	0.277778	0.578313	0.305556	0.305556	0.444444	0.47619	0.55	0.494382	0.319444	0.542553	0.486726	0.520833	0.30137	0.505051	0.494737	0.56383	0.319444	0.465517	0.482143	0.53	0.504348	0.494624	0.277778	0.484211	0.509804	0.5	0.457831	0.439655	0.464912	0.45614	0.546512	0.45	0.478261	0.491071	0.5	0.547368	0.556818	1
0.5	0.258824	0.47619	0.52809	0.51087	0.258824	0.258824	0.504425	0.525862	0.495238	0.505155	0.561224	0.258824	0.569892	0.247059	0.258824	0.46875	0.522936	0.521739	0.525253	0.270588	0.540816	0.516667	0.557692	0.270588	0.509615	0.509615	0.545455	0.270588	0.520325	0.547009	0.509434	0.504274	0.519231	0.270588	0.520408	0.528302	0.550459	0.537634	0.521008	0.504274	0.495798	0.542553	0.471545	0.472	0.559322	0.529412	0.565657	0.520408	0.55914
0.518868	0.261905	0.515385	0.494505	0.465909	0.261905	0.261905	0.640777	0.539823	0.538462	0.553191	0.495146	0.25	0.585106	0.25	0.261905	0.48	0.522523	0.47191	0.5	0.261905	0.56	0.5	0.618557	0.27381	0.552381	0.504854	0.535354	0.261905	0.491379	0.529915	0.523364	0.565217	0.514286	0.261905	0.54	0.642857	0.619048	0.555556	0.504065	0.491803	0.487179	0.521739	0.521008	0.474576	0.504132	0.538462	0.565657	0.541667	0.526882
0.514019	0.25	0.519084	0.510417	0.5	0.25	0.25	0.555556	0.525	0.53271	0.466019	0.563107	0.23913	0.58	0.25	0.25	0.477273	0.54955	0.5625	0.528846	0.26087	0.572816	0.52	0.533981	0.26087	0.551402	0.5	0.567308	0.25	0.516393	0.553719	0.513761	0.508333	0.54902	0.25	0.509434	0.527273	0.525862	0.542553	0.528926	0.540984	0.483871	0.524752	0.491667	0.52459	0.53719	0.591667	0.542056	0.509804	0.561224
0.513761	0.234694	0.496183	0.455446	0.514563	0.234694	0.234694	0.504202	0.531746	0.522523	0.469565	0.538462	0.22449	0.514286	0.234694	0.234694	0.469231	0.555556	0.490196	0.475728	0.244898	0.527778	0.512	0.504587	0.244898	0.517544	0.526786	0.508621	0.234694	0.495868	0.507937	0.551402	0.532787	0.527273	0.234694	0.514286	0.491228	0.564815	0.495146	0.504	0.476562	0.504065	0.519231	0.480315	0.511811	0.560976	0.552846	0.53211	0.514563	0.533333
0.264368	0.5	0.186992	0.333333	0.30303	0.533333	0.481481	0.239583	0.214953	0.247191	0.270588	0.261905	0.5	0.30137	0.444444	0.428571	0.191667	0.23	0.318182	0.282051	0.592593	0.268293	0.207207	0.244186	0.538462	0.241758	0.25	0.270588	0.571429	0.207207	0.207207	0.247312	0.207207	0.261905	0.48	0.25	0.241758	0.229167	0.304348	0.207207	0.207207	0.207207	0.319444	0.198198	0.207207	0.207207	0.207207	0.258824	0.269231	0.291667
0.505263	0.283951	0.492063	0.488372	0.482759	0.283951	0.283951	0.542056	0.495575	0.489583	0.485149	0.526316	0.259259	0.516129	0.259259	0.259259	0.496	0.528846	0.539326	0.5	0.283951	0.619565	0.473684	0.568421	0.283951	0.524752	0.514851	0.581633	0.259259	0.504274	0.512821	0.518868	0.5	0.516129	0.271605	0.525253	0.568627	0.551402	0.544444	0.516667	0.479675	0.5	0.630952	0.526316	0.463415	0.479675	0.504348	0.525253	0.577778	0.549451
0.52	0.268293	0.440945	0.47191	0.5	0.280488	0.268293	0.533333	0.461538	0.509804	0.470588	0.53	0.268293	0.516484	0.268293	0.280488	0.464567	0.531532	0.473118	0.520408	0.280488	0.536082	0.512821	0.524272	0.268293	0.504673	0.456311	0.515152	0.292683	0.461538	0.504425	0.544554	0.495798	0.484848	0.256098	0.525253	0.490566	0.541284	0.494505	0.456	0.487395	0.487603	0.544444	0.454545	0.516949	0.53719	0.512821	0.490196	0.53125	0.536842
0.537634	0.28169	0.453846	0.424658	0.445783	0.309859	0.28169	0.514851	0.477064	0.52	0.538462	0.443299	0.28169	0.518072	0.263889	0.253521	0.455285	0.528846	0.469136	0.488636	0.295775	0.48913	0.470085	0.494737	0.267606	0.5	0.515464	0.483516	0.309859	0.457627	0.431034	0.505051	0.469565	0.467391	0.28169	0.526316	0.530612	0.51	0.5	0.429752	0.45614	0.45614	0.476744	0.491379	0.431034	0.486957	0.452991	0.554348	0.537634	0.47191
0.552083	0.275	0.511811	0.443182	0.452381	0.2625	0.275	0.524272	0.495495	0.495238	0.47	0.548387	0.25	0.54023	0.2875	0.275	0.456	0.504673	0.505618	0.494624	0.275	0.576087	0.475806	0.536082	0.275	0.5	0.485149	0.531915	0.246914	0.457627	0.504202	0.514286	0.508475	0.5	0.259259	0.51	0.509804	0.508929	0.53012	0.491379	0.456897	0.449153	0.494624	0.470588	0.482759	0.483051	0.529412	0.552083	0.527473	0.538462
0.252874	0.518519	0.178862	0.31746	0.307692	0.576923	0.518519	0.229167	0.205607	0.247191	0.258824	0.25	0.6	0.30137	0.518519	0.518519	0.183333	0.22	0.313433	0.269231	0.551724	0.256098	0.198198	0.255814	0.5	0.241758	0.25	0.258824	0.518519	0.198198	0.198198	0.215054	0.198198	0.25	0.538462	0.227273	0.230769	0.21875	0.289855	0.198198	0.198198	0.198198	0.305556	0.198198	0.198198	0.198198	0.198198	0.247059	0.25641	0.291667
0.537634	0.314286	0.460317	0.545455	0.454545	0.271429	0.285714	0.5	0.527273	0.505263	0.521739	0.467391	0.267606	0.517647	0.242857	0.228571	0.479339	0.495146	0.45679	0.505882	0.271429	0.463158	0.444444	0.510417	0.3	0.46875	0.5	0.494737	0.314286	0.504348	0.460177	0.540816	0.478261	0.494737	0.285714	0.520408	0.510204	0.49505	0.544304	0.491379	0.443478	0.46087	0.488372	0.482456	0.429825	0.491071	0.474576	0.542553	0.522222	0.481481
0.275862	0.482759	0.195122	0.31746	0.318182	0.533333	0.517241	0.239583	0.224299	0.269663	0.258824	0.27381	0.533333	0.328767	0.433333	0.413793	0.2	0.24	0.30303	0.294872	0.571429	0.292683	0.207207	0.267442	0.444444	0.263736	0.272727	0.282353	0.5	0.207207	0.216216	0.258065	0.216216	0.261905	0.518519	0.272727	0.263736	0.25	0.304348	0.207207	0.207207	0.207207	0.333333	0.216216	0.216216	0.216216	0.216216	0.282353	0.282051	0.333333
0.505376	0.27027	0.447154	0.453488	0.518072	0.293333	0.297297	0.462264	0.478632	0.49	0.472527	0.479592	0.297297	0.546512	0.310811	0.297297	0.448	0.509259	0.517647	0.516854	0.297297	0.52809	0.461538	0.531915	0.310811	0.490196	0.484211	0.521739	0.283784	0.470085	0.495798	0.464646	0.477876	0.536842	0.297297	0.505155	0.515464	0.509804	0.494382	0.461538	0.482759	0.504348	0.534884	0.440678	0.470085	0.452174	0.508772	0.521277	0.494505	0.494382
0.465278	0.167883	0.551948	0.355072	0.342657	0.175182	0.167883	0.475862	0.513514	0.458333	0.48227	0.421429	0.167883	0.397163	0.160584	0.167883	0.519481	0.455172	0.381295	0.414286	0.175182	0.425532	0.451613	0.44898	0.167883	0.485915	0.518248	0.412587	0.175182	0.503311	0.496599	0.475177	0.503185	0.426573	0.167883	0.447552	0.475177	0.503448	0.423358	0.533784	0.480263	0.541667	0.394366	0.576389	0.422078	0.458065	0.5	0.460993	0.413043	0.40146
0.264368	0.48	0.186992	0.31746	0.323077	0.482759	0.448276	0.239583	0.214953	0.258427	0.270588	0.247059	0.518519	0.315068	0.481481	0.407407	0.191667	0.23	0.30303	0.282051	0.464286	0.268293	0.207207	0.255814	0.535714	0.252747	0.261364	0.270588	0.407407	0.207207	0.207207	0.225806	0.207207	0.261905	0.571429	0.261364	0.252747	0.239583	0.314286	0.198198	0.207207	0.207207	0.305556	0.207207	0.207207	0.207207	0.207207	0.258824	0.282051	0.30137
0.487395	0.221154	0.523077	0.433962	0.457944	0.230769	0.221154	0.504202	0.552	0.46281	0.531532	0.5	0.221154	0.5	0.221154	0.221154	0.533333	0.52	0.472222	0.486726	0.230769	0.495726	0.522727	0.526786	0.230769	0.491525	0.491525	0.535714	0.221154	0.51938	0.548387	0.495798	0.515385	0.526786	0.221154	0.470588	0.521008	0.5	0.462963	0.514925	0.515625	0.488189	0.514286	0.492537	0.520325	0.532258	0.492308	0.517544	0.490909	0.504587
0.229885	0.5	0.178862	0.31746	0.307692	0.464286	0.518519	0.229167	0.205607	0.235955	0.247059	0.25	0.5	0.30137	0.538462	0.5	0.183333	0.22	0.333333	0.269231	0.5	0.268293	0.198198	0.244186	0.555556	0.241758	0.25	0.258824	0.428571	0.198198	0.198198	0.212766	0.198198	0.25	0.56	0.238636	0.241758	0.229167	0.289855	0.198198	0.198198	0.198198	0.291667	0.198198	0.198198	0.198198	0.198198	0.247059	0.25641	0.277778
0.536082	0.310811	0.464567	0.464286	0.505882	0.310811	0.310811	0.524272	0.495495	0.525773	0.525253	0.536842	0.297297	0.552941	0.297297	0.283784	0.449612	0.579439	0.52381	0.511111	0.297297	0.593407	0.469565	0.585106	0.310811	0.5625	0.525773	0.542553	0.324324	0.470085	0.478632	0.591837	0.495575	0.527473	0.297297	0.572917	0.581633	0.542857	0.54878	0.477876	0.467742	0.465517	0.551724	0.478261	0.482759	0.491525	0.5	0.591398	0.62069	0.533333
0.533333	0.304348	0.416	0.480519	0.518987	0.347826	0.318841	0.49505	0.518519	0.489583	0.494624	0.489362	0.318841	0.541176	0.333333	0.333333	0.434426	0.529412	0.486842	0.522222	0.318841	0.516854	0.482456	0.479167	0.304348	0.5	0.604396	0.549451	0.318841	0.477876	0.482456	0.479592	0.458333	0.510417	0.289855	0.474747	0.5	0.475728	0.454545	0.426087	0.491379	0.469027	0.580247	0.443478	0.477876	0.495652	0.465517	0.505376	0.523256	0.552941
0.491379	0.23	0.526316	0.45283	0.5	0.24	0.23	0.530435	0.556452	0.517544	0.469027	0.531532	0.23	0.514019	0.23	0.23	0.492537	0.581197	0.463636	0.523364	0.24	0.537037	0.564516	0.517857	0.24	0.518182	0.607477	0.54955	0.24	0.492308	0.539062	0.521739	0.547619	0.513514	0.23	0.491071	0.566372	0.512821	0.466667	0.512	0.532258	0.544715	0.518868	0.5	0.528926	0.552846	0.523438	0.518868	0.528846	0.52381
0.520833	0.305556	0.452381	0.526316	0.5375	0.333333	0.319444	0.528846	0.5	0.510417	0.473684	0.516484	0.305556	0.604651	0.319444	0.305556	0.447154	0.495327	0.567901	0.523256	0.319444	0.565217	0.473214	0.544444	0.333333	0.5	0.5	0.608696	0.305556	0.487179	0.461538	0.520833	0.486957	0.6	0.319444	0.530612	0.505051	0.544554	0.511364	0.477876	0.474138	0.439655	0.64557	0.452174	0.491525	0.482456	0.508929	0.526316	0.516129	0.545455
0.521739	0.319444	0.448	0.5	0.511905	0.333333	0.319444	0.53	0.478261	0.50495	0.468085	0.510638	0.305556	0.586207	0.319444	0.305556	0.45082	0.504762	0.554217	0.518072	0.333333	0.576087	0.46087	0.56383	0.333333	0.494949	0.494624	0.582418	0.305556	0.457627	0.474138	0.52	0.478632	0.580645	0.319444	0.5	0.509804	0.553398	0.534091	0.482456	0.469565	0.429825	0.617284	0.443478	0.478632	0.459016	0.491228	0.537634	0.494505	0.569767
0.490566	0.258824	0.5	0.5	0.539326	0.270588	0.258824	0.518868	0.5	0.52381	0.47	0.50495	0.232558	0.531915	0.258824	0.258824	0.484375	0.531532	0.531915	0.510204	0.258824	0.572917	0.491667	0.524272	0.270588	0.533333	0.490196	0.524752	0.241379	0.491667	0.483333	0.491071	0.495868	0.534653	0.244186	0.485437	0.519231	0.504505	0.511111	0.465517	0.5	0.5	0.5	0.465517	0.491379	0.525424	0.508475	0.509804	0.53125	0.531915
0.252874	0.52	0.186992	0.333333	0.307692	0.535714	0.481481	0.21875	0.214953	0.258427	0.258824	0.261905	0.517241	0.315068	0.481481	0.5	0.191667	0.23	0.30303	0.282051	0.592593	0.280488	0.207207	0.267442	0.482759	0.252747	0.261364	0.270588	0.481481	0.207207	0.207207	0.236559	0.207207	0.25	0.535714	0.261364	0.252747	0.239583	0.267606	0.207207	0.198198	0.207207	0.291667	0.207207	0.207207	0.207207	0.207207	0.270588	0.269231	0.277778
0.252874	0.461538	0.195122	0.333333	0.323077	0.551724	0.444444	0.239583	0.224299	0.269663	0.282353	0.261905	0.518519	0.328767	0.535714	0.535714	0.2	0.24	0.348485	0.307692	0.518519	0.280488	0.216216	0.267442	0.5	0.263736	0.272727	0.282353	0.433333	0.216216	0.216216	0.247312	0.216216	0.27381	0.586207	0.261364	0.263736	0.25	0.3	0.216216	0.216216	0.216216	0.319444	0.207207	0.216216	0.216216	0.216216	0.247059	0.269231	0.319444
0.495935	0.207207	0.541667	0.380531	0.39823	0.207207	0.198198	0.52	0.530769	0.487603	0.530435	0.466102	0.207207	0.449153	0.189189	0.207207	0.548148	0.515873	0.401709	0.474138	0.216216	0.462185	0.503759	0.479675	0.216216	0.504132	0.537815	0.451613	0.216216	0.510949	0.527132	0.53913	0.544776	0.464	0.198198	0.517241	0.516667	0.536585	0.46087	0.53125	0.5	0.51145	0.433628	0.523077	0.460432	0.527559	0.564885	0.487603	0.483333	0.426087
0.514851	0.291139	0.476923	0.443182	0.494118	0.291139	0.291139	0.504854	0.508772	0.48	0.484536	0.510204	0.291139	0.532609	0.278481	0.265823	0.5	0.527778	0.505747	0.505618	0.303797	0.51	0.491228	0.585859	0.278481	0.50495	0.515789	0.505051	0.291139	0.482759	0.516949	0.524272	0.552632	0.489796	0.291139	0.50495	0.52381	0.541284	0.5	0.495726	0.457627	0.491379	0.5	0.521368	0.463415	0.475	0.517241	0.525253	0.526882	0.538462
0.536364	0.234694	0.514706	0.51	0.466667	0.244898	0.234694	0.508333	0.52	0.517544	0.514563	0.537736	0.234694	0.490741	0.234694	0.234694	0.511278	0.508197	0.485437	0.54717	0.244898	0.527273	0.523438	0.527778	0.244898	0.495652	0.517857	0.550459	0.244898	0.519685	0.515873	0.513514	0.548387	0.53211	0.234694	0.566038	0.534483	0.535714	0.533981	0.488	0.470149	0.532787	0.533333	0.520661	0.540323	0.536	0.552	0.548077	0.518519	0.47619
0.542553	0.305556	0.443548	0.4625	0.487805	0.319444	0.291667	0.504854	0.509259	0.536082	0.48	0.479167	0.305556	0.569767	0.319444	0.287671	0.451613	0.529412	0.506024	0.494624	0.319444	0.533333	0.482456	0.50495	0.291667	0.519608	0.504854	0.557895	0.333333	0.470085	0.491379	0.52	0.513514	0.494624	0.319444	0.526316	0.552083	0.514563	0.5	0.443478	0.477477	0.504425	0.529412	0.486726	0.478261	0.466102	0.473684	0.56044	0.51087	0.54878
0.58	0.258427	0.46875	0.44898	0.463158	0.269663	0.258427	0.469565	0.508333	0.557692	0.5	0.519608	0.258427	0.49505	0.258427	0.247191	0.477273	0.525424	0.473684	0.470588	0.269663	0.57	0.537815	0.510204	0.258427	0.518182	0.514563	0.574257	0.269663	0.516393	0.521368	0.528846	0.495868	0.442478	0.258427	0.509804	0.514286	0.513274	0.520833	0.47619	0.571429	0.533333	0.5	0.495868	0.528926	0.504132	0.504065	0.519608	0.53	0.489583
0.264368	0.428571	0.195122	0.333333	0.323077	0.482759	0.428571	0.239583	0.224299	0.258427	0.270588	0.261905	0.538462	0.315068	0.448276	0.5	0.2	0.24	0.363636	0.294872	0.538462	0.280488	0.216216	0.267442	0.461538	0.263736	0.272727	0.270588	0.464286	0.216216	0.216216	0.247312	0.216216	0.261905	0.607143	0.261364	0.263736	0.239583	0.304348	0.207207	0.216216	0.216216	0.319444	0.216216	0.216216	0.216216	0.216216	0.282353	0.269231	0.30137
0.241379	0.481481	0.170732	0.253968	0.292308	0.481481	0.56	0.21875	0.196262	0.235955	0.247059	0.25	0.48	0.273973	0.444444	0.464286	0.175	0.21	0.272727	0.25641	0.518519	0.256098	0.189189	0.244186	0.423077	0.230769	0.238636	0.247059	0.592593	0.189189	0.189189	0.215054	0.189189	0.238095	0.44	0.238636	0.230769	0.21875	0.275362	0.18018	0.189189	0.189189	0.291667	0.18018	0.189189	0.189189	0.189189	0.247059	0.25641	0.291667
0.55	0.261905	0.477612	0.436782	0.478261	0.285714	0.261905	0.542056	0.530973	0.56	0.56383	0.494845	0.261905	0.525773	0.261905	0.261905	0.483871	0.536364	0.488636	0.47	0.27381	0.484536	0.467213	0.5	0.27381	0.509615	0.519231	0.515152	0.285714	0.512605	0.491525	0.509615	0.487395	0.536842	0.27381	0.544554	0.504762	0.527273	0.511111	0.487805	0.475806	0.479339	0.494737	0.525424	0.473684	0.512821	0.504132	0.504854	0.510417	0.51087
0.505155	0.338235	0.444444	0.4875	0.512821	0.338235	0.308824	0.459184	0.481818	0.489583	0.483871	0.46875	0.323529	0.607595	0.323529	0.294118	0.446281	0.509434	0.551282	0.54878	0.323529	0.516484	0.464912	0.505495	0.323529	0.5	0.538462	0.544444	0.338235	0.438596	0.46087	0.494949	0.469027	0.505495	0.323529	0.475248	0.5	0.485149	0.518072	0.410256	0.447368	0.464912	0.518519	0.45614	0.482456	0.469027	0.469565	0.479592	0.52439	0.517647
0.489362	0.314286	0.464	0.531646	0.538462	0.314286	0.314286	0.5	0.481818	0.5	0.483871	0.533333	0.314286	0.576471	0.314286	0.3	0.459016	0.533981	0.582278	0.529412	0.314286	0.579545	0.491228	0.505155	0.328571	0.505155	0.5	0.534091	0.314286	0.473684	0.486726	0.494737	0.495652	0.494505	0.314286	0.484211	0.52	0.515152	0.511905	0.486726	0.469027	0.469027	0.560976	0.444444	0.478261	0.478261	0.522124	0.526316	0.568182	0.566265
0.482456	0.23	0.522388	0.451923	0.481132	0.24	0.23	0.516949	0.532258	0.504425	0.45045	0.491228	0.22	0.523364	0.23	0.23	0.489051	0.513043	0.5	0.482143	0.24	0.537736	0.496124	0.508621	0.23	0.491228	0.495413	0.526316	0.23	0.515873	0.524194	0.504274	0.52459	0.558559	0.23	0.491228	0.5	0.533898	0.466019	0.515873	0.520325	0.5	0.509615	0.483871	0.523438	0.515625	0.532258	0.513761	0.504673	0.514286
0.570093	0.222222	0.492188	0.438095	0.436893	0.242424	0.222222	0.555556	0.577586	0.521739	0.567308	0.5	0.232323	0.504762	0.222222	0.222222	0.527132	0.556522	0.475728	0.477064	0.242424	0.486486	0.491935	0.482759	0.242424	0.546296	0.54955	0.541284	0.242424	0.503937	0.515385	0.473214	0.540984	0.462264	0.222222	0.5	0.545455	0.517241	0.528846	0.477612	0.536	0.534884	0.495238	0.532787	0.5	0.53125	0.503759	0.518868	0.504673	0.456311
0.538462	0.207207	0.552239	0.394737	0.473214	0.216216	0.207207	0.586777	0.554688	0.508475	0.475	0.495726	0.207207	0.495575	0.207207	0.207207	0.51145	0.536585	0.447368	0.521368	0.216216	0.516949	0.518797	0.516949	0.216216	0.491667	0.520661	0.529915	0.216216	0.539683	0.537879	0.496	0.496454	0.520325	0.207207	0.533898	0.528926	0.569106	0.495575	0.540323	0.55814	0.515152	0.5	0.507692	0.5	0.511278	0.553846	0.55	0.495868	0.508772
0.48913	0.318182	0.420635	0.525641	0.530864	0.328358	0.348485	0.465347	0.472727	0.505263	0.477778	0.523256	0.333333	0.575	0.318182	0.318182	0.42623	0.490385	0.592105	0.511905	0.318182	0.527473	0.464912	0.48913	0.348485	0.505263	0.479592	0.532609	0.318182	0.446429	0.482456	0.459184	0.465517	0.483516	0.318182	0.458333	0.526882	0.469388	0.539474	0.423729	0.431034	0.460177	0.52381	0.410714	0.491228	0.474138	0.468468	0.466667	0.511905	0.5
0.50495	0.315068	0.429688	0.464286	0.5375	0.328767	0.315068	0.509804	0.469027	0.490196	0.538462	0.505263	0.30137	0.547619	0.30137	0.30137	0.456	0.509091	0.506024	0.477273	0.30137	0.544444	0.478992	0.531915	0.315068	0.49505	0.489796	0.542553	0.315068	0.457627	0.452991	0.555556	0.482759	0.474227	0.30137	0.5	0.530612	0.509804	0.494253	0.442478	0.457627	0.452174	0.52809	0.464912	0.521739	0.512821	0.461538	0.537634	0.539326	0.511628
0.542553	0.313433	0.44	0.5	0.512821	0.338235	0.313433	0.505051	0.518519	0.520833	0.52809	0.473118	0.313433	0.536585	0.313433	0.328358	0.422764	0.504854	0.493671	0.523256	0.343284	0.494624	0.469027	0.516484	0.358209	0.547368	0.543478	0.51087	0.328358	0.469027	0.478261	0.515152	0.447368	0.488372	0.294118	0.516129	0.542553	0.50495	0.518072	0.464286	0.5	0.491071	0.5375	0.443478	0.456897	0.473684	0.473684	0.511364	0.534884	0.5
0.568627	0.255814	0.488372	0.451613	0.5	0.264368	0.255814	0.537037	0.479675	0.519231	0.466667	0.529412	0.244186	0.569892	0.267442	0.255814	0.445312	0.553571	0.477778	0.50495	0.255814	0.519231	0.512821	0.520408	0.267442	0.5	0.504854	0.539216	0.255814	0.495868	0.512605	0.514019	0.467213	0.515152	0.244186	0.514286	0.504762	0.518868	0.462366	0.471545	0.512605	0.491379	0.532609	0.446281	0.529915	0.520325	0.487805	0.485714	0.494949	0.554348
0.53271	0.244681	0.507463	0.428571	0.459184	0.255319	0.244681	0.533898	0.528926	0.508929	0.5	0.548077	0.244681	0.525253	0.234043	0.234043	0.503937	0.54955	0.455446	0.495146	0.255319	0.568627	0.507937	0.531532	0.255319	0.518182	0.495413	0.527778	0.255319	0.492188	0.544715	0.530973	0.552846	0.504587	0.244681	0.486726	0.537037	0.554545	0.494949	0.532787	0.504	0.512195	0.510204	0.520325	0.512195	0.527559	0.540323	0.546296	0.539216	0.524752
0.5	0.267442	0.477612	0.516484	0.542553	0.27907	0.255814	0.522523	0.53913	0.514563	0.480769	0.514563	0.267442	0.547368	0.255814	0.255814	0.491935	0.522124	0.5	0.5	0.267442	0.540816	0.525	0.518868	0.267442	0.490909	0.489796	0.564356	0.27907	0.525862	0.546218	0.518868	0.520661	0.54	0.255814	0.553398	0.537037	0.509091	0.510638	0.466102	0.533333	0.491525	0.591398	0.456897	0.528926	0.516393	0.533898	0.52381	0.515464	0.543478
0.512195	0.198276	0.514493	0.42735	0.429752	0.206897	0.198276	0.484375	0.522388	0.492063	0.504132	0.525	0.198276	0.466667	0.198276	0.189655	0.482759	0.534884	0.432203	0.487603	0.206897	0.479339	0.559701	0.467213	0.206897	0.491935	0.483333	0.512195	0.206897	0.51145	0.519084	0.46875	0.530769	0.453782	0.198276	0.528926	0.479339	0.516393	0.470588	0.515152	0.517986	0.514493	0.491525	0.473684	0.529412	0.560606	0.510791	0.464	0.483607	0.420168
0.514851	0.270588	0.551181	0.5	0.473684	0.270588	0.258824	0.564815	0.526316	0.5	0.49	0.510204	0.255814	0.530612	0.247059	0.258824	0.496063	0.570093	0.474747	0.547368	0.270588	0.52	0.478992	0.514286	0.270588	0.554455	0.514563	0.55102	0.270588	0.487805	0.491525	0.571429	0.529412	0.565657	0.258824	0.55	0.574257	0.522936	0.511111	0.491803	0.467742	0.491667	0.526882	0.512821	0.528926	0.584746	0.487603	0.54902	0.556701	0.510204
0.252874	0.535714	0.178862	0.333333	0.338462	0.571429	0.56	0.239583	0.214953	0.247191	0.235294	0.261905	0.5	0.283784	0.464286	0.4	0.191667	0.23	0.313433	0.282051	0.5	0.280488	0.207207	0.255814	0.535714	0.252747	0.227273	0.270588	0.592593	0.207207	0.207207	0.236559	0.207207	0.25	0.482759	0.261364	0.252747	0.229167	0.304348	0.198198	0.207207	0.207207	0.319444	0.207207	0.207207	0.207207	0.207207	0.258824	0.25641	0.305556
0.550459	0.231579	0.503704	0.42268	0.441176	0.242105	0.210526	0.525862	0.579832	0.514019	0.560748	0.475728	0.221053	0.524752	0.221053	0.242105	0.507692	0.512821	0.445545	0.490385	0.242105	0.477064	0.5	0.537736	0.252632	0.521739	0.548077	0.514286	0.231579	0.520325	0.516393	0.531532	0.528926	0.468468	0.231579	0.53271	0.54386	0.561404	0.480769	0.548387	0.519685	0.512195	0.47	0.536585	0.482759	0.525	0.533333	0.556604	0.490385	0.485437
0.486486	0.232323	0.489209	0.428571	0.509804	0.242424	0.232323	0.526316	0.521008	0.530973	0.482143	0.513761	0.222222	0.5	0.232323	0.232323	0.492424	0.48	0.466019	0.509615	0.232323	0.514019	0.528	0.517857	0.242424	0.526786	0.477876	0.508929	0.242424	0.520661	0.536	0.456897	0.488372	0.504587	0.232323	0.504274	0.529915	0.483333	0.45283	0.571429	0.536585	0.515625	0.485714	0.460317	0.512195	0.503876	0.543307	0.464912	0.462963	0.476636
0.601852	0.23	0.549618	0.460784	0.420561	0.23	0.23	0.553571	0.565574	0.5625	0.5625	0.478261	0.22	0.504854	0.22	0.23	0.542636	0.551724	0.443396	0.495327	0.24	0.513761	0.507937	0.530435	0.24	0.534483	0.572727	0.495413	0.24	0.537879	0.528	0.538462	0.555556	0.469027	0.23	0.545455	0.547826	0.566667	0.504762	0.512	0.528	0.524194	0.486239	0.559055	0.52	0.536	0.552	0.552632	0.513514	0.514851
0.540541	0.23	0.523077	0.439252	0.466667	0.24	0.23	0.533898	0.560976	0.525862	0.541284	0.486239	0.23	0.490385	0.23	0.23	0.492424	0.547009	0.480769	0.495327	0.24	0.537037	0.473282	0.522523	0.24	0.530973	0.54386	0.536364	0.24	0.533333	0.511811	0.543103	0.535433	0.504587	0.23	0.571429	0.529915	0.547826	0.495238	0.496063	0.5	0.511628	0.509434	0.535433	0.528	0.539683	0.555556	0.550459	0.537736	0.509615
0.458716	0.234694	0.469231	0.514851	0.466667	0.22449	0.22449	0.473214	0.495726	0.474138	0.423423	0.485981	0.193878	0.495146	0.22449	0.22449	0.469231	0.491667	0.545455	0.462963	0.212121	0.5	0.512195	0.459459	0.234694	0.53211	0.419643	0.518519	0.214286	0.472	0.5	0.482143	0.504	0.485714	0.214286	0.477477	0.5	0.469565	0.451923	0.464	0.466165	0.481203	0.533333	0.436975	0.553719	0.532787	0.512195	0.453704	0.481481	0.447619
0.509091	0.232323	0.492537	0.451923	0.462264	0.242424	0.232323	0.534483	0.520661	0.53211	0.475728	0.504505	0.232323	0.5	0.232323	0.232323	0.527132	0.577586	0.466667	0.490566	0.242424	0.508772	0.527559	0.513274	0.242424	0.508621	0.476636	0.518519	0.242424	0.496	0.532258	0.552632	0.554622	0.5	0.232323	0.522523	0.521739	0.535088	0.464646	0.515873	0.483871	0.511811	0.481132	0.5	0.53719	0.551181	0.511628	0.517857	0.5	0.548077
0.5	0.226804	0.525547	0.5	0.484848	0.226804	0.237113	0.513274	0.504065	0.533333	0.537037	0.481132	0.237113	0.481132	0.216495	0.237113	0.523438	0.512821	0.45098	0.462264	0.247423	0.504762	0.46875	0.495413	0.237113	0.513514	0.504587	0.495495	0.237113	0.515873	0.491935	0.53913	0.527559	0.509434	0.237113	0.537736	0.527273	0.539823	0.485149	0.528	0.459677	0.515873	0.46729	0.53719	0.504065	0.5	0.515873	0.551402	0.514286	0.480392
0.495413	0.234694	0.480916	0.504762	0.495238	0.244898	0.234694	0.495652	0.491803	0.517857	0.441441	0.509091	0.234694	0.5	0.234694	0.234694	0.466667	0.547826	0.510204	0.524272	0.244898	0.54717	0.526718	0.504587	0.244898	0.504587	0.477064	0.542857	0.234694	0.467213	0.511811	0.491228	0.524194	0.537037	0.22449	0.46789	0.513274	0.491525	0.466019	0.471545	0.511811	0.496063	0.523364	0.474576	0.524194	0.540323	0.491935	0.486486	0.504673	0.46789
0.264368	0.615385	0.195122	0.349206	0.333333	0.535714	0.62963	0.25	0.224299	0.269663	0.247059	0.285714	0.576923	0.328767	0.615385	0.428571	0.2	0.24	0.333333	0.282051	0.481481	0.280488	0.216216	0.267442	0.555556	0.263736	0.238636	0.282353	0.518519	0.216216	0.216216	0.258065	0.207207	0.285714	0.538462	0.272727	0.263736	0.239583	0.304348	0.216216	0.216216	0.205357	0.319444	0.207207	0.216216	0.216216	0.216216	0.282353	0.282051	0.319444
0.513043	0.232323	0.537879	0.456311	0.470588	0.232323	0.222222	0.535714	0.508065	0.486957	0.476636	0.551402	0.232323	0.5	0.232323	0.232323	0.541985	0.512821	0.470588	0.472222	0.232323	0.536364	0.488189	0.504587	0.242424	0.525862	0.509259	0.52381	0.222222	0.491935	0.5	0.539823	0.507692	0.545455	0.232323	0.508772	0.522936	0.516949	0.451923	0.531746	0.5	0.484127	0.509804	0.516667	0.5	0.579365	0.512195	0.53211	0.491071	0.528846
0.495146	0.264368	0.458015	0.434343	0.51087	0.252874	0.264368	0.518519	0.508333	0.504762	0.505155	0.5	0.229885	0.536842	0.252874	0.252874	0.488189	0.527273	0.478261	0.53	0.252874	0.490196	0.508197	0.519608	0.252874	0.537736	0.472222	0.515152	0.252874	0.487395	0.554622	0.468468	0.520661	0.490196	0.241379	0.457143	0.509434	0.513761	0.461538	0.46281	0.508197	0.525	0.494845	0.478632	0.5	0.468254	0.483333	0.485437	0.485149	0.520833
0.555556	0.283951	0.472441	0.5	0.488636	0.283951	0.283951	0.509259	0.530973	0.542857	0.510204	0.54	0.271605	0.526882	0.283951	0.259259	0.46875	0.551402	0.563218	0.565217	0.271605	0.536842	0.564103	0.541667	0.283951	0.524272	0.51	0.530612	0.283951	0.504348	0.470588	0.514019	0.508475	0.489583	0.283951	0.520408	0.542056	0.52381	0.516484	0.46281	0.5	0.474138	0.527473	0.487179	0.508475	0.508621	0.504132	0.525253	0.55914	0.48913
0.556522	0.207207	0.562963	0.424779	0.45614	0.216216	0.207207	0.536	0.551181	0.491525	0.504274	0.491667	0.207207	0.508621	0.207207	0.207207	0.551471	0.51938	0.448276	0.513274	0.216216	0.525	0.537313	0.550847	0.207207	0.554622	0.528926	0.517241	0.216216	0.549618	0.596899	0.551724	0.582677	0.466667	0.207207	0.467742	0.524194	0.548387	0.455357	0.568	0.55814	0.538462	0.478261	0.545455	0.492188	0.536765	0.557252	0.547009	0.491228	0.5
0.555556	0.2875	0.446154	0.397727	0.431579	0.2625	0.275	0.471154	0.467213	0.544554	0.514851	0.444444	0.275	0.483516	0.25	0.25	0.460938	0.46789	0.455556	0.469388	0.2875	0.47	0.438017	0.478723	0.275	0.505051	0.505155	0.489583	0.2875	0.456	0.444444	0.510204	0.482759	0.458333	0.2625	0.520833	0.470588	0.490385	0.465909	0.45	0.487603	0.483607	0.44086	0.495798	0.452174	0.470588	0.487395	0.479167	0.474747	0.47191
0.521277	0.305556	0.475806	0.493976	0.464286	0.333333	0.305556	0.49505	0.482759	0.526316	0.51087	0.48913	0.319444	0.518519	0.277778	0.263889	0.444444	0.504673	0.46988	0.511111	0.333333	0.516484	0.45	0.530612	0.305556	0.489796	0.56383	0.515789	0.319444	0.474138	0.462185	0.541667	0.487179	0.516129	0.319444	0.552083	0.515464	0.534653	0.52439	0.477876	0.433628	0.449153	0.511364	0.474576	0.464912	0.478261	0.487179	0.576087	0.516484	0.529412
0.561224	0.280488	0.488	0.488636	0.472527	0.280488	0.268293	0.52381	0.504348	0.572816	0.509804	0.545455	0.268293	0.538462	0.280488	0.256098	0.484375	0.577982	0.511364	0.521739	0.280488	0.552083	0.559322	0.53	0.292683	0.504762	0.5	0.520408	0.280488	0.491525	0.483333	0.524272	0.487179	0.515152	0.280488	0.542857	0.527778	0.53271	0.566667	0.454545	0.508475	0.475	0.510638	0.487395	0.487179	0.53913	0.487603	0.556701	0.541667	0.5
0.568627	0.255556	0.507692	0.464646	0.484536	0.266667	0.255556	0.564815	0.560345	0.5	0.533981	0.481481	0.255556	0.56701	0.255556	0.233333	0.484375	0.530973	0.494624	0.558824	0.266667	0.546296	0.5	0.576923	0.255556	0.580952	0.566038	0.561905	0.266667	0.525424	0.540984	0.509259	0.537815	0.509615	0.255556	0.572816	0.537037	0.546296	0.494949	0.550847	0.524194	0.528455	0.520408	0.538462	0.495935	0.525	0.554622	0.555556	0.528846	0.515789
0.474227	0.285714	0.449612	0.522727	0.536585	0.298701	0.272727	0.465347	0.495575	0.545455	0.434343	0.5	0.285714	0.533333	0.285714	0.285714	0.467742	0.518519	0.517241	0.597701	0.285714	0.574468	0.487179	0.521739	0.298701	0.54	0.494845	0.540816	0.285714	0.435484	0.491379	0.455446	0.470588	0.537634	0.272727	0.447619	0.504854	0.490566	0.494118	0.452174	0.513043	0.453782	0.551724	0.423729	0.5	0.478992	0.483051	0.494624	0.483516	0.522222
0.4375	0.233766	0.472441	0.46988	0.425287	0.233766	0.246753	0.485437	0.418182	0.415842	0.387097	0.462366	0.220779	0.477778	0.25974	0.246753	0.440945	0.504673	0.488095	0.420455	0.246753	0.467391	0.453782	0.484536	0.233766	0.489796	0.41	0.478723	0.233766	0.439655	0.428571	0.584158	0.5	0.543478	0.233766	0.460784	0.509804	0.490196	0.405063	0.444444	0.394958	0.430894	0.494118	0.469565	0.453782	0.474138	0.439655	0.530612	0.494624	0.538462
0.470588	0.261905	0.492063	0.478261	0.505747	0.261905	0.27381	0.508929	0.495652	0.481132	0.428571	0.514019	0.261905	0.510204	0.261905	0.25	0.464567	0.537037	0.54023	0.522222	0.25	0.53125	0.478992	0.556701	0.270588	0.514563	0.466667	0.524752	0.238095	0.454545	0.508333	0.514019	0.535088	0.51	0.247059	0.474747	0.533333	0.504587	0.468085	0.508772	0.471074	0.453782	0.515789	0.467213	0.475	0.487805	0.516393	0.534653	0.516129	0.566667
0.519608	0.270588	0.507937	0.505618	0.505495	0.270588	0.270588	0.537736	0.512605	0.538462	0.48	0.505263	0.247059	0.541667	0.270588	0.258824	0.472441	0.522124	0.51087	0.520833	0.258824	0.55	0.47541	0.524272	0.270588	0.509434	0.50495	0.538462	0.247059	0.495868	0.487395	0.53211	0.508333	0.533981	0.247059	0.5	0.504673	0.504505	0.528736	0.508621	0.479339	0.5	0.552083	0.471545	0.5	0.521368	0.512605	0.555556	0.525773	0.554348
0.519608	0.261364	0.472868	0.458333	0.463918	0.261364	0.261364	0.486957	0.508772	0.495413	0.447619	0.574257	0.25	0.505263	0.25	0.238636	0.511811	0.504425	0.516129	0.50495	0.261364	0.533981	0.504065	0.538462	0.272727	0.486239	0.471154	0.535354	0.25	0.455285	0.504132	0.504587	0.521368	0.509615	0.25	0.490196	0.504505	0.53271	0.489583	0.5	0.479675	0.475806	0.5	0.46281	0.516667	0.474576	0.516667	0.504854	0.51	0.520408
0.530612	0.277108	0.543307	0.477778	0.471264	0.258824	0.277108	0.553398	0.508929	0.509434	0.535354	0.56701	0.26506	0.569892	0.277108	0.253012	0.503876	0.517857	0.538462	0.547368	0.277108	0.648352	0.495798	0.565657	0.277108	0.558824	0.545455	0.604167	0.277108	0.508475	0.516949	0.564356	0.575221	0.489796	0.277108	0.56701	0.548077	0.572816	0.538462	0.495798	0.466102	0.478632	0.604651	0.525424	0.508475	0.516949	0.529412	0.572917	0.568421	0.516129
0.545455	0.22549	0.557252	0.407407	0.411215	0.235294	0.215686	0.546218	0.558333	0.495726	0.535088	0.495575	0.22549	0.5	0.215686	0.22549	0.518797	0.521008	0.442308	0.509091	0.235294	0.504762	0.48	0.536364	0.235294	0.517544	0.566372	0.504587	0.22549	0.536	0.527559	0.541284	0.539683	0.513514	0.215686	0.508621	0.533898	0.57265	0.490741	0.539683	0.540323	0.5	0.46789	0.540323	0.472441	0.555556	0.569106	0.522523	0.509434	0.495413
0.508772	0.223301	0.514286	0.47619	0.47619	0.223301	0.223301	0.533898	0.557377	0.537037	0.486486	0.478261	0.223301	0.5	0.223301	0.223301	0.488889	0.516393	0.457143	0.509259	0.223301	0.508929	0.534884	0.535088	0.23301	0.513043	0.512821	0.495726	0.23301	0.577236	0.568	0.470085	0.507576	0.517241	0.213592	0.517241	0.529915	0.525	0.5	0.539683	0.555556	0.547619	0.5	0.47619	0.53719	0.5	0.547619	0.531532	0.490909	0.451923
0.505051	0.318841	0.428571	0.455696	0.4875	0.318841	0.304348	0.52	0.495495	0.5	0.537634	0.478261	0.289855	0.528736	0.289855	0.275362	0.433071	0.5	0.531646	0.482353	0.333333	0.5	0.451327	0.473118	0.318841	0.484848	0.547368	0.55914	0.347826	0.486726	0.46087	0.490196	0.448276	0.48913	0.333333	0.484848	0.494949	0.480392	0.558442	0.469565	0.491228	0.451327	0.54321	0.469565	0.443478	0.452174	0.477876	0.51087	0.505618	0.517647
0.5	0.232323	0.496296	0.490196	0.519608	0.242424	0.232323	0.508475	0.528455	0.508929	0.464286	0.6	0.232323	0.533981	0.232323	0.232323	0.451852	0.546218	0.490385	0.514019	0.242424	0.531532	0.555556	0.491071	0.242424	0.527273	0.513274	0.531532	0.242424	0.48	0.519685	0.482759	0.508197	0.509259	0.232323	0.541284	0.539823	0.512821	0.485149	0.488189	0.504	0.520325	0.528846	0.475806	0.544	0.54918	0.507937	0.504505	0.518519	0.490566
0.542373	0.207207	0.553957	0.455357	0.464912	0.216216	0.207207	0.575	0.561538	0.528926	0.508475	0.504274	0.207207	0.517241	0.207207	0.207207	0.544776	0.5625	0.486726	0.504348	0.216216	0.554622	0.552239	0.508475	0.216216	0.553719	0.495868	0.545455	0.216216	0.518797	0.541985	0.571429	0.540741	0.495868	0.207207	0.5	0.529412	0.554622	0.473214	0.527132	0.541985	0.543307	0.5	0.537313	0.552239	0.619048	0.522388	0.520661	0.512821	0.513043
0.53271	0.22449	0.541353	0.457143	0.470588	0.234694	0.22449	0.530973	0.558333	0.509259	0.504505	0.504673	0.234694	0.524272	0.22449	0.234694	0.534884	0.533333	0.465347	0.490909	0.22449	0.522936	0.539062	0.53271	0.234694	0.536364	0.504505	0.518519	0.214286	0.532787	0.578512	0.530973	0.52459	0.517857	0.214286	0.5	0.576577	0.566372	0.509615	0.520325	0.539683	0.520325	0.529412	0.512605	0.492188	0.569106	0.553719	0.526786	0.5	0.490385
0.539216	0.264368	0.527132	0.5	0.467391	0.264368	0.264368	0.558559	0.529915	0.542056	0.528846	0.514563	0.264368	0.53125	0.241379	0.252874	0.484375	0.517857	0.5	0.530612	0.264368	0.561224	0.47619	0.545455	0.264368	0.650485	0.546296	0.54902	0.264368	0.553719	0.491667	0.528302	0.520661	0.520833	0.264368	0.571429	0.538462	0.523364	0.505495	0.516667	0.5	0.561404	0.55914	0.521008	0.495868	0.512821	0.516667	0.545455	0.552083	0.489362
0.509615	0.264368	0.492424	0.462366	0.547368	0.264368	0.264368	0.504505	0.544643	0.52381	0.490566	0.561224	0.264368	0.546392	0.264368	0.264368	0.476562	0.517241	0.548387	0.552083	0.275862	0.584158	0.508197	0.555556	0.275862	0.522936	0.524752	0.574257	0.275862	0.508333	0.582609	0.52	0.542373	0.510204	0.264368	0.543689	0.528302	0.523364	0.511111	0.491667	0.533333	0.537815	0.580645	0.47541	0.508197	0.520661	0.554622	0.540816	0.505155	0.51
0.55102	0.291139	0.476923	0.488095	0.511364	0.291139	0.291139	0.537736	0.548673	0.509804	0.531915	0.509804	0.291139	0.577778	0.291139	0.278481	0.47541	0.522936	0.511364	0.526882	0.291139	0.561224	0.487603	0.53	0.278481	0.518519	0.574257	0.585859	0.291139	0.491379	0.547826	0.534653	0.517241	0.520408	0.278481	0.546392	0.539216	0.54717	0.516854	0.5	0.508621	0.508475	0.561798	0.521739	0.491667	0.517241	0.520661	0.571429	0.532609	0.586207
0.45045	0.231579	0.492308	0.489583	0.465347	0.252632	0.242105	0.486726	0.447154	0.46789	0.409524	0.509615	0.242105	0.515152	0.242105	0.242105	0.458015	0.512821	0.485437	0.465347	0.242105	0.5	0.521008	0.485981	0.242105	0.495495	0.431193	0.490909	0.221053	0.459677	0.448819	0.544643	0.5	0.523364	0.231579	0.533333	0.477477	0.464286	0.423077	0.516129	0.453782	0.453846	0.485437	0.449153	0.547009	0.512195	0.495935	0.485714	0.466667	0.52
0.516854	0.323077	0.432	0.479452	0.407407	0.276923	0.307692	0.48	0.429825	0.484211	0.521739	0.472527	0.292308	0.481928	0.292308	0.261538	0.459016	0.45283	0.432099	0.506024	0.318182	0.460674	0.424779	0.484536	0.323077	0.473684	0.531915	0.443299	0.323077	0.434783	0.439655	0.489796	0.452174	0.451613	0.292308	0.505263	0.510638	0.485437	0.5	0.442478	0.419643	0.446429	0.457831	0.482143	0.424779	0.451327	0.45614	0.534091	0.522727	0.45
0.252874	0.37931	0.178862	0.3125	0.323077	0.538462	0.518519	0.229167	0.205607	0.247191	0.235294	0.25	0.538462	0.287671	0.482759	0.576923	0.175	0.22	0.30303	0.253165	0.461538	0.256098	0.198198	0.244186	0.464286	0.230769	0.227273	0.258824	0.44	0.198198	0.198198	0.225806	0.198198	0.25	0.538462	0.25	0.230769	0.229167	0.275362	0.189189	0.198198	0.198198	0.305556	0.189189	0.198198	0.198198	0.198198	0.235294	0.25641	0.291667
0.5	0.227723	0.507576	0.461538	0.462963	0.227723	0.227723	0.495652	0.511811	0.559633	0.464286	0.527273	0.227723	0.490741	0.227723	0.227723	0.481481	0.54918	0.471154	0.552381	0.227723	0.531532	0.56	0.5	0.237624	0.527273	0.473684	0.518182	0.237624	0.520661	0.51145	0.469565	0.524194	0.509091	0.217822	0.513761	0.525862	0.5	0.457944	0.472441	0.552	0.507692	0.504854	0.428571	0.52459	0.552	0.507812	0.477477	0.462264	0.448598
0.451613	0.313433	0.388889	0.481481	0.565789	0.313433	0.313433	0.52	0.442478	0.46875	0.422222	0.467391	0.268657	0.53012	0.313433	0.313433	0.418033	0.490566	0.469136	0.494253	0.298507	0.5	0.482143	0.477778	0.313433	0.473684	0.416667	0.511111	0.298507	0.4	0.473684	0.44	0.433628	0.483871	0.268657	0.414141	0.459184	0.45098	0.4625	0.419643	0.443478	0.455357	0.55	0.362832	0.452991	0.473684	0.417391	0.430108	0.433333	0.52381
0.469027	0.232323	0.489051	0.451923	0.485149	0.242424	0.232323	0.547826	0.524194	0.504587	0.5	0.54717	0.222222	0.495146	0.232323	0.232323	0.492308	0.512821	0.466019	0.464912	0.242424	0.486239	0.496063	0.504587	0.232323	0.473214	0.455357	0.522936	0.242424	0.516393	0.496183	0.470588	0.492063	0.517857	0.232323	0.508929	0.536364	0.517544	0.509804	0.536	0.473282	0.572581	0.490566	0.472868	0.472441	0.492188	0.516129	0.469565	0.518519	0.475728
0.552381	0.270588	0.519685	0.483516	0.511111	0.282353	0.258824	0.509259	0.487179	0.528846	0.5	0.474227	0.258824	0.531915	0.258824	0.270588	0.465649	0.541284	0.478261	0.46875	0.258824	0.530612	0.471545	0.477064	0.270588	0.5	0.494949	0.524272	0.282353	0.5	0.47619	0.504505	0.483333	0.509804	0.258824	0.55	0.490385	0.509091	0.483871	0.512605	0.483051	0.474138	0.494624	0.474576	0.5	0.525424	0.508475	0.524272	0.53125	0.515789
0.537634	0.283784	0.46875	0.506329	0.435294	0.283784	0.297297	0.514286	0.5	0.489583	0.537634	0.5	0.283784	0.52381	0.27027	0.310811	0.5	0.490566	0.47561	0.451613	0.297297	0.543478	0.444444	0.5	0.297297	0.480769	0.526316	0.515789	0.283784	0.454545	0.491228	0.519231	0.482759	0.53125	0.283784	0.520833	0.5	0.543689	0.52439	0.482456	0.464912	0.411765	0.494118	0.491667	0.446429	0.504348	0.495652	0.580645	0.527473	0.539326
0.275862	0.5	0.195122	0.333333	0.323077	0.551724	0.482759	0.25	0.224299	0.269663	0.282353	0.261905	0.482759	0.315068	0.538462	0.464286	0.2	0.24	0.333333	0.294872	0.535714	0.292683	0.216216	0.267442	0.464286	0.263736	0.272727	0.270588	0.482759	0.207207	0.216216	0.258065	0.216216	0.261905	0.517241	0.25	0.263736	0.25	0.304348	0.216216	0.216216	0.216216	0.319444	0.216216	0.216216	0.216216	0.216216	0.270588	0.307692	0.319444
0.490196	0.271605	0.480315	0.5	0.505618	0.296296	0.271605	0.504854	0.536364	0.485714	0.453608	0.50495	0.271605	0.577778	0.271605	0.283951	0.457364	0.513514	0.5	0.56044	0.283951	0.56	0.487395	0.519608	0.283951	0.53	0.53125	0.540816	0.271605	0.45	0.5	0.495413	0.516949	0.556701	0.271605	0.47	0.533333	0.504587	0.477273	0.487395	0.521008	0.479339	0.571429	0.456897	0.483607	0.482456	0.508333	0.509804	0.5	0.555556
0.52	0.268293	0.467742	0.505882	0.522727	0.268293	0.268293	0.533333	0.557522	0.525253	0.535354	0.540816	0.256098	0.586957	0.268293	0.256098	0.495935	0.546296	0.51087	0.549451	0.292683	0.56701	0.521739	0.529412	0.280488	0.557895	0.54	0.546392	0.280488	0.512605	0.560345	0.494949	0.512397	0.475248	0.268293	0.540816	0.555556	0.539216	0.561798	0.517241	0.543103	0.508475	0.55814	0.478632	0.491803	0.495726	0.546218	0.515152	0.520833	0.466667
0.241379	0.5	0.162602	0.269841	0.261538	0.518519	0.583333	0.208333	0.196262	0.224719	0.235294	0.238095	0.576923	0.260274	0.48	0.448276	0.175	0.21	0.287879	0.25641	0.5	0.256098	0.189189	0.232558	0.464286	0.230769	0.238636	0.247059	0.481481	0.189189	0.189189	0.225806	0.189189	0.22619	0.52	0.238636	0.230769	0.21875	0.271429	0.189189	0.189189	0.189189	0.277778	0.189189	0.189189	0.189189	0.189189	0.247059	0.24359	0.277778
0.252874	0.461538	0.178862	0.333333	0.307692	0.555556	0.538462	0.229167	0.205607	0.247191	0.247059	0.238095	0.464286	0.30137	0.538462	0.461538	0.183333	0.22	0.30303	0.25641	0.583333	0.268293	0.198198	0.232558	0.413793	0.241758	0.238636	0.258824	0.481481	0.198198	0.198198	0.236559	0.198198	0.261905	0.5	0.25	0.230769	0.21875	0.275362	0.18018	0.198198	0.198198	0.291667	0.198198	0.198198	0.198198	0.198198	0.247059	0.269231	0.291667
0.555556	0.252874	0.496063	0.483516	0.484211	0.264368	0.252874	0.551402	0.546218	0.486239	0.54	0.494949	0.252874	0.55102	0.264368	0.252874	0.492308	0.517544	0.472527	0.514851	0.252874	0.519608	0.520661	0.583333	0.264368	0.54717	0.54902	0.509091	0.275862	0.504065	0.520661	0.553398	0.483607	0.494949	0.252874	0.536082	0.584158	0.54955	0.489362	0.53719	0.491667	0.487395	0.520833	0.529915	0.479339	0.565217	0.543103	0.524752	0.553191	0.510417
0.264368	0.551724	0.186992	0.31746	0.338462	0.518519	0.56	0.239583	0.214953	0.258427	0.270588	0.261905	0.5	0.315068	0.52	0.428571	0.191667	0.23	0.318182	0.294872	0.481481	0.280488	0.207207	0.255814	0.533333	0.252747	0.261364	0.270588	0.592593	0.207207	0.207207	0.236559	0.198198	0.27381	0.392857	0.25	0.252747	0.239583	0.304348	0.198198	0.207207	0.207207	0.319444	0.198198	0.207207	0.207207	0.207207	0.258824	0.282051	0.305556
0.521368	0.207207	0.528986	0.421053	0.438596	0.216216	0.207207	0.52	0.515152	0.487805	0.491667	0.483333	0.207207	0.495726	0.207207	0.207207	0.532374	0.570248	0.447368	0.440678	0.216216	0.478632	0.511811	0.520661	0.216216	0.516667	0.538462	0.512605	0.216216	0.507576	0.530303	0.512195	0.523077	0.479675	0.207207	0.482759	0.5	0.527559	0.452991	0.51145	0.538462	0.523077	0.456897	0.526718	0.5	0.573643	0.507463	0.516949	0.474576	0.491379
0.48	0.282051	0.456	0.512195	0.522727	0.307692	0.294872	0.5	0.508929	0.520408	0.469388	0.505155	0.294872	0.549451	0.282051	0.282051	0.440945	0.495238	0.528736	0.5	0.294872	0.527473	0.504274	0.504854	0.307692	0.530612	0.5	0.536842	0.294872	0.482143	0.512605	0.470588	0.486957	0.510204	0.269231	0.51	0.490196	0.490566	0.541176	0.483051	0.491228	0.479339	0.544444	0.45614	0.474576	0.495726	0.491379	0.494949	0.505376	0.522222
0.504505	0.234694	0.481481	0.514851	0.509804	0.244898	0.234694	0.508475	0.532258	0.518182	0.463636	0.537736	0.234694	0.539216	0.234694	0.234694	0.488722	0.537815	0.494949	0.52381	0.244898	0.568807	0.531746	0.542056	0.244898	0.508621	0.486486	0.566038	0.244898	0.516393	0.535433	0.5	0.536585	0.513761	0.234694	0.527273	0.513514	0.568807	0.490196	0.529915	0.504	0.528455	0.563107	0.472	0.593496	0.565574	0.552	0.528302	0.5	0.490385
0.275862	0.576923	0.195122	0.349206	0.353846	0.533333	0.555556	0.239583	0.224299	0.269663	0.258824	0.27381	0.413793	0.315068	0.535714	0.444444	0.2	0.24	0.333333	0.294872	0.551724	0.280488	0.216216	0.267442	0.6	0.263736	0.272727	0.282353	0.5	0.216216	0.216216	0.236559	0.216216	0.261905	0.5	0.261364	0.263736	0.25	0.333333	0.216216	0.216216	0.216216	0.319444	0.198198	0.216216	0.216216	0.216216	0.270588	0.294872	0.305556
0.264368	0.518519	0.186992	0.301587	0.307692	0.517241	0.555556	0.229167	0.214953	0.258427	0.270588	0.261905	0.555556	0.315068	0.576923	0.481481	0.191667	0.23	0.318182	0.282051	0.5	0.268293	0.207207	0.255814	0.464286	0.252747	0.25	0.258824	0.517241	0.207207	0.207207	0.236559	0.207207	0.261905	0.615385	0.25	0.241758	0.239583	0.289855	0.207207	0.207207	0.207207	0.305556	0.207207	0.207207	0.207207	0.207207	0.247059	0.294872	0.291667
0.52381	0.264368	0.507812	0.478723	0.478723	0.264368	0.252874	0.517857	0.525	0.537736	0.514286	0.50495	0.264368	0.525253	0.264368	0.252874	0.458015	0.504425	0.473684	0.55102	0.261364	0.546392	0.512397	0.55	0.264368	0.561905	0.578431	0.528302	0.264368	0.471074	0.5	0.495238	0.520325	0.514851	0.264368	0.555556	0.528302	0.522936	0.494737	0.529915	0.533898	0.525	0.510417	0.495652	0.487805	0.512195	0.525	0.485714	0.515789	0.474747
0.494624	0.283784	0.467742	0.493976	0.525	0.297297	0.297297	0.475728	0.464912	0.494949	0.43299	0.556818	0.283784	0.533333	0.310811	0.283784	0.467213	0.504762	0.525	0.549451	0.297297	0.532609	0.443478	0.510204	0.297297	0.495146	0.474747	0.510204	0.289474	0.420168	0.473684	0.514851	0.486957	0.537634	0.27027	0.521277	0.489796	0.514286	0.464286	0.464286	0.452174	0.438596	0.494253	0.464286	0.487179	0.486957	0.486957	0.516484	0.48913	0.529412
0.538462	0.231579	0.503876	0.494845	0.480392	0.242105	0.242105	0.544643	0.531746	0.541284	0.490909	0.53271	0.242105	0.534653	0.242105	0.242105	0.484375	0.551724	0.489583	0.5	0.242105	0.542857	0.53719	0.533981	0.252632	0.526786	0.482143	0.527778	0.242105	0.520661	0.54918	0.504505	0.5	0.481818	0.231579	0.526786	0.550459	0.566372	0.490196	0.52	0.536585	0.512195	0.495146	0.484375	0.528455	0.54918	0.541667	0.514019	0.509434	0.484848
0.520325	0.2	0.485714	0.4	0.432203	0.208696	0.2	0.469231	0.529851	0.507812	0.471545	0.483607	0.2	0.471074	0.2	0.2	0.486111	0.492424	0.418803	0.479339	0.208696	0.508065	0.519084	0.483607	0.2	0.557377	0.504132	0.508333	0.2	0.496241	0.503759	0.491935	0.511278	0.454545	0.2	0.472868	0.5	0.492063	0.423729	0.514706	0.566929	0.522059	0.456897	0.522388	0.526316	0.5	0.507353	0.478992	0.453782	0.445378
0.490909	0.258427	0.484615	0.494737	0.608696	0.258427	0.247191	0.517857	0.512821	0.548077	0.509434	0.490385	0.247191	0.515464	0.247191	0.247191	0.484375	0.535088	0.510638	0.544554	0.258427	0.539216	0.504202	0.513761	0.269663	0.491071	0.504854	0.529412	0.258427	0.508333	0.496	0.504854	0.512605	0.519608	0.247191	0.518868	0.518868	0.536364	0.547368	0.504065	0.495798	0.532787	0.541667	0.483607	0.538462	0.504202	0.495935	0.524752	0.509804	0.459184
0.521739	0.309859	0.428571	0.457831	0.493671	0.323944	0.295775	0.49505	0.486726	0.48	0.484211	0.5	0.309859	0.583333	0.323944	0.295775	0.443548	0.514019	0.5125	0.48913	0.295775	0.527473	0.474138	0.505263	0.305556	0.530612	0.5	0.548387	0.323944	0.465517	0.46087	0.5	0.473684	0.5	0.323944	0.489583	0.515464	0.494845	0.487179	0.461538	0.444444	0.477876	0.52439	0.464912	0.478261	0.459016	0.486726	0.521739	0.483516	0.542169
0.586538	0.247312	0.492308	0.452632	0.460784	0.258065	0.247312	0.522124	0.543103	0.537736	0.519231	0.5	0.247312	0.544554	0.247312	0.247312	0.496124	0.539823	0.46	0.509615	0.258065	0.548077	0.537815	0.536364	0.247312	0.513274	0.518519	0.543689	0.258065	0.536	0.540984	0.541284	0.516129	0.504587	0.247312	0.538462	0.553571	0.588785	0.49	0.504065	0.55	0.554622	0.514851	0.525	0.529915	0.52381	0.546218	0.572816	0.509434	0.5
0.548673	0.227723	0.529851	0.45283	0.485714	0.207921	0.227723	0.54386	0.558333	0.521368	0.554545	0.464912	0.207921	0.495327	0.207921	0.217822	0.518519	0.533333	0.45283	0.514019	0.227723	0.513761	0.496124	0.508772	0.237624	0.525862	0.539823	0.542056	0.227723	0.581967	0.571429	0.46281	0.535433	0.526786	0.217822	0.513274	0.54386	0.546218	0.495238	0.553846	0.536	0.519084	0.504762	0.503876	0.484375	0.544	0.548387	0.5	0.518868	0.431193
0.519231	0.277108	0.469697	0.47191	0.534091	0.289157	0.277108	0.537736	0.539823	0.55	0.49	0.51	0.277108	0.546392	0.277108	0.277108	0.448819	0.513761	0.483516	0.520833	0.289157	0.53125	0.538462	0.515152	0.277108	0.509804	0.52	0.554455	0.277108	0.529915	0.539823	0.490741	0.504132	0.515464	0.26506	0.543689	0.54	0.543689	0.505495	0.491525	0.521008	0.504274	0.568182	0.470588	0.54386	0.508197	0.551724	0.515464	0.537634	0.521739
0.531532	0.21875	0.564885	0.413462	0.432692	0.21875	0.21875	0.517544	0.536585	0.522936	0.566038	0.509259	0.21875	0.52	0.208333	0.208333	0.515385	0.504202	0.46	0.515152	0.229167	0.473214	0.475806	0.485437	0.239583	0.539823	0.542056	0.5	0.21875	0.532787	0.512397	0.508929	0.52459	0.514286	0.21875	0.522936	0.53271	0.525862	0.5	0.524194	0.557377	0.529412	0.462264	0.561983	0.472441	0.541667	0.507937	0.566038	0.490566	0.475248
0.520833	0.276316	0.448819	0.482353	0.522727	0.302632	0.289474	0.5	0.469027	0.480769	0.442105	0.520408	0.276316	0.574713	0.289474	0.289474	0.452381	0.52381	0.5	0.527473	0.302632	0.515464	0.504274	0.515464	0.302632	0.525253	0.519608	0.553191	0.289474	0.454545	0.486957	0.48	0.464912	0.505155	0.276316	0.494624	0.494949	0.52381	0.505882	0.478261	0.512821	0.449153	0.511364	0.449153	0.491228	0.525862	0.491667	0.53125	0.46875	0.545455
0.481203	0.184	0.534247	0.392	0.409449	0.192	0.184	0.496296	0.528986	0.496241	0.469697	0.492308	0.184	0.460938	0.184	0.184	0.527027	0.522388	0.460938	0.469231	0.192	0.484848	0.48951	0.473684	0.192	0.503704	0.492308	0.492188	0.192	0.483221	0.51773	0.480916	0.52518	0.466165	0.184	0.480916	0.485075	0.489362	0.448819	0.482759	0.517483	0.528986	0.438462	0.5	0.489655	0.517483	0.535714	0.456693	0.448819	0.442748
0.264368	0.62963	0.178862	0.333333	0.323077	0.555556	0.956522	0.229167	0.214953	0.258427	0.247059	0.27381	0.538462	0.30137	0.653846	0.52	0.191667	0.23	0.333333	0.269231	0.538462	0.280488	0.207207	0.267442	0.555556	0.252747	0.25	0.270588	0.464286	0.198198	0.207207	0.236559	0.207207	0.261905	0.5	0.25	0.230769	0.229167	0.289855	0.207207	0.207207	0.207207	0.319444	0.207207	0.207207	0.207207	0.207207	0.247059	0.25641	0.291667
0.54	0.270588	0.48062	0.447917	0.505495	0.270588	0.270588	0.545455	0.504065	0.519608	0.514851	0.53125	0.270588	0.554348	0.270588	0.270588	0.476923	0.517857	0.48913	0.521277	0.282353	0.53	0.529412	0.58	0.282353	0.519231	0.520408	0.544554	0.270588	0.487805	0.525	0.518868	0.520661	0.51	0.258824	0.495146	0.518868	0.551402	0.494737	0.508475	0.508333	0.533898	0.526882	0.491525	0.495868	0.495652	0.529412	0.533333	0.516129	0.526316
0.509615	0.270588	0.48062	0.484211	0.505618	0.270588	0.270588	0.528302	0.512605	0.514563	0.484848	0.509615	0.247059	0.56044	0.258824	0.258824	0.488189	0.559633	0.521739	0.53125	0.258824	0.535354	0.512195	0.62	0.282353	0.527778	0.5	0.556701	0.258824	0.495868	0.533898	0.542857	0.516949	0.520408	0.258824	0.5	0.537736	0.542056	0.526882	0.5	0.512821	0.504274	0.526882	0.472	0.487805	0.520661	0.533898	0.555556	0.510204	0.526316
0.275862	0.535714	0.195122	0.301587	0.338462	0.555556	0.535714	0.25	0.224299	0.258427	0.282353	0.27381	0.555556	0.328767	0.481481	0.576923	0.2	0.24	0.333333	0.307692	0.571429	0.280488	0.216216	0.267442	0.517241	0.252747	0.261364	0.282353	0.517241	0.216216	0.216216	0.258065	0.216216	0.261905	0.433333	0.261364	0.263736	0.25	0.304348	0.216216	0.216216	0.216216	0.333333	0.207207	0.216216	0.216216	0.216216	0.282353	0.294872	0.319444
0.542857	0.233333	0.496124	0.408163	0.393617	0.222222	0.222222	0.504425	0.555556	0.523364	0.550459	0.451923	0.222222	0.51	0.233333	0.222222	0.507692	0.482759	0.393939	0.520408	0.244444	0.480392	0.475806	0.495495	0.244444	0.542857	0.57	0.481132	0.244444	0.512195	0.508475	0.495327	0.508621	0.461538	0.21978	0.514286	0.52381	0.536364	0.484848	0.559322	0.551724	0.533898	0.424242	0.57265	0.420168	0.47619	0.521008	0.485437	0.510204	0.45
0.489796	0.269231	0.484375	0.5	0.471264	0.25	0.276316	0.529412	0.486486	0.473684	0.463158	0.48913	0.263158	0.523256	0.263158	0.289474	0.467742	0.485714	0.494118	0.43617	0.25974	0.56044	0.422414	0.531915	0.276316	0.49	0.474747	0.515789	0.25	0.513274	0.477876	0.524752	0.508772	0.526316	0.276316	0.544444	0.51	0.514286	0.476744	0.461538	0.434426	0.435897	0.522222	0.495726	0.456897	0.478632	0.474576	0.552083	0.52809	0.528736
0.526882	0.27027	0.484127	0.512821	0.481481	0.27027	0.27027	0.504673	0.504425	0.451923	0.479167	0.458333	0.283784	0.547619	0.256757	0.27027	0.435484	0.5	0.518072	0.522727	0.27027	0.5	0.482759	0.510204	0.297297	0.530612	0.520833	0.510638	0.256757	0.473684	0.508772	0.504854	0.530435	0.516484	0.27027	0.46	0.55102	0.54	0.518072	0.462185	0.487179	0.46087	0.505747	0.495575	0.440678	0.539823	0.473684	0.574468	0.516484	0.53012
0.508197	0.20354	0.536765	0.393162	0.394958	0.212389	0.185841	0.545455	0.543307	0.495935	0.557377	0.5	0.20354	0.444444	0.19469	0.19469	0.518248	0.504	0.417391	0.466102	0.212389	0.461538	0.492188	0.521008	0.20354	0.508197	0.5	0.455285	0.20354	0.55303	0.523077	0.47541	0.535433	0.445378	0.20354	0.516667	0.545455	0.554622	0.491379	0.525926	0.49635	0.530769	0.415254	0.59375	0.456693	0.51145	0.538462	0.47619	0.479339	0.403361
0.473214	0.22449	0.496183	0.466019	0.475728	0.244898	0.22449	0.486486	0.47619	0.504587	0.440367	0.550459	0.214286	0.490196	0.234694	0.234694	0.5	0.5625	0.484848	0.490566	0.244898	0.509434	0.524194	0.490566	0.244898	0.472222	0.457944	0.518182	0.234694	0.460317	0.504065	0.5	0.495935	0.522936	0.222222	0.486726	0.473214	0.483051	0.436893	0.454545	0.476562	0.46875	0.504673	0.434426	0.52381	0.547619	0.484615	0.481481	0.471698	0.485981
0.538462	0.207207	0.492754	0.455357	0.465517	0.207207	0.207207	0.503937	0.527559	0.541667	0.486957	0.508333	0.207207	0.474138	0.207207	0.207207	0.478571	0.554688	0.491228	0.46087	0.207207	0.495798	0.707317	0.504202	0.216216	0.5	0.467213	0.495868	0.207207	0.550388	0.551181	0.512397	0.496296	0.456693	0.207207	0.495868	0.504	0.516393	0.473684	0.489209	0.537879	0.523077	0.491379	0.469697	0.545455	0.555556	0.51145	0.491667	0.465517	0.442478
0.553571	0.234694	0.522727	0.469388	0.475728	0.244898	0.234694	0.541284	0.581197	0.523364	0.513274	0.513761	0.234694	0.533333	0.234694	0.234694	0.515625	0.571429	0.485437	0.481481	0.244898	0.53211	0.528	0.513761	0.244898	0.587156	0.584906	0.522124	0.244898	0.544715	0.532258	0.544643	0.540323	0.514286	0.234694	0.522936	0.53271	0.537815	0.475728	0.532258	0.535433	0.530769	0.519231	0.524194	0.528455	0.570248	0.523077	0.54717	0.514019	0.504854
0.555556	0.283951	0.451613	0.438202	0.465909	0.271605	0.283951	0.543689	0.5	0.540816	0.529412	0.484536	0.256098	0.478723	0.259259	0.259259	0.460938	0.504587	0.43617	0.516484	0.283951	0.478723	0.469565	0.485149	0.259259	0.504587	0.495327	0.505155	0.271605	0.471545	0.470085	0.539216	0.5	0.468085	0.246914	0.509804	0.5	0.481481	0.452632	0.466102	0.512397	0.508621	0.494382	0.533898	0.465517	0.5	0.5	0.504854	0.494624	0.447917
0.514286	0.252747	0.496296	0.457447	0.464646	0.252747	0.241758	0.530973	0.551724	0.519231	0.49505	0.481818	0.230769	0.520408	0.230769	0.252747	0.546154	0.541284	0.484211	0.490566	0.241758	0.542857	0.475	0.523364	0.252747	0.54717	0.504854	0.552381	0.252747	0.512397	0.512	0.54717	0.558333	0.529412	0.23913	0.523364	0.527273	0.545455	0.489362	0.512397	0.516393	0.483051	0.52	0.516393	0.508333	0.52459	0.508333	0.556604	0.509434	0.56701
0.53211	0.25	0.476562	0.511111	0.452632	0.272727	0.261364	0.5	0.544643	0.528846	0.47619	0.509804	0.261364	0.489796	0.261364	0.261364	0.480315	0.516949	0.472527	0.45	0.272727	0.514286	0.483333	0.480769	0.272727	0.495327	0.5	0.561905	0.272727	0.547009	0.512821	0.504587	0.508475	0.457944	0.25	0.518868	0.509091	0.559633	0.484211	0.491379	0.466667	0.504132	0.578947	0.483051	0.555556	0.516393	0.529915	0.509615	0.543689	0.510417
0.5	0.258427	0.480315	0.431579	0.457447	0.269663	0.258427	0.491228	0.547826	0.5	0.469388	0.485714	0.258427	0.510638	0.247191	0.247191	0.48062	0.525862	0.46875	0.520408	0.247191	0.51	0.467213	0.528846	0.258427	0.485714	0.480392	0.52	0.258427	0.504348	0.512605	0.528846	0.52459	0.642105	0.235955	0.48	0.524272	0.584906	0.48913	0.508333	0.483607	0.466102	0.5	0.508772	0.491667	0.504202	0.520661	0.564356	0.514851	0.543478
0.484211	0.276316	0.476562	0.475	0.481013	0.276316	0.272727	0.456311	0.432203	0.438776	0.427083	0.483871	0.276316	0.483146	0.263158	0.236842	0.44	0.475728	0.463415	0.402174	0.276316	0.494624	0.389381	0.484211	0.269231	0.474747	0.464646	0.494737	0.25	0.454545	0.45614	0.53	0.5	0.521277	0.272727	0.474227	0.469388	0.495146	0.425287	0.465517	0.422414	0.382609	0.482353	0.478992	0.431034	0.473684	0.461538	0.5625	0.5	0.545455
0.252874	0.464286	0.186992	0.31746	0.323077	0.433333	0.461538	0.239583	0.214953	0.258427	0.270588	0.25	0.448276	0.30137	0.444444	0.461538	0.191667	0.23	0.318182	0.269231	0.5	0.268293	0.198198	0.255814	0.444444	0.252747	0.261364	0.258824	0.481481	0.207207	0.207207	0.225806	0.207207	0.261905	0.518519	0.261364	0.241758	0.239583	0.304348	0.207207	0.207207	0.207207	0.305556	0.207207	0.207207	0.207207	0.207207	0.258824	0.282051	0.291667
0.495238	0.256098	0.460317	0.477778	0.488889	0.280488	0.256098	0.5	0.535714	0.53	0.474747	0.505051	0.256098	0.51087	0.280488	0.280488	0.446154	0.560748	0.511364	0.520833	0.256098	0.56383	0.470085	0.47619	0.277108	0.528846	0.45283	0.530612	0.256098	0.452991	0.487395	0.509434	0.470588	0.510417	0.256098	0.514563	0.514851	0.49505	0.483871	0.457627	0.491525	0.464286	0.521739	0.443478	0.486957	0.521368	0.484127	0.5	0.5	0.5
0.252874	0.482759	0.178862	0.269841	0.307692	0.444444	0.448276	0.229167	0.205607	0.247191	0.258824	0.238095	0.407407	0.30137	0.37931	0.366667	0.183333	0.22	0.287879	0.282051	0.518519	0.268293	0.198198	0.244186	0.464286	0.230769	0.25	0.258824	0.571429	0.198198	0.198198	0.236559	0.198198	0.261905	0.407407	0.25	0.241758	0.21875	0.304348	0.189189	0.198198	0.198198	0.305556	0.198198	0.198198	0.198198	0.198198	0.258824	0.269231	0.277778
0.482014	0.166667	0.542484	0.368794	0.375887	0.173913	0.166667	0.514286	0.537931	0.455172	0.514286	0.471429	0.166667	0.422535	0.166667	0.166667	0.5	0.482759	0.374101	0.434783	0.173913	0.458333	0.464052	0.468531	0.173913	0.465278	0.496454	0.485714	0.173913	0.490446	0.5	0.456376	0.489933	0.432624	0.166667	0.51773	0.472603	0.5	0.428571	0.503226	0.480263	0.51634	0.41844	0.506579	0.456376	0.513333	0.509934	0.453237	0.460432	0.408451
0.5	0.198198	0.540146	0.380531	0.380531	0.207207	0.189189	0.511811	0.53125	0.475806	0.525862	0.436975	0.198198	0.456897	0.189189	0.198198	0.524823	0.5	0.39823	0.432203	0.216216	0.45	0.457364	0.5	0.198198	0.508333	0.537815	0.459677	0.216216	0.511111	0.503704	0.533333	0.573643	0.455285	0.198198	0.483051	0.550847	0.545455	0.442478	0.529851	0.488372	0.51938	0.417391	0.576923	0.472868	0.515385	0.542636	0.541667	0.508772	0.457627
0.5	0.302632	0.456693	0.471264	0.523256	0.315789	0.289474	0.495238	0.5	0.505051	0.51087	0.505263	0.302632	0.539326	0.289474	0.302632	0.48	0.513514	0.505882	0.56044	0.302632	0.5	0.470085	0.510204	0.315789	0.51	0.489796	0.547368	0.315789	0.452991	0.495798	0.48	0.474576	0.521277	0.289474	0.489796	0.466019	0.523364	0.511364	0.469027	0.5	0.486957	0.527473	0.452174	0.487179	0.495652	0.474138	0.483871	0.469388	0.494505
0.524194	0.2	0.542857	0.452174	0.445378	0.2	0.2	0.5	0.556391	0.508065	0.495798	0.495935	0.2	0.474576	0.191304	0.2	0.517483	0.542636	0.45082	0.441667	0.208696	0.529412	0.523438	0.495935	0.2	0.560976	0.516129	0.508197	0.208696	0.560606	0.548148	0.5	0.529412	0.475	0.2	0.5	0.520325	0.558333	0.466102	0.514493	0.534351	0.507463	0.479675	0.546154	0.511111	0.518519	0.553957	0.52459	0.491667	0.457627
0.527273	0.242105	0.523077	0.510204	0.484536	0.242105	0.242105	0.535088	0.533898	0.53211	0.495575	0.495413	0.231579	0.509804	0.242105	0.242105	0.5	0.52459	0.525773	0.495238	0.252632	0.495238	0.5	0.509259	0.252632	0.560748	0.53211	0.537037	0.252632	0.520325	0.516667	0.5	0.524194	0.571429	0.242105	0.542056	0.52381	0.525862	0.504762	0.5	0.504	0.532787	0.52381	0.508333	0.504	0.563025	0.525	0.527778	0.514019	0.48
0.474747	0.278481	0.446154	0.48913	0.559524	0.291139	0.278481	0.480769	0.486957	0.530612	0.43	0.520833	0.265823	0.550562	0.278481	0.265823	0.460317	0.518868	0.483146	0.577778	0.265823	0.557895	0.491228	0.515789	0.278481	0.520408	0.447917	0.540816	0.278481	0.441667	0.459016	0.45283	0.470588	0.521277	0.253165	0.470588	0.48	0.481481	0.47191	0.42623	0.483051	0.487179	0.52809	0.4	0.525424	0.470588	0.470588	0.454545	0.468085	0.522727
0.275862	0.444444	0.186992	0.31746	0.318182	0.464286	0.5	0.239583	0.224299	0.258427	0.282353	0.261905	0.482759	0.30137	0.481481	0.482759	0.2	0.24	0.318182	0.282051	0.517241	0.292683	0.216216	0.267442	0.392857	0.252747	0.272727	0.282353	0.413793	0.216216	0.216216	0.236559	0.216216	0.270588	0.423077	0.261364	0.252747	0.25	0.275362	0.216216	0.216216	0.216216	0.319444	0.216216	0.216216	0.216216	0.216216	0.282353	0.265823	0.319444
0.513514	0.234694	0.511278	0.49505	0.485149	0.244898	0.234694	0.5	0.524194	0.521739	0.477477	0.563107	0.234694	0.509615	0.234694	0.234694	0.523438	0.555556	0.51	0.480769	0.244898	0.552381	0.507937	0.533333	0.244898	0.513043	0.483051	0.561905	0.234694	0.548387	0.535433	0.526786	0.531746	0.5	0.234694	0.531532	0.525862	0.525862	0.514851	0.504065	0.552846	0.488	0.509434	0.508197	0.528	0.503937	0.556452	0.559633	0.5	0.555556
0.495575	0.232323	0.462687	0.441176	0.447619	0.242424	0.222222	0.508621	0.546218	0.513761	0.53271	0.526786	0.232323	0.509434	0.232323	0.232323	0.507692	0.53913	0.49	0.470588	0.242424	0.5	0.547619	0.513514	0.242424	0.548673	0.470085	0.517857	0.242424	0.544	0.552846	0.54955	0.545455	0.473214	0.232323	0.522124	0.535714	0.542373	0.465347	0.519685	0.52459	0.507937	0.5	0.536585	0.536585	0.523077	0.539683	0.495495	0.481132	0.485981
0.53211	0.223404	0.527132	0.438776	0.37	0.212766	0.212766	0.482456	0.512605	0.518519	0.513514	0.471698	0.202128	0.460784	0.191489	0.170213	0.515873	0.522936	0.4	0.475728	0.223404	0.480392	0.433071	0.477477	0.223404	0.490909	0.52381	0.447619	0.234043	0.491667	0.495726	0.535714	0.508065	0.5	0.212766	0.495413	0.508772	0.530973	0.485149	0.508475	0.483871	0.460317	0.405941	0.595041	0.45	0.516393	0.508065	0.52381	0.519608	0.445545
0.494845	0.328571	0.448819	0.468354	0.506329	0.314286	0.3	0.495146	0.481818	0.531915	0.463158	0.522222	0.285714	0.529412	0.328571	0.3	0.427419	0.514286	0.506667	0.534091	0.314286	0.573034	0.473214	0.516854	0.328571	0.464646	0.494382	0.532609	0.314286	0.429825	0.455357	0.464646	0.451327	0.484211	0.314286	0.494845	0.515464	0.490196	0.525	0.426087	0.486726	0.442478	0.530864	0.426087	0.478632	0.464912	0.464286	0.505263	0.527473	0.494118
0.5	0.304348	0.432	0.506667	0.513158	0.338235	0.294118	0.519608	0.477064	0.479592	0.473684	0.539326	0.308824	0.566265	0.294118	0.285714	0.406504	0.485981	0.558442	0.511628	0.323529	0.52809	0.434783	0.520833	0.323529	0.469388	0.489583	0.55914	0.323529	0.442478	0.460177	0.474747	0.473214	0.555556	0.308824	0.479167	0.48	0.480769	0.506329	0.442478	0.459459	0.439655	0.56962	0.455357	0.452174	0.464912	0.455357	0.516484	0.5	0.567901
0.515789	0.323529	0.424	0.486842	0.532468	0.323529	0.308824	0.534653	0.495413	0.505376	0.494624	0.543478	0.323529	0.552941	0.338235	0.323529	0.425197	0.509615	0.545455	0.505618	0.323529	0.533333	0.469565	0.521277	0.338235	0.520408	0.515789	0.536842	0.338235	0.464286	0.482759	0.474747	0.452174	0.582418	0.323529	0.494949	0.536082	0.519608	0.487805	0.469565	0.473214	0.46087	0.554217	0.457627	0.464912	0.473684	0.477876	0.515789	0.51087	0.6
0.516129	0.314286	0.423077	0.468354	0.4625	0.3	0.277778	0.471698	0.473214	0.464646	0.457447	0.472527	0.285714	0.53012	0.271429	0.25	0.395349	0.5	0.506329	0.488889	0.285714	0.5	0.456897	0.478723	0.328571	0.469388	0.473684	0.538462	0.328571	0.429752	0.439655	0.469388	0.460177	0.56044	0.267606	0.46	0.505155	0.451923	0.46988	0.439655	0.456897	0.469027	0.493976	0.447368	0.462185	0.477876	0.449153	0.52809	0.517241	0.56962
0.494737	0.283784	0.444444	0.536585	0.5	0.297297	0.293333	0.490385	0.504425	0.49	0.479167	0.56383	0.297297	0.556818	0.283784	0.283784	0.472441	0.509434	0.551282	0.552941	0.297297	0.536842	0.478992	0.510204	0.310811	0.485149	0.510417	0.548387	0.297297	0.461538	0.483607	0.476636	0.470588	0.510638	0.293333	0.515789	0.520408	0.519231	0.585366	0.465517	0.473684	0.482759	0.54023	0.452174	0.474576	0.487179	0.483051	0.539326	0.52809	0.488636
0.518868	0.261364	0.46875	0.483516	0.462366	0.261364	0.25	0.504587	0.512605	0.52381	0.495238	0.504854	0.25	0.531915	0.25	0.25	0.488189	0.522124	0.478261	0.535354	0.261364	0.536082	0.504132	0.480392	0.261364	0.504587	0.466667	0.53	0.272727	0.466667	0.487603	0.5	0.488189	0.5	0.25	0.518868	0.504587	0.491228	0.484211	0.467213	0.495868	0.463415	0.464646	0.461538	0.533333	0.516667	0.472	0.49505	0.49	0.463158
0.264368	0.535714	0.195122	0.31746	0.328358	0.555556	0.5	0.239583	0.224299	0.258427	0.270588	0.25	0.5	0.315068	0.576923	0.4	0.2	0.24	0.333333	0.294872	0.5	0.292683	0.216216	0.267442	0.555556	0.263736	0.25	0.282353	0.586207	0.207207	0.207207	0.258065	0.207207	0.27381	0.666667	0.261364	0.263736	0.25	0.318841	0.198198	0.207207	0.216216	0.319444	0.216216	0.216216	0.216216	0.207207	0.270588	0.282051	0.319444
0.515152	0.283951	0.4375	0.45977	0.505495	0.296296	0.246914	0.454545	0.462185	0.519608	0.46875	0.548387	0.271605	0.521277	0.271605	0.271605	0.453125	0.509091	0.505618	0.554348	0.271605	0.540816	0.478632	0.480392	0.296296	0.509615	0.5	0.540816	0.283951	0.445378	0.482759	0.519608	0.487603	0.485149	0.283951	0.52381	0.509804	0.50495	0.483516	0.464912	0.495726	0.487603	0.48913	0.470085	0.512605	0.521739	0.517544	0.494949	0.494845	0.545455
0.479167	0.333333	0.467742	0.5	0.481481	0.304348	0.304348	0.475728	0.463636	0.494845	0.489362	0.516854	0.289855	0.511905	0.318841	0.289855	0.438017	0.504854	0.525641	0.522222	0.318841	0.555556	0.447368	0.51087	0.333333	0.458333	0.46875	0.516484	0.318841	0.451327	0.452174	0.44898	0.440678	0.467391	0.333333	0.5	0.505051	0.465347	0.564103	0.42735	0.477876	0.434783	0.482759	0.431034	0.473684	0.464912	0.465517	0.5	0.51087	0.481013
0.524752	0.258427	0.539683	0.446809	0.483871	0.269663	0.247191	0.522124	0.508197	0.551402	0.524272	0.520408	0.258427	0.565657	0.258427	0.258427	0.476562	0.517857	0.549451	0.555556	0.258427	0.555556	0.464	0.57	0.258427	0.560748	0.518519	0.555556	0.269663	0.52459	0.504065	0.472222	0.483607	0.509615	0.258427	0.570093	0.54717	0.527273	0.510417	0.516393	0.479675	0.525	0.532609	0.521008	0.48	0.508333	0.504	0.524272	0.535354	0.5
0.522936	0.239583	0.529412	0.464646	0.451923	0.229167	0.229167	0.504348	0.525	0.486726	0.53271	0.480769	0.229167	0.5	0.21875	0.239583	0.507576	0.516949	0.48	0.466019	0.239583	0.509434	0.508197	0.513761	0.239583	0.5	0.477876	0.509091	0.239583	0.519685	0.53719	0.5	0.52381	0.527778	0.229167	0.53271	0.490909	0.529915	0.504854	0.508065	0.487805	0.479675	0.475248	0.508197	0.516667	0.528455	0.520325	0.54717	0.490566	0.466667
0.454545	0.216495	0.55814	0.40404	0.368932	0.226804	0.216495	0.5	0.475	0.432432	0.45283	0.439252	0.216495	0.45098	0.175258	0.185567	0.484848	0.478632	0.408163	0.438095	0.216495	0.471698	0.420635	0.490909	0.216495	0.481481	0.495238	0.443396	0.237113	0.483871	0.466667	0.564815	0.525	0.533333	0.185567	0.495327	0.537037	0.522124	0.438776	0.488189	0.454545	0.436975	0.45	0.52459	0.448	0.521739	0.476923	0.57	0.5	0.45
0.275862	0.517241	0.195122	0.301587	0.307692	0.586207	0.5	0.239583	0.224299	0.269663	0.270588	0.27381	0.615385	0.315068	0.5	0.483871	0.2	0.24	0.333333	0.294872	0.555556	0.280488	0.216216	0.27907	0.555556	0.252747	0.261364	0.282353	0.517241	0.216216	0.207207	0.247312	0.207207	0.270588	0.518519	0.25	0.252747	0.239583	0.304348	0.207207	0.216216	0.216216	0.319444	0.216216	0.216216	0.216216	0.216216	0.270588	0.282051	0.315068
0.49505	0.267442	0.5	0.510638	0.511111	0.27907	0.267442	0.542857	0.529915	0.495238	0.49505	0.563107	0.267442	0.541667	0.267442	0.255814	0.488372	0.566038	0.544444	0.571429	0.267442	0.571429	0.5	0.564356	0.27907	0.535354	0.490385	0.55	0.255814	0.475806	0.528926	0.53271	0.525862	0.519231	0.255814	0.495146	0.527778	0.53271	0.510417	0.487179	0.508333	0.483333	0.595745	0.458333	0.504132	0.516129	0.529915	0.525253	0.537634	0.531915
0.510638	0.309859	0.44	0.518072	0.544304	0.338028	0.323944	0.48	0.452174	0.510417	0.452632	0.526316	0.309859	0.567901	0.309859	0.309859	0.424	0.485714	0.542169	0.534884	0.323944	0.548387	0.495652	0.5	0.338028	0.515464	0.474227	0.542553	0.295775	0.45045	0.486957	0.435644	0.447368	0.511364	0.309859	0.474747	0.48	0.49	0.506173	0.452174	0.482759	0.470085	0.552941	0.418803	0.512821	0.474138	0.5	0.464646	0.451613	0.505747
0.516484	0.3	0.416	0.512821	0.530864	0.328571	0.328571	0.441176	0.435897	0.494949	0.467391	0.533333	0.314286	0.54321	0.314286	0.328571	0.429752	0.485714	0.547619	0.54321	0.328571	0.526882	0.495575	0.489583	0.342857	0.505051	0.483516	0.542553	0.285714	0.438596	0.495575	0.453608	0.441441	0.488889	0.314286	0.484536	0.475728	0.48	0.464286	0.439655	0.452174	0.466667	0.542169	0.391304	0.477876	0.45045	0.456897	0.43956	0.43956	0.506173
0.55914	0.297297	0.455285	0.487805	0.45977	0.297297	0.297297	0.490196	0.495652	0.53125	0.548387	0.505376	0.297297	0.541176	0.283784	0.293333	0.48	0.518519	0.505882	0.48913	0.283784	0.522222	0.486726	0.536082	0.310811	0.514851	0.547368	0.515152	0.297297	0.5	0.487179	0.510204	0.474576	0.46	0.297297	0.5	0.525773	0.50495	0.522727	0.517544	0.5	0.474138	0.5	0.491525	0.470085	0.478261	0.486957	0.53125	0.516484	0.438202
0.515464	0.291139	0.440945	0.488095	0.477778	0.303797	0.278481	0.519231	0.508929	0.519231	0.478723	0.543478	0.278481	0.522222	0.278481	0.291139	0.439024	0.509434	0.460674	0.48913	0.291139	0.505263	0.508621	0.489583	0.278481	0.505051	0.474227	0.51	0.291139	0.495652	0.483333	0.514563	0.495798	0.479592	0.278481	0.545455	0.495146	0.524752	0.505495	0.482456	0.470588	0.495652	0.511111	0.430894	0.517241	0.530435	0.495726	0.531915	0.537634	0.472527
0.505051	0.297297	0.426357	0.470588	0.482353	0.324324	0.297297	0.495413	0.509259	0.5	0.464646	0.541667	0.297297	0.559524	0.297297	0.28	0.460317	0.52381	0.52439	0.505495	0.310811	0.521277	0.5	0.489796	0.297297	0.465347	0.469388	0.510638	0.283784	0.464912	0.469565	0.451923	0.465517	0.561224	0.283784	0.484536	0.471154	0.490741	0.505882	0.465517	0.469565	0.487395	0.494253	0.452174	0.478261	0.5	0.487179	0.494505	0.511364	0.529412
0.531532	0.234694	0.514706	0.45098	0.471154	0.244898	0.234694	0.565217	0.55	0.530435	0.572816	0.495575	0.22449	0.553398	0.22449	0.234694	0.481752	0.548673	0.461538	0.566038	0.244898	0.509434	0.5	0.550459	0.244898	0.558559	0.528302	0.527778	0.244898	0.523438	0.565574	0.5	0.528	0.5	0.234694	0.530973	0.545455	0.554622	0.5	0.51938	0.55	0.552846	0.485437	0.558333	0.516129	0.540984	0.539683	0.528302	0.509091	0.480392
0.436782	0.306122	0.357724	0.439394	0.397059	0.326531	0.3125	0.418367	0.411215	0.4	0.443182	0.418605	0.3125	0.426667	0.265306	0.291667	0.375	0.38835	0.391892	0.425	0.306122	0.421687	0.336283	0.425287	0.285714	0.402174	0.460674	0.404494	0.3	0.378378	0.387387	0.425532	0.366071	0.418605	0.313725	0.438202	0.404255	0.438776	0.5	0.389381	0.36036	0.342342	0.4	0.392857	0.327434	0.366071	0.378378	0.45977	0.45679	0.460526
0.5	0.327586	0.409449	0.472222	0.458333	0.338983	0.327586	0.489796	0.462963	0.483871	0.488636	0.494253	0.344828	0.493976	0.362069	0.327586	0.406504	0.446602	0.5	0.463415	0.37931	0.494253	0.403509	0.472527	0.310345	0.473118	0.5	0.5	0.322034	0.433628	0.426087	0.468085	0.424779	0.488372	0.362069	0.494505	0.5	0.484536	0.565789	0.410256	0.429825	0.394737	0.493506	0.441441	0.401786	0.446429	0.415929	0.522727	0.511905	0.493671
0.484536	0.273973	0.401575	0.463415	0.487805	0.315068	0.30137	0.485149	0.473214	0.525253	0.484211	0.483871	0.30137	0.516854	0.287671	0.30137	0.459677	0.5	0.482353	0.511628	0.30137	0.494505	0.473684	0.505263	0.287671	0.525253	0.516129	0.527473	0.315068	0.443478	0.452174	0.5	0.452991	0.48913	0.30137	0.536082	0.484848	0.485437	0.477273	0.418803	0.478261	0.508621	0.478261	0.473684	0.491228	0.464912	0.451327	0.463918	0.471264	0.517647
0.491228	0.237113	0.492424	0.435644	0.480392	0.237113	0.237113	0.495726	0.488	0.527778	0.509434	0.518519	0.216495	0.490385	0.226804	0.237113	0.515385	0.521008	0.469388	0.485714	0.237113	0.522936	0.496063	0.513761	0.247423	0.526786	0.504587	0.5	0.237113	0.504	0.576271	0.486726	0.503876	0.46087	0.226804	0.504587	0.508772	0.5	0.448598	0.479675	0.504	0.508065	0.455446	0.528455	0.480315	0.487603	0.508065	0.509434	0.453704	0.461538
0.525	0.207207	0.496403	0.433628	0.452174	0.216216	0.207207	0.504065	0.496183	0.471545	0.432203	0.5	0.207207	0.5	0.207207	0.207207	0.492958	0.52459	0.45614	0.451613	0.216216	0.5	0.542636	0.529412	0.216216	0.504	0.483871	0.516667	0.207207	0.514706	0.526718	0.512195	0.485714	0.47541	0.207207	0.466667	0.5	0.508065	0.426087	0.519084	0.515152	0.503876	0.5	0.476562	0.534351	0.556452	0.518797	0.483871	0.462185	0.495652
0.503937	0.207207	0.482759	0.421053	0.422414	0.216216	0.207207	0.519685	0.56	0.543103	0.478261	0.47541	0.207207	0.474138	0.207207	0.207207	0.531915	0.544715	0.423729	0.495652	0.216216	0.5	0.496241	0.487395	0.216216	0.47541	0.487603	0.5	0.216216	0.518797	0.519685	0.525	0.496241	0.5	0.207207	0.508475	0.504202	0.511628	0.461538	0.544776	0.514706	0.511628	0.478261	0.515385	0.530769	0.515152	0.551181	0.516393	0.504348	0.486957
0.529915	0.209091	0.496403	0.415929	0.389381	0.209091	0.190909	0.503937	0.544	0.46281	0.538462	0.446281	0.2	0.473684	0.2	0.209091	0.514286	0.528	0.410714	0.431034	0.209091	0.465517	0.480315	0.504425	0.2	0.508197	0.534483	0.491379	0.218182	0.548148	0.519084	0.508065	0.557252	0.45082	0.209091	0.538462	0.541667	0.548387	0.451327	0.537879	0.511628	0.55814	0.46087	0.576923	0.5	0.536	0.51938	0.556522	0.508475	0.443478
0.546392	0.222222	0.462121	0.382979	0.423529	0.234568	0.222222	0.477064	0.513274	0.46	0.568421	0.453608	0.222222	0.516854	0.216867	0.219512	0.512	0.480769	0.420455	0.434783	0.271605	0.42	0.473684	0.489796	0.246914	0.475728	0.52381	0.479167	0.271605	0.5	0.513043	0.471154	0.525862	0.455446	0.243902	0.489796	0.50495	0.52381	0.446809	0.521368	0.46281	0.504348	0.423913	0.517241	0.411765	0.466667	0.478992	0.524752	0.48913	0.494118
0.541667	0.207207	0.521739	0.40708	0.464912	0.216216	0.207207	0.548387	0.529851	0.507937	0.528926	0.5	0.207207	0.491228	0.207207	0.198198	0.521429	0.56	0.455357	0.495726	0.216216	0.517241	0.546875	0.5	0.216216	0.554622	0.52459	0.512605	0.216216	0.541985	0.553846	0.525424	0.545455	0.452381	0.207207	0.525424	0.546218	0.569106	0.482456	0.551181	0.525547	0.552239	0.478632	0.541353	0.511111	0.536232	0.578125	0.495868	0.547009	0.466102
0.504673	0.252747	0.503759	0.479167	0.462366	0.263736	0.230769	0.673077	0.576271	0.53211	0.533981	0.52	0.252747	0.520408	0.241758	0.252747	0.5	0.53913	0.521277	0.526316	0.263736	0.572816	0.528	0.560748	0.263736	0.571429	0.513514	0.542857	0.263736	0.504132	0.536585	0.523364	0.557377	0.485437	0.252747	0.514019	1	0.62963	0.536082	0.495868	0.520661	0.529915	0.55	0.536585	0.483871	0.52459	0.547009	0.567308	0.587629	0.509804
0.521008	0.207207	0.489362	0.389831	0.410256	0.207207	0.207207	0.532258	0.56	0.550847	0.521368	0.470588	0.207207	0.460177	0.198198	0.189189	0.525926	0.484127	0.401709	0.504274	0.207207	0.487179	0.496183	0.513274	0.207207	0.508197	0.529915	0.461538	0.216216	0.551181	0.541985	0.484127	0.52381	0.45	0.198198	0.47541	0.5	0.561983	0.451327	0.554688	0.557252	0.541353	0.443478	0.507812	0.452555	0.492188	0.546154	0.474576	0.477876	0.4375
0.510204	0.328571	0.428571	0.512821	0.518519	0.314286	0.314286	0.5	0.491228	0.494949	0.489362	0.505263	0.314286	0.552941	0.314286	0.314286	0.45082	0.523364	0.575	0.488372	0.328571	0.640449	0.469027	0.545455	0.342857	0.520408	0.516484	0.626374	0.342857	0.46087	0.469565	0.49505	0.491525	0.516854	0.314286	0.538462	0.537634	0.524752	0.5	0.438596	0.469565	0.470085	0.763158	0.45614	0.474576	0.495575	0.462185	0.521277	0.551724	0.541176
0.241379	0.48	0.178862	0.31746	0.323077	0.555556	0.5	0.229167	0.205607	0.247191	0.258824	0.25	0.481481	0.30137	0.52	0.541667	0.183333	0.22	0.318182	0.282051	0.518519	0.268293	0.198198	0.244186	0.62963	0.241758	0.238636	0.258824	0.464286	0.198198	0.198198	0.212766	0.189189	0.25	0.555556	0.25	0.241758	0.229167	0.318841	0.189189	0.198198	0.198198	0.291667	0.198198	0.198198	0.198198	0.198198	0.247059	0.24359	0.291667
0.56	0.267442	0.503759	0.452632	0.489362	0.27907	0.267442	0.548673	0.551724	0.529412	0.525253	0.485437	0.267442	0.547368	0.267442	0.255814	0.476923	0.526786	0.5	0.525253	0.267442	0.57	0.491803	0.563107	0.267442	0.574257	0.548077	0.575758	0.267442	0.508621	0.504132	0.586538	0.550847	0.529412	0.255814	0.524272	0.54717	0.580952	0.5	0.516949	0.529412	0.5	0.55914	0.508333	0.483607	0.5	0.545455	0.54902	0.56	0.582418
0.520833	0.280488	0.472	0.523256	0.477778	0.280488	0.280488	0.518182	0.512821	0.514851	0.479592	0.552083	0.268293	0.515464	0.268293	0.268293	0.4375	0.495575	0.522727	0.5	0.292683	0.542553	0.512605	0.536842	0.280488	0.524272	0.495327	0.572917	0.292683	0.504274	0.508475	0.495413	0.521008	0.546392	0.256098	0.49	0.539216	0.528846	0.511364	0.495652	0.530973	0.483051	0.553191	0.469027	0.487603	0.5	0.521368	0.524752	0.543478	0.5
0.509615	0.261364	0.472868	0.51087	0.51087	0.261364	0.25	0.537037	0.547009	0.538462	0.514851	0.524272	0.25	0.536082	0.25	0.261364	0.469231	0.572727	0.474227	0.475728	0.272727	0.533333	0.543103	0.523364	0.272727	0.528302	0.486239	0.56	0.272727	0.534483	0.508197	0.52381	0.521368	0.490566	0.261364	0.52381	0.522936	0.541284	0.520833	0.487805	0.491667	0.504	0.530612	0.478992	0.541667	0.532787	0.508197	0.552083	0.55	0.531915
0.264368	0.535714	0.186992	0.296875	0.323077	0.517241	0.535714	0.229167	0.214953	0.247191	0.258824	0.261905	0.518519	0.30137	0.52	0.518519	0.191667	0.23	0.333333	0.282051	0.535714	0.280488	0.207207	0.255814	0.483871	0.252747	0.261364	0.270588	0.464286	0.207207	0.207207	0.225806	0.207207	0.261905	0.466667	0.261364	0.252747	0.239583	0.304348	0.207207	0.207207	0.207207	0.305556	0.207207	0.207207	0.207207	0.207207	0.258824	0.282051	0.291667
0.513514	0.258427	0.51938	0.526882	0.44898	0.258427	0.247191	0.537037	0.525424	0.556604	0.50495	0.535354	0.258427	0.520833	0.235955	0.247191	0.5	0.54386	0.5	0.530612	0.269663	0.519608	0.471074	0.514563	0.258427	0.523364	0.52381	0.548077	0.269663	0.495935	0.478992	0.526786	0.508197	0.542857	0.247191	0.553398	0.54717	0.527778	0.505051	0.529412	0.516667	0.526316	0.5	0.543103	0.491935	0.545455	0.5	0.537736	0.556701	0.510417
0.478261	0.328125	0.376	0.426829	0.527027	0.359375	0.34375	0.455446	0.441441	0.489362	0.44086	0.457447	0.323077	0.493976	0.328125	0.3125	0.421488	0.443396	0.47619	0.457831	0.307692	0.523256	0.447368	0.461538	0.323077	0.474227	0.414141	0.516484	0.328125	0.413793	0.432432	0.479167	0.415254	0.478261	0.296875	0.450549	0.457447	0.46	0.45679	0.40708	0.455357	0.438596	0.530864	0.405405	0.460177	0.469027	0.434783	0.443299	0.455556	0.506494
0.5	0.297297	0.475806	0.511905	0.493976	0.297297	0.297297	0.518868	0.473684	0.53	0.489362	0.527473	0.27027	0.530864	0.310811	0.283784	0.45082	0.533333	0.55	0.556818	0.297297	0.579545	0.464912	0.510204	0.310811	0.48	0.479592	0.537634	0.310811	0.464912	0.465517	0.47	0.486957	0.510204	0.297297	0.515152	0.555556	0.47619	0.555556	0.447368	0.474138	0.459016	0.52381	0.417391	0.491379	0.522124	0.478632	0.474747	0.555556	0.451613
0.516484	0.318841	0.448	0.493506	0.487805	0.328571	0.318841	0.485437	0.468468	0.505155	0.478261	0.510638	0.304348	0.535714	0.318841	0.289855	0.424	0.514286	0.519481	0.563218	0.333333	0.550562	0.448276	0.51087	0.333333	0.46875	0.469388	0.51087	0.333333	0.442478	0.464912	0.454545	0.439655	0.472527	0.304348	0.516129	0.515464	0.485437	0.551282	0.403361	0.486726	0.438596	0.5	0.426087	0.486957	0.459459	0.478261	0.515789	0.522222	0.487805
0.252874	0.521739	0.178862	0.269841	0.268657	0.5	0.461538	0.21875	0.205607	0.247191	0.258824	0.22619	0.481481	0.287671	0.37931	0.387097	0.183333	0.22	0.287879	0.269231	0.518519	0.256098	0.198198	0.244186	0.433333	0.241758	0.25	0.258824	0.538462	0.198198	0.198198	0.236559	0.198198	0.22619	0.518519	0.238636	0.241758	0.229167	0.289855	0.198198	0.198198	0.198198	0.291667	0.198198	0.189189	0.198198	0.198198	0.258824	0.269231	0.277778
0.543689	0.267442	0.5	0.449438	0.48913	0.267442	0.255814	0.551402	0.529412	0.524272	0.554455	0.49505	0.267442	0.541667	0.267442	0.267442	0.488372	0.517544	0.488889	0.519608	0.267442	0.514851	0.491525	0.55	0.255814	0.53271	0.542857	0.524752	0.267442	0.512397	0.5	0.5	0.507937	0.490909	0.267442	0.55102	0.517857	0.542056	0.531915	0.512	0.508621	0.533333	0.5	0.53913	0.459016	0.525862	0.529915	0.509804	0.515152	0.465347
0.504854	0.240964	0.466165	0.436782	0.483146	0.240964	0.240964	0.504673	0.543103	0.524272	0.540816	0.505376	0.228916	0.477273	0.238095	0.253012	0.463415	0.5	0.43956	0.494624	0.240964	0.458333	0.461538	0.470588	0.261905	0.514851	0.519231	0.464646	0.240964	0.512605	0.491803	0.441176	0.475	0.45	0.216867	0.5	0.528846	0.528302	0.528736	0.504348	0.535714	0.547826	0.472527	0.470085	0.416667	0.462185	0.495798	0.44898	0.44	0.406593
0.241379	0.448276	0.170732	0.269841	0.292308	0.428571	0.481481	0.21875	0.214953	0.235955	0.258824	0.27381	0.48	0.30137	0.444444	0.535714	0.191667	0.23	0.30303	0.282051	0.592593	0.280488	0.207207	0.267442	0.428571	0.252747	0.261364	0.270588	0.517241	0.207207	0.207207	0.225806	0.207207	0.25	0.444444	0.238636	0.241758	0.239583	0.289855	0.207207	0.207207	0.207207	0.319444	0.207207	0.207207	0.207207	0.207207	0.270588	0.269231	0.305556
0.218391	0.481481	0.154472	0.269841	0.276923	0.444444	0.541667	0.197917	0.186916	0.224719	0.235294	0.238095	0.458333	0.260274	0.444444	0.464286	0.166667	0.2	0.272727	0.24359	0.52	0.243902	0.18018	0.232558	0.461538	0.21978	0.227273	0.235294	0.535714	0.18018	0.18018	0.204301	0.18018	0.22619	0.5	0.215909	0.21978	0.208333	0.275362	0.18018	0.18018	0.18018	0.277778	0.18018	0.18018	0.18018	0.18018	0.235294	0.25641	0.277778
0.517241	0.351852	0.390244	0.41791	0.479452	0.351852	0.327273	0.46	0.453704	0.5	0.465909	0.431818	0.333333	0.493671	0.309091	0.351852	0.396694	0.445545	0.447368	0.481481	0.345455	0.458824	0.403509	0.433333	0.350877	0.44086	0.494382	0.482353	0.37037	0.419643	0.410714	0.375	0.396396	0.411111	0.314815	0.488889	0.463158	0.44898	0.594595	0.414414	0.415929	0.423423	0.45	0.369369	0.362832	0.403509	0.389381	0.465116	0.45	0.402597
0.535714	0.231579	0.522059	0.39	0.42268	0.242105	0.231579	0.567568	0.586207	0.513761	0.564815	0.448598	0.231579	0.530612	0.221053	0.210526	0.546875	0.512605	0.434343	0.471698	0.231579	0.495238	0.463415	0.527273	0.221053	0.521739	0.541284	0.509804	0.231579	0.525	0.520325	0.545455	0.548387	0.476636	0.231579	0.527778	0.54717	0.551724	0.5	0.555556	0.528926	0.495868	0.460784	0.540323	0.432	0.5	0.532787	0.527778	0.534653	0.49
0.518519	0.239583	0.485075	0.5	0.494949	0.239583	0.239583	0.53211	0.513043	0.513274	0.462963	0.518182	0.229167	0.55	0.239583	0.239583	0.470149	0.587719	0.495146	0.463636	0.25	0.535714	0.540323	0.5	0.25	0.527778	0.482143	0.550459	0.25	0.488372	0.516393	0.5	0.504065	0.518868	0.239583	0.513761	0.518519	0.491803	0.49505	0.492063	0.488189	0.476562	0.529412	0.467213	0.548387	0.552846	0.527559	0.518182	0.524752	0.528846
0.475728	0.238636	0.488189	0.474227	0.489362	0.261364	0.25	0.495413	0.491525	0.472222	0.444444	0.509804	0.25	0.520408	0.238636	0.25	0.512	0.5	0.51087	0.561224	0.25	0.540816	0.495868	0.553398	0.272727	0.490909	0.438095	0.544554	0.215909	0.472	0.516667	0.52	0.512397	0.59596	0.238636	0.462963	0.528846	0.552381	0.478261	0.454545	0.491228	0.480315	0.554348	0.474576	0.533333	0.471545	0.484127	0.524272	0.484848	0.515464
0.479339	0.205357	0.510638	0.438596	0.426087	0.214286	0.205357	0.484127	0.489209	0.508197	0.42623	0.483333	0.205357	0.475	0.205357	0.196429	0.492647	0.547619	0.469027	0.504348	0.214286	0.538462	0.503876	0.504202	0.214286	0.472	0.453782	0.529915	0.214286	0.471014	0.503759	0.512397	0.515152	0.551724	0.205357	0.533333	0.512397	0.528455	0.447368	0.492188	0.478261	0.507576	0.478261	0.503876	0.55303	0.496183	0.496241	0.52459	0.5	0.487179
0.515789	0.318841	0.44	0.520548	0.578947	0.333333	0.304348	0.510204	0.486486	0.510638	0.48913	0.51087	0.333333	0.560976	0.333333	0.333333	0.424	0.52381	0.545455	0.545455	0.333333	0.588889	0.491228	0.489362	0.347826	0.479592	0.469388	0.565217	0.318841	0.474138	0.482456	0.469388	0.452991	0.462366	0.318841	0.515789	0.510417	0.490196	0.531646	0.455357	0.473684	0.455357	0.582278	0.418803	0.5	0.46087	0.477876	0.510638	0.511628	0.531646
0.516129	0.315068	0.425197	0.525	0.529412	0.315068	0.30137	0.51	0.495495	0.510204	0.521739	0.505263	0.30137	0.546512	0.315068	0.297297	0.432	0.518519	0.53012	0.505618	0.30137	0.565217	0.504274	0.537634	0.328767	0.484848	0.505263	0.55914	0.315068	0.456897	0.440678	0.519608	0.465517	0.489362	0.287671	0.494845	0.520408	0.47619	0.482759	0.435897	0.477876	0.474138	0.563218	0.418803	0.513274	0.504348	0.474138	0.484211	0.533333	0.518072
0.525253	0.2875	0.472441	0.488889	0.477778	0.275	0.275	0.509434	0.518182	0.53125	0.489796	0.484848	0.275	0.543478	0.2875	0.275	0.445312	0.509091	0.477273	0.533333	0.3	0.520408	0.487603	0.50495	0.2875	0.509804	0.5	0.530612	0.3	0.45082	0.455285	0.55	0.5	0.556701	0.2875	0.52	0.540816	0.504762	0.494382	0.5	0.487179	0.45	0.483871	0.495798	0.491525	0.508621	0.5	0.534653	0.511111	0.526882
0.504505	0.237113	0.50365	0.49505	0.46	0.237113	0.237113	0.513043	0.491935	0.465517	0.481132	0.546296	0.226804	0.519231	0.237113	0.237113	0.511111	0.508333	0.504854	0.495146	0.247423	0.551402	0.520325	0.563636	0.247423	0.513514	0.482456	0.527778	0.237113	0.488189	0.535433	0.513274	0.504	0.5	0.226804	0.468468	0.566038	0.535088	0.466019	0.512	0.528926	0.492063	0.5	0.476562	0.504	0.52381	0.536	0.523364	0.490566	0.529412
0.490741	0.242105	0.503876	0.455446	0.459184	0.242105	0.231579	0.462185	0.508475	0.449541	0.45283	0.548077	0.242105	0.495146	0.242105	0.221053	0.496183	0.504505	0.494949	0.47619	0.242105	0.509259	0.491525	0.486726	0.252632	0.504505	0.46789	0.518868	0.242105	0.460317	0.479339	0.522523	0.496063	0.522523	0.242105	0.486486	0.5	0.486957	0.418367	0.495798	0.47619	0.480315	0.480392	0.521008	0.520661	0.550847	0.458015	0.53271	0.5	0.50495
0.544554	0.261364	0.480315	0.421053	0.459184	0.272727	0.25	0.523364	0.513043	0.504505	0.49	0.5	0.261364	0.494949	0.261364	0.261364	0.496183	0.526316	0.453608	0.465347	0.272727	0.489796	0.508065	0.514563	0.25	0.509434	0.5	0.504854	0.272727	0.484127	0.479675	0.541284	0.529915	0.476636	0.25	0.528846	0.5	0.517857	0.466667	0.455285	0.508333	0.491803	0.478261	0.504202	0.5	0.520661	0.533333	0.539216	0.464646	0.547368
0.56	0.264368	0.469231	0.431579	0.451613	0.275862	0.264368	0.517857	0.525	0.495413	0.515152	0.529412	0.252874	0.484848	0.264368	0.264368	0.507937	0.509091	0.472527	0.478723	0.275862	0.504854	0.478992	0.494845	0.25	0.504673	0.475728	0.554455	0.264368	0.487603	0.491667	0.490566	0.508621	0.5	0.252874	0.509615	0.481818	0.538462	0.516484	0.487603	0.487395	0.479339	0.510204	0.47541	0.482759	0.472	0.483871	0.52381	0.485437	0.5
0.551402	0.23913	0.470588	0.5	0.520833	0.25	0.25	0.528302	0.546218	0.556604	0.523364	0.469027	0.23913	0.50495	0.23913	0.23913	0.472868	0.521739	0.494845	0.485437	0.26087	0.528302	0.512	0.504587	0.26087	0.579439	0.514563	0.543689	0.26087	0.528455	0.516667	0.524272	0.52	0.47619	0.23913	0.53211	0.526316	0.545455	0.469388	0.488	0.555556	0.548387	0.514563	0.525	0.508065	0.5	0.508197	0.528302	0.471154	0.494949
0.252874	0.464286	0.186992	0.349206	0.323077	0.464286	0.535714	0.239583	0.205607	0.258427	0.247059	0.261905	0.451613	0.315068	0.5	0.518519	0.191667	0.23	0.348485	0.269231	0.5	0.280488	0.207207	0.255814	0.6	0.252747	0.238636	0.270588	0.464286	0.207207	0.207207	0.215054	0.207207	0.27381	0.444444	0.25	0.252747	0.239583	0.318841	0.207207	0.207207	0.207207	0.319444	0.189189	0.207207	0.207207	0.207207	0.258824	0.269231	0.291667
0.505263	0.278481	0.429688	0.494118	0.564706	0.303797	0.291139	0.495146	0.469027	0.519608	0.44898	0.521277	0.278481	0.516484	0.291139	0.291139	0.444444	0.541284	0.477273	0.542553	0.291139	0.510204	0.508475	0.5	0.303797	0.460784	0.45	0.57732	0.278481	0.457627	0.495726	0.474747	0.483051	0.51	0.253165	0.5	0.466019	0.461538	0.45977	0.429752	0.5	0.474138	0.551724	0.4	0.525862	0.486726	0.478632	0.484211	0.494505	0.534091
0.494737	0.30137	0.443548	0.542169	0.471264	0.315068	0.30137	0.471154	0.443478	0.48	0.516484	0.531915	0.30137	0.505618	0.315068	0.287671	0.448	0.519231	0.52381	0.505495	0.315068	0.579545	0.470085	0.514851	0.310811	0.495238	0.459184	0.526882	0.30137	0.470588	0.478261	0.52	0.482759	0.478723	0.287671	0.489583	0.505155	0.485981	0.454545	0.473684	0.45614	0.438596	0.505618	0.447368	0.539823	0.491228	0.482759	0.516129	0.51087	0.522222
0.528846	0.27381	0.439394	0.477778	0.5	0.285714	0.261905	0.513761	0.508772	0.524272	0.46729	0.5	0.261905	0.494737	0.261905	0.27381	0.488189	0.518182	0.446809	0.475248	0.27381	0.490196	0.504132	0.466667	0.27381	0.509091	0.49	0.533981	0.285714	0.513043	0.512821	0.495413	0.512605	0.479167	0.261905	0.556701	0.519231	0.504762	0.456522	0.478992	0.508475	0.512397	0.5	0.516949	0.512605	0.560345	0.479339	0.49505	0.5	0.494505
0.58	0.255556	0.535433	0.494845	0.484536	0.266667	0.255556	0.544643	0.533898	0.524272	0.561224	0.545455	0.255556	0.524272	0.255556	0.233333	0.484615	0.53913	0.510417	0.538462	0.266667	0.568627	0.512605	0.575472	0.266667	0.527778	0.54	0.557692	0.266667	0.533333	0.545455	0.514019	0.57265	0.52381	0.255556	0.523364	0.570093	0.543103	0.510417	0.540984	0.52459	0.516393	0.5625	0.528926	0.512605	0.553719	0.563025	0.553398	0.539216	0.49505
0.519231	0.26506	0.458015	0.473118	0.505618	0.277108	0.26506	0.495238	0.477876	0.505051	0.45	0.5	0.253012	0.542553	0.277108	0.26506	0.453125	0.513274	0.483516	0.548387	0.277108	0.556701	0.474576	0.5	0.277108	0.5	0.47619	0.544554	0.277108	0.462185	0.459677	0.480769	0.5	0.540816	0.26506	0.484536	0.51	0.47619	0.444444	0.461538	0.495868	0.491228	0.526316	0.444444	0.495935	0.491525	0.480315	0.5	0.505376	0.526882
0.470149	0.184	0.5	0.401575	0.452381	0.192	0.184	0.534884	0.548148	0.51145	0.488189	0.462687	0.184	0.449612	0.184	0.184	0.514085	0.515152	0.414062	0.469697	0.192	0.5	0.5	0.48855	0.192	0.48855	0.481752	0.546875	0.192	0.5	0.510791	0.458015	0.513889	0.477273	0.176	0.485294	0.507463	0.489051	0.440945	0.496503	0.535714	0.531915	0.480315	0.471429	0.513699	0.545455	0.514085	0.458647	0.453125	0.44
0.505155	0.289474	0.430769	0.53012	0.54321	0.306667	0.306667	0.514563	0.541284	0.5	0.474227	0.49505	0.28	0.543478	0.293333	0.293333	0.455285	0.542056	0.530864	0.505263	0.293333	0.505376	0.470085	0.50495	0.306667	0.539216	0.50495	0.531915	0.293333	0.508929	0.539823	0.462264	0.470085	0.543478	0.28	0.5	0.524752	0.518868	0.511628	0.508772	0.508772	0.483051	0.532609	0.478632	0.482456	0.5	0.526316	0.520408	0.505263	0.511628
0.218391	0.428571	0.154472	0.285714	0.261538	0.5	0.538462	0.197917	0.17757	0.213483	0.223529	0.22619	0.458333	0.260274	0.52	0.423077	0.158333	0.19	0.268657	0.230769	0.5	0.231707	0.171171	0.197674	0.37931	0.208791	0.215909	0.223529	0.48	0.171171	0.171171	0.204301	0.171171	0.22619	0.5	0.215909	0.208791	0.197917	0.26087	0.171171	0.171171	0.171171	0.25	0.171171	0.171171	0.171171	0.171171	0.223529	0.230769	0.25
0.287356	0.40625	0.203252	0.349206	0.338462	0.576923	0.4	0.260417	0.233645	0.280899	0.258824	0.285714	0.5	0.342466	0.517241	0.481481	0.208333	0.25	0.333333	0.320513	0.444444	0.304878	0.225225	0.255814	0.413793	0.274725	0.261364	0.294118	0.387097	0.225225	0.225225	0.258065	0.225225	0.285714	0.518519	0.284091	0.274725	0.25	0.3	0.225225	0.225225	0.216216	0.333333	0.216216	0.225225	0.225225	0.225225	0.255814	0.269231	0.305556
0.275862	0.413793	0.195122	0.333333	0.338462	0.5	0.482759	0.25	0.224299	0.269663	0.247059	0.261905	0.482759	0.328767	0.571429	0.518519	0.2	0.24	0.318182	0.294872	0.444444	0.292683	0.216216	0.244186	0.392857	0.263736	0.261364	0.282353	0.363636	0.216216	0.216216	0.236559	0.207207	0.285714	0.448276	0.272727	0.252747	0.239583	0.285714	0.216216	0.216216	0.207207	0.333333	0.216216	0.216216	0.216216	0.216216	0.255814	0.265823	0.333333
0.264368	0.448276	0.186992	0.3125	0.338462	0.52	0.535714	0.239583	0.214953	0.258427	0.247059	0.25	0.481481	0.30137	0.62963	0.576923	0.191667	0.23	0.318182	0.282051	0.538462	0.280488	0.207207	0.244186	0.444444	0.241758	0.25	0.270588	0.40625	0.207207	0.207207	0.225806	0.198198	0.261905	0.451613	0.261364	0.252747	0.229167	0.271429	0.207207	0.207207	0.198198	0.319444	0.207207	0.207207	0.207207	0.207207	0.258824	0.25641	0.319444
0.533981	0.261364	0.476562	0.489583	0.473118	0.272727	0.238636	0.514286	0.565217	0.509259	0.485714	0.5	0.25	0.521277	0.261364	0.261364	0.480916	0.540541	0.494624	0.525773	0.25	0.578947	0.487395	0.462963	0.261364	0.522936	0.490741	0.539216	0.25	0.471074	0.534483	0.485981	0.5	0.51	0.238636	0.514563	0.523364	0.509434	0.505263	0.463415	0.512195	0.495868	0.520833	0.465517	0.504132	0.533333	0.480315	0.509804	0.480392	0.478723
0.509804	0.258427	0.507692	0.531915	0.45	0.269663	0.235955	0.537736	0.531532	0.509434	0.504762	0.525253	0.235955	0.494624	0.247191	0.258427	0.511628	0.535714	0.5	0.514851	0.247191	0.534653	0.483333	0.509615	0.269663	0.518519	0.480769	0.504762	0.247191	0.453782	0.5	0.509615	0.495868	0.509615	0.247191	0.481818	0.518868	0.504505	0.510638	0.455285	0.460317	0.483333	0.510417	0.470588	0.504065	0.512397	0.491935	0.485437	0.495146	0.457447
0.509615	0.270588	0.460317	0.478261	0.462366	0.282353	0.247059	0.509434	0.535714	0.509615	0.485149	0.505155	0.258824	0.539326	0.270588	0.247059	0.472868	0.513761	0.5	0.525773	0.270588	0.52	0.47541	0.47619	0.282353	0.485714	0.448598	0.514851	0.270588	0.459016	0.475	0.509615	0.471545	0.509804	0.270588	0.485714	0.509615	0.495238	0.505495	0.444444	0.487603	0.470588	0.494382	0.470588	0.529915	0.534483	0.5	0.484536	0.474227	0.478261
0.518868	0.267442	0.488189	0.5	0.505495	0.27907	0.244186	0.522936	0.566372	0.538462	0.510204	0.515152	0.244186	0.526882	0.255814	0.244186	0.496	0.555556	0.467391	0.53125	0.255814	0.553191	0.483333	0.5	0.27907	0.528302	0.485149	0.519608	0.267442	0.478992	0.5	0.528302	0.5	0.5	0.255814	0.538462	0.518868	0.513761	0.505155	0.478992	0.508333	0.459016	0.484211	0.483333	0.516667	0.538462	0.487603	0.509434	0.531915	0.489583
0.473118	0.33871	0.435484	0.457143	0.479452	0.322581	0.290323	0.45	0.463636	0.478723	0.434783	0.52381	0.306452	0.5	0.33871	0.306452	0.413223	0.475248	0.486486	0.6	0.322581	0.534884	0.410256	0.478261	0.333333	0.45	0.451613	0.472527	0.306452	0.396552	0.426087	0.447917	0.429825	0.473118	0.301587	0.467391	0.468085	0.46	0.52	0.401786	0.459459	0.40708	0.481013	0.410714	0.418803	0.438596	0.442478	0.465909	0.465116	0.47561
0.538462	0.261364	0.477273	0.5	0.457447	0.261364	0.238636	0.53271	0.568966	0.5	0.504762	0.485149	0.25	0.537634	0.25	0.261364	0.504	0.545455	0.48913	0.540816	0.261364	0.572917	0.5	0.486239	0.272727	0.53211	0.495327	0.535354	0.25	0.471545	0.521008	0.490909	0.483607	0.524752	0.261364	0.514286	0.504587	0.528302	0.505376	0.491803	0.525862	0.478632	0.5	0.474576	0.508333	0.529412	0.472441	0.509804	0.5	0.478723
0.54	0.258427	0.51938	0.5	0.489362	0.269663	0.235955	0.509434	0.558559	0.523364	0.5	0.524752	0.247191	0.510417	0.247191	0.258427	0.476923	0.558559	0.469388	0.538462	0.258427	0.534653	0.487179	0.524272	0.269663	0.514019	0.5	0.514851	0.247191	0.466667	0.521739	0.509615	0.495868	0.495238	0.258427	0.495238	0.509091	0.491071	0.516129	0.455285	0.504132	0.474576	0.505155	0.470588	0.508475	0.53719	0.495868	0.50495	0.504854	0.47
0.264368	0.466667	0.186992	0.349206	0.307692	0.464286	0.5	0.239583	0.214953	0.258427	0.247059	0.261905	0.517241	0.315068	0.5	0.481481	0.191667	0.23	0.348485	0.294872	0.481481	0.280488	0.207207	0.255814	0.428571	0.252747	0.25	0.270588	0.387097	0.207207	0.207207	0.247312	0.207207	0.261905	0.5	0.261364	0.252747	0.239583	0.304348	0.198198	0.207207	0.198198	0.319444	0.207207	0.207207	0.207207	0.207207	0.258824	0.269231	0.305556
0.535088	0.234694	0.51145	0.461538	0.475728	0.244898	0.22449	0.521739	0.532258	0.509091	0.5	0.531532	0.234694	0.553398	0.22449	0.234694	0.530769	0.552632	0.456311	0.523364	0.244898	0.482143	0.540323	0.508929	0.244898	0.495798	0.54955	0.517857	0.244898	0.536585	0.544	0.529915	0.56	0.518182	0.234694	0.522523	0.530435	0.534483	0.475728	0.535433	0.515625	0.52459	0.485714	0.496063	0.544715	0.551181	0.515873	0.550459	0.52381	0.519231
0.521739	0.227723	0.538462	0.451923	0.435185	0.227723	0.227723	0.529915	0.508065	0.508772	0.5	0.526786	0.217822	0.485714	0.227723	0.227723	0.51938	0.491803	0.462264	0.490741	0.237624	0.491071	0.508065	0.513514	0.237624	0.477876	0.536364	0.522523	0.237624	0.516129	0.539683	0.522124	0.536	0.554545	0.227723	0.517857	0.534483	0.544643	0.47619	0.539683	0.503937	0.48062	0.472727	0.504065	0.47619	0.496063	0.539683	0.53211	0.5	0.504762
0.5	0.255814	0.496241	0.468085	0.483871	0.255814	0.267442	0.472222	0.482759	0.471698	0.431373	0.494949	0.244186	0.505263	0.267442	0.255814	0.464567	0.527778	0.463158	0.474747	0.255814	0.520408	0.466667	0.519608	0.267442	0.5	0.465347	0.53	0.244186	0.474138	0.483051	0.571429	0.487805	0.538462	0.244186	0.484211	0.495238	0.504673	0.41573	0.5	0.475	0.454545	0.510417	0.465517	0.5	0.491525	0.478992	0.553191	0.484848	0.546392
0.537736	0.214286	0.552239	0.455446	0.427184	0.234694	0.22449	0.478632	0.516129	0.504587	0.453704	0.460177	0.22449	0.476636	0.214286	0.234694	0.484848	0.495726	0.429907	0.485981	0.234694	0.53271	0.453846	0.504505	0.22449	0.504673	0.490909	0.446281	0.22449	0.512195	0.496	0.513274	0.504348	0.504425	0.214286	0.490909	0.475	0.521739	0.485714	0.5	0.495935	0.467742	0.453704	0.480315	0.467742	0.504202	0.512	0.509259	0.461538	0.495146
0.542056	0.229167	0.546875	0.47	0.44	0.229167	0.231579	0.508772	0.525862	0.527778	0.518868	0.477064	0.231579	0.470588	0.221053	0.210526	0.507812	0.521368	0.453608	0.446602	0.231579	0.5	0.460938	0.472222	0.242105	0.527273	0.53271	0.509259	0.242105	0.541667	0.492063	0.504587	0.532787	0.477064	0.242105	0.579439	0.535714	0.529915	0.53	0.508475	0.470588	0.483333	0.480769	0.52	0.5	0.508197	0.539683	0.54955	0.54	0.46
0.521739	0.207921	0.507576	0.366337	0.372549	0.217822	0.19802	0.495726	0.533333	0.464912	0.495575	0.435185	0.207921	0.45283	0.207921	0.19802	0.469231	0.482456	0.380952	0.413462	0.217822	0.425926	0.43609	0.486486	0.188119	0.473214	0.523364	0.462264	0.207921	0.496183	0.476923	0.530435	0.504065	0.5	0.19802	0.518519	0.474138	0.525862	0.451923	0.531746	0.491935	0.453125	0.409524	0.532258	0.424	0.495868	0.492063	0.53211	0.455357	0.476636
0.522936	0.244444	0.507692	0.451613	0.443299	0.222222	0.233333	0.513761	0.558559	0.5	0.518868	0.461538	0.211111	0.51	0.208791	0.2	0.492308	0.509091	0.444444	0.441176	0.233333	0.490385	0.487395	0.490741	0.244444	0.471698	0.514286	0.524272	0.255556	0.516667	0.483051	0.551402	0.508197	0.533333	0.222222	0.539216	0.533333	0.504505	0.510204	0.496	0.5	0.468254	0.5	0.55	0.464	0.529412	0.463415	0.58	0.520833	0.515152
0.489362	0.225352	0.456693	0.434211	0.367089	0.219178	0.225352	0.466019	0.458716	0.425532	0.516484	0.445652	0.253521	0.488372	0.208333	0.225352	0.447154	0.453704	0.419753	0.423913	0.267606	0.455556	0.398305	0.5	0.211268	0.452632	0.494737	0.45977	0.267606	0.447368	0.440678	0.515152	0.491228	0.44898	0.239437	0.505263	0.484536	0.48	0.512195	0.461538	0.438596	0.429825	0.428571	0.504348	0.376068	0.452174	0.447368	0.56044	0.517241	0.518072
0.546392	0.265823	0.472441	0.46988	0.44186	0.265823	0.265823	0.518868	0.508929	0.5	0.572917	0.446809	0.278481	0.516484	0.265823	0.265823	0.472441	0.477477	0.448276	0.435644	0.265823	0.479167	0.421488	0.465347	0.265823	0.54	0.56701	0.510204	0.265823	0.5	0.454545	0.49505	0.504274	0.510417	0.265823	0.533333	0.515152	0.533981	0.52381	0.487179	0.464912	0.457627	0.488636	0.529915	0.456897	0.495575	0.482759	0.526882	0.520833	0.477273
0.536082	0.243902	0.465116	0.423913	0.505618	0.256098	0.256098	0.519231	0.531532	0.515152	0.55	0.44898	0.243902	0.539326	0.280488	0.256098	0.472	0.522523	0.494382	0.479592	0.268293	0.489583	0.5	0.5	0.277108	0.528302	0.54	0.510417	0.268293	0.526316	0.521368	0.461538	0.473684	0.459184	0.243902	0.504762	0.5	0.509434	0.5	0.466102	0.521008	0.508621	0.478261	0.483051	0.452991	0.487603	0.504202	0.484848	0.469388	0.458333
0.536842	0.291139	0.484127	0.511628	0.505747	0.303797	0.278481	0.539216	0.5	0.485437	0.520833	0.536842	0.291139	0.538462	0.278481	0.278481	0.48	0.542857	0.5	0.521277	0.303797	0.536082	0.5	0.5625	0.291139	0.545455	0.544554	0.55914	0.291139	0.512821	0.487179	0.47619	0.517241	0.520833	0.278481	0.505051	0.54902	0.514563	0.541176	0.487179	0.483333	0.491379	0.522727	0.444444	0.483051	0.5	0.495726	0.557895	0.538462	0.511111
0.519231	0.258824	0.455224	0.443182	0.511628	0.282353	0.270588	0.551402	0.547009	0.567308	0.539216	0.470588	0.258824	0.520408	0.270588	0.247059	0.488189	0.518182	0.465909	0.538462	0.282353	0.5	0.543103	0.554455	0.282353	0.52381	0.54902	0.525253	0.282353	0.504202	0.508333	0.463636	0.495868	0.47	0.270588	0.524272	0.542056	0.548077	0.548387	0.508621	0.516949	0.525	0.526882	0.495652	0.487603	0.471545	0.504132	0.466019	0.549451	0.46
0.494737	0.315068	0.433071	0.5	0.52439	0.315068	0.315068	0.480392	0.495495	0.537634	0.483871	0.532609	0.315068	0.547619	0.315068	0.30137	0.464	0.495413	0.536585	0.523256	0.315068	0.595506	0.478261	0.536842	0.315068	0.505051	0.494737	0.566667	0.30137	0.452991	0.491525	0.464646	0.474576	0.489796	0.287671	0.464646	0.5	0.485714	0.518072	0.517544	0.495726	0.473684	0.559524	0.438596	0.466102	0.469565	0.495652	0.473118	0.494624	0.529412
0.409091	0.384615	0.346774	0.573529	0.486111	0.384615	0.358491	0.395833	0.383178	0.44086	0.404494	0.482353	0.326923	0.481013	0.403846	0.377358	0.362903	0.43	0.549296	0.468354	0.365385	0.488095	0.414414	0.43956	0.442308	0.423913	0.406593	0.465909	0.358491	0.383929	0.389381	0.389474	0.387387	0.431818	0.403846	0.417582	0.451613	0.427083	0.486111	0.392857	0.36036	0.401786	0.506494	0.36036	0.401786	0.410714	0.383929	0.447059	0.45679	0.472222
0.554455	0.21978	0.484127	0.381443	0.397959	0.230769	0.21978	0.504587	0.537815	0.504762	0.568627	0.480392	0.230769	0.459184	0.208791	0.21978	0.507692	0.448276	0.39604	0.446602	0.230769	0.427184	0.454545	0.471154	0.241758	0.472222	0.537037	0.461538	0.230769	0.520661	0.504348	0.480392	0.472	0.446602	0.228261	0.528846	0.495413	0.537037	0.489583	0.504	0.525424	0.513043	0.425532	0.558333	0.398374	0.487179	0.488	0.524272	0.457944	0.42
0.4375	0.287879	0.459677	0.465753	0.44	0.276923	0.323077	0.444444	0.418182	0.430108	0.413043	0.465116	0.272727	0.4875	0.261538	0.230769	0.421488	0.455446	0.486842	0.4	0.276923	0.454545	0.392857	0.477778	0.279412	0.46875	0.462366	0.467391	0.257576	0.414414	0.412281	0.526316	0.469027	0.483871	0.261538	0.47191	0.479592	0.459184	0.415584	0.442478	0.385965	0.392857	0.439024	0.473684	0.391304	0.442478	0.429825	0.550562	0.464286	0.5375
0.511111	0.355932	0.365854	0.513158	0.486111	0.338983	0.327586	0.438776	0.458716	0.462366	0.477273	0.482759	0.372881	0.513158	0.344828	0.362069	0.38843	0.425743	0.486486	0.453488	0.35	0.5	0.426087	0.449438	0.344828	0.483871	0.505495	0.538462	0.344828	0.451327	0.451327	0.443299	0.401786	0.458824	0.327586	0.47191	0.489583	0.454545	0.486842	0.428571	0.442478	0.428571	0.592105	0.40708	0.424779	0.455357	0.433628	0.505882	0.5	0.506329
0.547368	0.280488	0.476562	0.473118	0.494505	0.280488	0.280488	0.566038	0.545455	0.514286	0.5	0.479592	0.268293	0.521739	0.268293	0.280488	0.484375	0.560748	0.477273	0.521739	0.268293	0.515464	0.504202	0.530612	0.292683	0.538462	0.525253	0.536082	0.280488	0.516949	0.504348	0.553398	0.529915	0.541667	0.268293	0.554455	0.568627	0.554545	0.522222	0.483051	0.483051	0.5	0.56044	0.5	0.487603	0.517241	0.504202	0.554455	0.542553	0.521277
0.241379	0.423077	0.162602	0.285714	0.30303	0.5	0.461538	0.21875	0.196262	0.224719	0.247059	0.238095	0.44	0.273973	0.538462	0.625	0.175	0.21	0.298507	0.25641	0.518519	0.243902	0.189189	0.232558	0.538462	0.230769	0.238636	0.235294	0.48	0.189189	0.189189	0.193548	0.189189	0.22619	0.461538	0.227273	0.230769	0.21875	0.289855	0.189189	0.189189	0.189189	0.277778	0.189189	0.189189	0.189189	0.189189	0.235294	0.24359	0.277778
0.540816	0.25	0.488189	0.5	0.52381	0.275	0.275	0.5	0.521739	0.539216	0.536082	0.510204	0.2875	0.573034	0.275	0.275	0.483871	0.5	0.488889	0.489362	0.275	0.536842	0.465517	0.524272	0.2375	0.52381	0.55102	0.556701	0.2625	0.513274	0.521368	0.527273	0.5	0.536842	0.2875	0.56	0.514851	0.557692	0.505495	0.512605	0.495575	0.491379	0.517241	0.543103	0.482759	0.516949	0.516949	0.55102	0.533333	0.52809
0.581633	0.291139	0.47619	0.448276	0.5	0.291139	0.278481	0.533981	0.559633	0.540816	0.572917	0.510638	0.291139	0.545455	0.278481	0.291139	0.488372	0.5	0.5	0.505376	0.291139	0.515464	0.474138	0.535354	0.291139	0.535354	0.525253	0.535354	0.2875	0.521739	0.508475	0.524272	0.470085	0.505263	0.278481	0.524272	0.509434	0.518519	0.494505	0.495726	0.521368	0.530435	0.534091	0.459016	0.466667	0.526316	0.482759	0.537634	0.494624	0.511364
0.404494	0.363636	0.325203	0.453125	0.454545	0.391304	0.44186	0.375	0.345794	0.404494	0.418605	0.390805	0.395349	0.452055	0.418605	0.47619	0.325	0.386139	0.442857	0.407407	0.422222	0.423529	0.327434	0.402299	0.395349	0.402174	0.388889	0.413793	0.409091	0.351351	0.351351	0.404255	0.342342	0.423529	0.395349	0.41573	0.397849	0.395833	0.402778	0.333333	0.330357	0.324324	0.479452	0.351351	0.348214	0.36036	0.357143	0.418605	0.4375	0.465753
0.509615	0.261905	0.503937	0.528736	0.537634	0.27381	0.27381	0.522936	0.504274	0.548077	0.5	0.495238	0.261905	0.526316	0.27381	0.27381	0.516129	0.531532	0.521739	0.505155	0.27381	0.55102	0.491803	0.529412	0.27381	0.509804	0.515152	0.544554	0.285714	0.504202	0.521008	0.53271	0.54386	0.515464	0.25	0.524752	0.538462	0.570093	0.474227	0.474576	0.495935	0.508621	0.55914	0.5	0.516393	0.525	0.478992	0.568627	0.5625	0.530612
0.520833	0.282051	0.448	0.5375	0.488372	0.272727	0.298701	0.543689	0.5	0.494949	0.478723	0.510417	0.272727	0.521739	0.285714	0.272727	0.472	0.518519	0.494505	0.450549	0.285714	0.510204	0.464912	0.474747	0.294872	0.509804	0.505155	0.545455	0.311688	0.478632	0.470588	0.533981	0.508475	0.525253	0.285714	0.554348	0.515464	0.533333	0.523256	0.5	0.453782	0.464912	0.556818	0.471074	0.486957	0.530435	0.491525	0.542553	0.597701	0.563218
0.54955	0.237113	0.522727	0.447619	0.475248	0.247423	0.237113	0.543103	0.511811	0.552381	0.527273	0.533981	0.237113	0.528846	0.237113	0.237113	0.496241	0.547826	0.461538	0.5	0.247423	0.53271	0.520325	0.577982	0.247423	0.544643	0.548673	0.527273	0.237113	0.521008	0.556452	0.522936	0.54918	0.513761	0.237113	0.560748	0.535088	0.552632	0.480769	0.5	0.503876	0.507937	0.485437	0.544	0.516393	0.551181	0.542636	0.580952	0.514563	0.539216
0.540541	0.234694	0.496241	0.461538	0.490196	0.244898	0.234694	0.567797	0.540323	0.535714	0.509259	0.491071	0.234694	0.504587	0.234694	0.234694	0.526316	0.554622	0.471154	0.504673	0.244898	0.522936	0.571429	0.553571	0.234694	0.563636	0.522523	0.559633	0.244898	0.532258	0.552846	0.521739	0.553719	0.537736	0.234694	0.531532	0.544643	0.575221	0.462963	0.552846	0.534884	0.589744	0.514286	0.519685	0.536585	0.553719	0.543307	0.522936	0.504673	0.514563
0.495575	0.239583	0.50365	0.43299	0.39	0.21875	0.21875	0.513043	0.525424	0.45614	0.551402	0.457143	0.208333	0.460784	0.1875	0.195876	0.53125	0.491228	0.4	0.420561	0.21875	0.453704	0.452381	0.490909	0.21875	0.481818	0.527778	0.490566	0.229167	0.525424	0.504	0.504505	0.528	0.523364	0.21875	0.536364	0.5	0.535714	0.475248	0.516393	0.455285	0.479339	0.436893	0.536585	0.45	0.491667	0.491803	0.542056	0.5	0.471154
0.524752	0.27381	0.5	0.488889	0.455556	0.25	0.25	0.528302	0.512821	0.485714	0.520833	0.556701	0.261905	0.520833	0.261905	0.261905	0.528455	0.504505	0.544444	0.5	0.261905	0.54	0.459016	0.514851	0.25	0.534653	0.53	0.534653	0.27381	0.491935	0.516129	0.509615	0.543103	0.475728	0.27381	0.518182	0.534653	0.572816	0.544444	0.5	0.474138	0.466667	0.521739	0.525	0.470588	0.472	0.550847	0.581633	0.547368	0.534091
0.471154	0.232558	0.48	0.457447	0.422222	0.232558	0.255814	0.445455	0.486486	0.436893	0.431579	0.436893	0.209302	0.46875	0.209302	0.197674	0.467742	0.504587	0.452632	0.416667	0.232558	0.5	0.432203	0.485149	0.232558	0.480392	0.484848	0.46875	0.232558	0.46087	0.449153	0.538462	0.504202	0.525773	0.209302	0.465347	0.462963	0.490566	0.414894	0.491379	0.431034	0.420168	0.478723	0.495726	0.445378	0.479675	0.5	0.52	0.510417	0.510417
0.509091	0.247312	0.52381	0.494949	0.44898	0.236559	0.236559	0.5	0.513043	0.491071	0.458716	0.490566	0.236559	0.524752	0.236559	0.236559	0.528	0.5625	0.51	0.471154	0.236559	0.533981	0.483607	0.5	0.258065	0.504505	0.485981	0.542857	0.247312	0.5	0.504132	0.567568	0.561983	0.539216	0.247312	0.522523	0.518182	0.517544	0.479592	0.515873	0.460317	0.450382	0.485149	0.528455	0.554622	0.52381	0.533898	0.567308	0.55102	0.510204
0.47	0.246914	0.475806	0.45977	0.402299	0.222222	0.259259	0.435185	0.468468	0.435644	0.474747	0.462366	0.222222	0.465909	0.197531	0.234568	0.471074	0.447619	0.45977	0.387097	0.246914	0.459184	0.405172	0.468085	0.246914	0.454545	0.465347	0.464646	0.231707	0.475	0.473684	0.480392	0.486726	0.479592	0.222222	0.474747	0.462264	0.524752	0.448276	0.495726	0.418803	0.4	0.450549	0.474576	0.418803	0.469565	0.46281	0.568421	0.43956	0.505376
0.421053	0.268657	0.428571	0.487179	0.423077	0.268657	0.279412	0.431373	0.431193	0.434783	0.426966	0.446809	0.253731	0.5	0.283582	0.283582	0.439024	0.455446	0.487179	0.432099	0.279412	0.479167	0.389831	0.453608	0.294118	0.5	0.431579	0.467391	0.279412	0.415254	0.409836	0.515152	0.468468	0.494624	0.268657	0.4375	0.46875	0.470588	0.402439	0.460177	0.410714	0.401709	0.457831	0.45614	0.410714	0.439655	0.439655	0.556818	0.511628	0.585366
0.528846	0.264368	0.507576	0.456522	0.5	0.264368	0.264368	0.513761	0.529915	0.546392	0.544554	0.509434	0.264368	0.52	0.264368	0.264368	0.488189	0.521368	0.473684	0.55102	0.264368	0.539216	0.5	0.5	0.264368	0.524272	0.524752	0.582524	0.275862	0.512605	0.512397	0.533333	0.545455	0.55102	0.264368	0.563107	0.509091	0.542056	0.546392	0.487805	0.528926	0.533333	0.540816	0.537815	0.528455	0.546218	0.512605	0.528302	0.545455	0.525773
0.519608	0.253012	0.46875	0.47191	0.456522	0.277108	0.26506	0.513761	0.508772	0.509615	0.515464	0.5	0.253012	0.526316	0.253012	0.26506	0.472	0.522523	0.472527	0.450549	0.277108	0.536842	0.508772	0.51	0.26506	0.543689	0.519608	0.54	0.26506	0.5	0.508621	0.563107	0.508621	0.510417	0.26506	0.54	0.522936	0.556604	0.478723	0.516667	0.525862	0.474138	0.532609	0.537815	0.5	0.529915	0.479339	0.591837	0.488889	0.554348
0.490385	0.252874	0.480315	0.431579	0.444444	0.252874	0.241379	0.508929	0.478632	0.5	0.455446	0.504762	0.252874	0.494505	0.252874	0.229885	0.456693	0.513514	0.4375	0.526316	0.241379	0.5	0.5	0.524752	0.264368	0.5	0.442308	0.471698	0.264368	0.46281	0.438017	0.528846	0.5	0.494949	0.252874	0.490196	0.5	0.486726	0.447917	0.495798	0.495726	0.45614	0.468085	0.471074	0.495935	0.528926	0.466667	0.5	0.47	0.489796
0.57	0.253012	0.473282	0.430108	0.511628	0.277108	0.26506	0.580952	0.547826	0.55102	0.555556	0.471154	0.26506	0.521277	0.277108	0.26506	0.453125	0.518868	0.457447	0.515464	0.26506	0.50495	0.478632	0.543689	0.26506	0.553398	0.621053	0.534653	0.277108	0.533898	0.538462	0.485149	0.517544	0.457143	0.26506	0.56	0.541284	0.523364	0.533333	0.491667	0.53719	0.516949	0.494624	0.508333	0.45	0.483607	0.532787	0.53125	0.505376	0.516484
0.505263	0.283784	0.440945	0.5	0.482353	0.27027	0.310811	0.490196	0.477477	0.46875	0.532609	0.479167	0.266667	0.516129	0.297297	0.310811	0.460317	0.514019	0.5	0.43956	0.297297	0.522222	0.5	0.510638	0.293333	0.505155	0.466019	0.549451	0.283784	0.495652	0.504425	0.509804	0.535088	0.5	0.297297	0.469388	0.556701	0.509804	0.448276	0.456897	0.449153	0.42735	0.5	0.478632	0.477876	0.474138	0.491071	0.536842	0.505747	0.555556
0.514851	0.255814	0.48062	0.494505	0.505263	0.267442	0.267442	0.571429	0.533898	0.504854	0.48	0.490196	0.255814	0.536842	0.244186	0.267442	0.464567	0.530973	0.532609	0.55	0.244186	0.572917	0.520661	0.524752	0.267442	0.519231	0.490566	0.547368	0.22093	0.487179	0.516949	0.509259	0.520661	0.53	0.244186	0.49	0.555556	0.504762	0.457447	0.478261	0.5	0.508475	0.565217	0.45	0.508333	0.521368	0.528926	0.524752	0.542553	0.542553
0.526316	0.305556	0.452381	0.488095	0.530864	0.319444	0.291667	0.5	0.508929	0.540816	0.494505	0.463158	0.305556	0.594937	0.291667	0.305556	0.45082	0.481132	0.47619	0.658537	0.319444	0.473118	0.471074	0.537634	0.319444	0.484848	0.49505	0.532609	0.319444	0.460177	0.504348	0.469388	0.460177	0.521739	0.305556	0.479167	0.50495	0.490385	0.482759	0.460177	0.495652	0.465517	0.542169	0.438596	0.453782	0.45614	0.469027	0.484536	0.456522	0.530864
0.494845	0.263158	0.468254	0.518072	0.428571	0.246753	0.289474	0.5	0.464912	0.456311	0.441176	0.505263	0.236842	0.472527	0.236842	0.236842	0.479675	0.5	0.488636	0.45977	0.272727	0.505155	0.469027	0.5	0.285714	0.458716	0.460784	0.505376	0.25641	0.470588	0.447368	0.555556	0.482456	0.515789	0.263158	0.474227	0.5	0.50495	0.476744	0.45	0.42735	0.416	0.505747	0.469565	0.468468	0.486957	0.474138	0.505051	0.511111	0.517647
0.516667	0.207207	0.532374	0.443478	0.469027	0.216216	0.207207	0.512195	0.537879	0.508197	0.483333	0.484127	0.207207	0.522124	0.207207	0.207207	0.541985	0.544	0.473684	0.487395	0.216216	0.512605	0.556391	0.508065	0.216216	0.52	0.495868	0.516949	0.216216	0.551471	0.587786	0.540984	0.536765	0.512821	0.207207	0.487603	0.52459	0.570248	0.429825	0.533333	0.537313	0.533835	0.508772	0.503817	0.537313	0.559701	0.540323	0.508333	0.474576	0.508772
0.495798	0.207207	0.5	0.451327	0.469565	0.216216	0.207207	0.474576	0.516129	0.475806	0.443478	0.534483	0.207207	0.491379	0.207207	0.207207	0.492537	0.535433	0.482143	0.486957	0.216216	0.525862	0.546154	0.52459	0.216216	0.47619	0.478632	0.547009	0.216216	0.522388	0.541985	0.468254	0.511278	0.487179	0.207207	0.512605	0.472868	0.512397	0.426087	0.488722	0.515152	0.518248	0.5	0.469697	0.528986	0.541353	0.527132	0.478992	0.482759	0.478261
0.555556	0.294872	0.464567	0.493671	0.488636	0.282051	0.282051	0.558824	0.491525	0.540816	0.536082	0.51087	0.282051	0.527473	0.282051	0.269231	0.44186	0.531532	0.545455	0.5	0.294872	0.552083	0.478261	0.548387	0.282051	0.510204	0.544554	0.561224	0.282051	0.521739	0.487179	0.545455	0.508929	0.536082	0.282051	0.553191	0.587629	0.537736	0.534091	0.487179	0.466102	0.475	0.564706	0.495575	0.483051	0.495798	0.508621	0.56	0.709302	0.516854
0.495238	0.26506	0.484375	0.489362	0.521739	0.289157	0.26506	0.523364	0.518182	0.519608	0.470588	0.494845	0.26506	0.58427	0.277108	0.26506	0.465116	0.508929	0.494382	0.55914	0.277108	0.530612	0.47541	0.519608	0.289157	0.514286	0.494949	0.509434	0.277108	0.491525	0.495798	0.495146	0.516949	0.610526	0.26506	0.475728	0.519608	0.522523	0.505495	0.508475	0.483051	0.469565	0.516129	0.470085	0.491525	0.5	0.521739	0.495238	0.5	0.531915
0.571429	0.221053	0.496241	0.40404	0.494845	0.231579	0.231579	0.531532	0.563025	0.513514	0.555556	0.490566	0.210526	0.555556	0.221053	0.242105	0.527132	0.544643	0.456311	0.519231	0.231579	0.529412	0.483871	0.522523	0.231579	0.558559	0.522936	0.495413	0.231579	0.52381	0.544715	0.508772	0.528455	0.504673	0.221053	0.509259	0.513274	0.556522	0.470588	0.55	0.528	0.536585	0.490385	0.524194	0.48	0.528455	0.507937	0.538462	0.471698	0.475728
0.526316	0.287671	0.429688	0.439024	0.518519	0.30137	0.30137	0.5	0.486239	0.5	0.424242	0.5	0.287671	0.55814	0.287671	0.287671	0.418033	0.514286	0.518987	0.5	0.30137	0.510417	0.469565	0.473118	0.30137	0.505376	0.446809	0.542553	0.30137	0.4375	0.444444	0.5	0.470085	0.532609	0.30137	0.505263	0.494949	0.474747	0.4875	0.431034	0.469565	0.473684	0.53012	0.426087	0.482759	0.464912	0.453782	0.505376	0.5	0.505747
0.547368	0.289474	0.436508	0.452381	0.493976	0.298701	0.276316	0.504854	0.522523	0.53	0.520833	0.484211	0.289474	0.545455	0.276316	0.272727	0.483871	0.518519	0.448276	0.461538	0.302632	0.51087	0.466102	0.489362	0.276316	0.524272	0.494949	0.552083	0.315789	0.46087	0.482456	0.545455	0.516949	0.469388	0.276316	0.515789	0.5	0.533981	0.493976	0.465517	0.469565	0.517544	0.527473	0.508772	0.491379	0.547826	0.478992	0.536842	0.516129	0.533333
0.5	0.304348	0.432	0.506667	0.513158	0.338235	0.294118	0.519608	0.477064	0.479592	0.473684	0.539326	0.308824	0.566265	0.294118	0.285714	0.406504	0.485981	0.558442	0.511628	0.323529	0.52809	0.434783	0.520833	0.323529	0.469388	0.489583	0.55914	0.323529	0.442478	0.460177	0.474747	0.473214	0.555556	0.308824	0.479167	0.48	0.480769	0.506329	0.442478	0.459459	0.439655	0.56962	0.455357	0.452174	0.464912	0.455357	0.516484	0.5	0.567901
0.479167	0.323529	0.417323	0.533333	0.555556	0.323529	0.323529	0.484848	0.446429	0.489583	0.461538	0.505495	0.323529	0.54878	0.338235	0.323529	0.435484	0.533981	0.538462	0.5	0.323529	0.550562	0.486726	0.516129	0.338235	0.485149	0.464646	0.532609	0.323529	0.45614	0.469565	0.489796	0.482456	0.505263	0.338235	0.489583	0.520833	0.5	0.447059	0.443478	0.447368	0.460177	0.569767	0.422414	0.482759	0.491228	0.445378	0.510638	0.505747	0.585366
0.56	0.258824	0.496063	0.522222	0.516854	0.270588	0.270588	0.495575	0.535088	0.504762	0.490566	0.529412	0.270588	0.552083	0.270588	0.270588	0.47619	0.504348	0.544444	0.520833	0.282353	0.514851	0.534483	0.558824	0.282353	0.528846	0.52	0.561224	0.247059	0.521368	0.551724	0.491071	0.545455	0.520833	0.258824	0.5	0.533333	0.550459	0.479592	0.512605	0.520661	0.5	0.577778	0.487603	0.504132	0.520661	0.544715	0.545455	0.485149	0.547368
0.485294	0.178295	0.513158	0.379845	0.412214	0.186047	0.178295	0.521739	0.542857	0.5	0.463235	0.496241	0.178295	0.458015	0.178295	0.178295	0.522876	0.522388	0.435115	0.466165	0.186047	0.477941	0.535211	0.480916	0.186047	0.503817	0.477941	0.474074	0.186047	0.52349	0.51634	0.485294	0.52381	0.466165	0.178295	0.496403	0.525547	0.503597	0.409091	0.537415	0.510204	0.539007	0.449612	0.520833	0.517483	0.545455	0.52349	0.5	0.473282	0.44697
0.512195	0.196581	0.527778	0.428571	0.425	0.205128	0.196581	0.548387	0.556391	0.532787	0.495935	0.5	0.196581	0.459016	0.196581	0.196581	0.524823	0.515625	0.457627	0.467213	0.205128	0.491935	0.527132	0.512397	0.205128	0.515873	0.504065	0.488189	0.205128	0.503704	0.525926	0.515873	0.550725	0.48	0.196581	0.515873	0.54918	0.53125	0.46281	0.5	0.536765	0.528986	0.471074	0.541353	0.540741	0.557252	0.564885	0.507937	0.475806	0.46281
0.526316	0.27027	0.433071	0.481481	0.518072	0.297297	0.283784	0.485981	0.518182	0.475248	0.458333	0.516129	0.297297	0.533333	0.283784	0.297297	0.464	0.509434	0.5	0.522727	0.324324	0.515789	0.452174	0.536082	0.27027	0.5	0.521277	0.542553	0.283784	0.491228	0.504348	0.495146	0.486957	0.5	0.28	0.510417	0.529412	0.528846	0.5	0.45	0.491228	0.482456	0.593023	0.464912	0.464912	0.482759	0.508772	0.553191	0.51087	0.588235
0.54902	0.270588	0.48062	0.466667	0.48913	0.270588	0.255814	0.550459	0.566372	0.528846	0.574257	0.476636	0.258824	0.53125	0.235294	0.258824	0.472441	0.522523	0.511111	0.541667	0.258824	0.56383	0.491667	0.53	0.258824	0.54	0.558824	0.554455	0.270588	0.53719	0.512605	0.485149	0.521008	0.52	0.247059	0.539216	0.546296	0.545455	0.561798	0.491667	0.521368	0.516667	0.533333	0.495726	0.479339	0.533898	0.517544	0.540816	0.520408	0.483146
0.534653	0.275	0.48855	0.471264	0.5	0.2875	0.271605	0.548077	0.535088	0.52	0.555556	0.490196	0.2625	0.521739	0.25	0.275	0.487805	0.537736	0.529412	0.536842	0.275	0.569892	0.491379	0.510204	0.2625	0.495146	0.552083	0.557895	0.275	0.491667	0.495868	0.460784	0.508621	0.520833	0.2625	0.52381	0.538462	0.518868	0.551724	0.463415	0.5	0.487179	0.505495	0.483051	0.465517	0.474576	0.504202	0.515464	0.520833	0.455556
0.544554	0.264368	0.476923	0.434783	0.5	0.264368	0.252874	0.550459	0.559322	0.504762	0.586538	0.471154	0.252874	0.536082	0.241379	0.252874	0.46875	0.504425	0.5	0.51	0.264368	0.51	0.479339	0.515464	0.264368	0.54717	0.563107	0.544554	0.275862	0.525	0.508333	0.485714	0.508197	0.520408	0.252874	0.572816	0.552381	0.545455	0.55914	0.504274	0.521008	0.536585	0.515789	0.482456	0.47541	0.529915	0.516949	0.541667	0.515789	0.435644
0.48	0.198276	0.506944	0.42735	0.435897	0.206897	0.198276	0.496063	0.525926	0.507937	0.476562	0.491935	0.198276	0.46281	0.198276	0.198276	0.510345	0.515385	0.435897	0.467742	0.206897	0.496	0.5	0.504132	0.206897	0.525	0.464567	0.512195	0.206897	0.485294	0.522388	0.47619	0.510949	0.468254	0.198276	0.495935	0.484848	0.507812	0.462185	0.507353	0.525926	0.521739	0.452991	0.478571	0.510949	0.511278	0.541985	0.456	0.45	0.442623
0.275862	0.428571	0.186992	0.301587	0.307692	0.555556	0.482759	0.239583	0.224299	0.269663	0.270588	0.27381	0.482759	0.328767	0.413793	0.428571	0.2	0.24	0.318182	0.282051	0.571429	0.292683	0.216216	0.267442	0.464286	0.263736	0.261364	0.282353	0.483871	0.207207	0.216216	0.258065	0.216216	0.25	0.433333	0.261364	0.252747	0.25	0.3	0.198198	0.216216	0.216216	0.319444	0.216216	0.216216	0.216216	0.216216	0.270588	0.282051	0.319444
0.514563	0.261364	0.469697	0.473118	0.483146	0.272727	0.261364	0.524272	0.54955	0.509091	0.5	0.525253	0.261364	0.571429	0.261364	0.261364	0.520661	0.541284	0.483871	0.552083	0.261364	0.525253	0.488	0.509804	0.272727	0.537736	0.504762	0.534653	0.261364	0.487395	0.520661	0.522936	0.504	0.49505	0.261364	0.504854	0.524272	0.518182	0.5	0.475	0.5	0.504274	0.516129	0.479339	0.525	0.528926	0.521008	0.49505	0.49505	0.510638
0.53211	0.239583	0.480916	0.474747	0.479592	0.25	0.239583	0.530973	0.528926	0.53211	0.490566	0.522936	0.239583	0.515152	0.239583	0.239583	0.484615	0.521368	0.480392	0.535354	0.25	0.495495	0.545455	0.490741	0.25	0.530435	0.513514	0.54717	0.25	0.5	0.52	0.521739	0.536	0.524752	0.239583	0.513761	0.509091	0.526786	0.461538	0.47619	0.516129	0.533333	0.534653	0.512397	0.528455	0.569106	0.5	0.5	0.490741	0.5
0.524272	0.261905	0.472868	0.511111	0.468085	0.27381	0.25	0.514286	0.535714	0.504587	0.470588	0.484848	0.25	0.51087	0.261905	0.27381	0.465649	0.527778	0.489362	0.515152	0.261905	0.536842	0.466102	0.495238	0.27381	0.52381	0.466019	0.52	0.25	0.461538	0.478632	0.504762	0.471074	0.510204	0.261905	0.5	0.490741	0.490741	0.472527	0.465517	0.475	0.466667	0.5	0.45082	0.5	0.508475	0.468254	0.489583	0.485149	0.478723
0.539216	0.25	0.5	0.483871	0.456522	0.261364	0.25	0.523364	0.529915	0.518868	0.519608	0.50495	0.238636	0.546392	0.25	0.238636	0.496063	0.545455	0.48913	0.552083	0.25	0.535354	0.479339	0.476636	0.272727	0.522523	0.490385	0.53	0.25	0.483051	0.516949	0.513761	0.483333	0.51	0.261364	0.528846	0.5	0.504673	0.536842	0.483871	0.504132	0.467742	0.494737	0.478992	0.504132	0.55	0.504065	0.505051	0.514851	0.484536
0.538462	0.261364	0.48	0.479167	0.462366	0.261364	0.238636	0.513514	0.561404	0.504587	0.509804	0.49	0.238636	0.526316	0.261364	0.261364	0.5	0.546296	0.483871	0.539216	0.25	0.545455	0.487179	0.490566	0.272727	0.514019	0.477064	0.524752	0.238636	0.467213	0.508475	0.490909	0.504202	0.524272	0.238636	0.495238	0.514019	0.495327	0.473684	0.491667	0.512605	0.47541	0.505263	0.470588	0.508197	0.516949	0.483333	0.490196	0.485149	0.473684
0.55102	0.261905	0.476562	0.494505	0.483871	0.285714	0.25	0.528302	0.553571	0.52381	0.485149	0.49505	0.261905	0.526316	0.261905	0.27381	0.492063	0.555556	0.483146	0.53125	0.285714	0.553191	0.491525	0.5	0.285714	0.537736	0.485714	0.552083	0.261905	0.495798	0.521368	0.529412	0.491525	0.524272	0.261905	0.52381	0.542857	0.518182	0.48913	0.479339	0.508621	0.478632	0.515789	0.470085	0.5	0.533898	0.479675	0.525253	0.511111	0.5
0.514851	0.267442	0.472441	0.477778	0.5	0.267442	0.255814	0.5	0.521739	0.504673	0.490196	0.51	0.255814	0.516129	0.255814	0.267442	0.496124	0.522523	0.494505	0.53	0.267442	0.530612	0.508333	0.5	0.27907	0.514019	0.461538	0.519231	0.267442	0.478632	0.478992	0.504673	0.491935	0.490196	0.255814	0.509615	0.495327	0.504505	0.469388	0.454545	0.5	0.471074	0.479592	0.454545	0.516667	0.516667	0.472	0.494949	0.475248	0.484211
0.491228	0.236559	0.5	0.463158	0.515464	0.23913	0.23913	0.536364	0.542373	0.522936	0.524272	0.475728	0.23913	0.526316	0.217391	0.228261	0.511628	0.526316	0.5	0.509804	0.23913	0.509615	0.508065	0.514563	0.25	0.518182	0.504587	0.513761	0.23913	0.52	0.541667	0.473684	0.508065	0.504762	0.228261	0.509434	0.527778	0.526786	0.535354	0.507937	0.504132	0.52459	0.505051	0.495868	0.468254	0.508475	0.528926	0.495327	0.49505	0.446602
0.508772	0.212121	0.492424	0.45098	0.386139	0.222222	0.212121	0.504274	0.577586	0.482456	0.537037	0.447368	0.212121	0.453704	0.20202	0.207921	0.522388	0.508621	0.447619	0.457143	0.232323	0.490741	0.464567	0.5	0.232323	0.576577	0.54386	0.5	0.232323	0.532787	0.515873	0.504274	0.536	0.458716	0.222222	0.508929	0.535714	0.570175	0.485714	0.496	0.512397	0.495935	0.471698	0.535433	0.47619	0.525	0.54918	0.53271	0.477064	0.471698
0.553571	0.217822	0.529412	0.445545	0.447619	0.237624	0.217822	0.504202	0.552846	0.526786	0.567568	0.477876	0.227723	0.486239	0.217822	0.227723	0.511278	0.516393	0.439252	0.458716	0.237624	0.495413	0.492308	0.491228	0.237624	0.529915	0.539823	0.486486	0.237624	0.528	0.580645	0.517544	0.551181	0.469027	0.217822	0.535714	0.522523	0.555556	0.47619	0.527559	0.496124	0.536585	0.462963	0.535433	0.483871	0.556452	0.530303	0.522936	0.504587	0.47619
0.463636	0.226804	0.492424	0.44	0.401961	0.226804	0.216495	0.490741	0.456693	0.457143	0.462264	0.456311	0.216495	0.455446	0.206186	0.195876	0.469697	0.483333	0.45	0.427184	0.226804	0.462264	0.478992	0.471698	0.226804	0.486239	0.47619	0.448598	0.237113	0.46875	0.460317	0.546296	0.520661	0.47619	0.206186	0.438095	0.504587	0.504425	0.417476	0.487395	0.45	0.422764	0.423077	0.525	0.45082	0.487603	0.483871	0.509259	0.514286	0.485437
0.495413	0.21	0.561538	0.415842	0.38835	0.2	0.21	0.512821	0.5	0.442478	0.490741	0.435185	0.2	0.440367	0.19	0.19	0.496183	0.467213	0.382353	0.415929	0.2	0.445455	0.421875	0.486957	0.207921	0.490909	0.5	0.445455	0.22	0.5	0.488189	0.54386	0.507692	0.490566	0.19802	0.508621	0.522936	0.508475	0.446602	0.515625	0.467213	0.445312	0.40566	0.570248	0.427419	0.484127	0.508197	0.545455	0.454545	0.442308
0.557522	0.23	0.53125	0.446602	0.442308	0.23	0.22	0.504505	0.508065	0.508621	0.517544	0.486486	0.22	0.485714	0.22	0.22	0.496241	0.5	0.441176	0.462963	0.23	0.482143	0.507812	0.477064	0.24	0.54386	0.538462	0.5	0.23	0.512	0.504	0.563636	0.523077	0.477477	0.23	0.5	0.5	0.495726	0.45283	0.512195	0.56	0.488189	0.481481	0.548387	0.491935	0.539062	0.515873	0.564815	0.446429	0.485981
0.509091	0.222222	0.503817	0.455446	0.411215	0.222222	0.232323	0.491228	0.504274	0.478261	0.435185	0.485437	0.222222	0.471154	0.222222	0.222222	0.503597	0.512195	0.457143	0.420561	0.222222	0.490566	0.484127	0.468468	0.222222	0.490909	0.490741	0.490909	0.212121	0.512	0.512195	0.547826	0.515873	0.509259	0.222222	0.495495	0.487179	0.504587	0.431373	0.504132	0.454545	0.443609	0.490566	0.507937	0.495868	0.52381	0.536	0.539823	0.485714	0.533981
0.51	0.291139	0.488372	0.523256	0.483146	0.278481	0.278481	0.522936	0.504348	0.53	0.510417	0.515789	0.265823	0.545455	0.265823	0.240506	0.488	0.523364	0.511628	0.537634	0.278481	0.541667	0.470588	0.480769	0.291139	0.485437	0.5	0.529412	0.303797	0.486957	0.461538	0.53	0.504425	0.547368	0.278481	0.533981	0.509615	0.5	0.554348	0.495726	0.482759	0.439024	0.574713	0.449153	0.508621	0.516667	0.5	0.597826	0.526316	0.505618
0.475806	0.191667	0.539007	0.413223	0.419355	0.191667	0.191667	0.518797	0.507353	0.473282	0.433071	0.456693	0.175	0.468254	0.191667	0.191667	0.503448	0.522727	0.442623	0.47541	0.191667	0.476923	0.518248	0.465649	0.191667	0.5	0.451613	0.492063	0.191667	0.492647	0.485507	0.476562	0.503597	0.5	0.183333	0.484375	0.465649	0.474074	0.430894	0.525926	0.496403	0.493056	0.447154	0.474074	0.521739	0.503546	0.518519	0.46875	0.448819	0.45082
0.275862	0.444444	0.203252	0.349206	0.338462	0.5	0.5	0.25	0.233645	0.280899	0.294118	0.261905	0.481481	0.30137	0.517241	0.653846	0.208333	0.25	0.318182	0.294872	0.551724	0.292683	0.216216	0.267442	0.4375	0.263736	0.272727	0.294118	0.535714	0.225225	0.225225	0.258065	0.216216	0.27381	0.483871	0.284091	0.274725	0.260417	0.318841	0.216216	0.216216	0.216216	0.347222	0.225225	0.225225	0.225225	0.225225	0.294118	0.294872	0.347222
0.535354	0.241379	0.453846	0.458333	0.515789	0.25	0.229885	0.481818	0.487603	0.509615	0.475248	0.5	0.229885	0.543478	0.264368	0.241379	0.462121	0.544643	0.463158	0.51	0.241379	0.5	0.517241	0.5	0.275862	0.472222	0.470588	0.5	0.264368	0.475	0.467213	0.485437	0.483051	0.544554	0.25	0.475728	0.490566	0.477064	0.505376	0.462185	0.5	0.495798	0.5	0.416667	0.508065	0.484127	0.47541	0.481132	0.46875	0.458333
0.518868	0.244681	0.518797	0.463918	0.46875	0.255319	0.244681	0.517857	0.495798	0.486239	0.465347	0.509804	0.234043	0.504762	0.244681	0.244681	0.507812	0.534483	0.48	0.460784	0.244681	0.54902	0.508475	0.509434	0.255319	0.509091	0.46789	0.54717	0.212766	0.5	0.488	0.550459	0.512195	0.55	0.234043	0.5	0.491071	0.541284	0.444444	0.5	0.483871	0.491667	0.539216	0.483607	0.53719	0.544715	0.495935	0.542857	0.485437	0.514563
0.482456	0.213592	0.5	0.409091	0.422018	0.23301	0.223301	0.475	0.487805	0.474138	0.428571	0.481818	0.203883	0.462963	0.223301	0.203883	0.507353	0.537815	0.457143	0.462264	0.23301	0.509091	0.472	0.487179	0.223301	0.495575	0.449541	0.508772	0.223301	0.451128	0.484127	0.517241	0.520325	0.513274	0.203883	0.478632	0.483051	0.504132	0.445455	0.46875	0.460938	0.48	0.472222	0.487805	0.511811	0.507812	0.472441	0.513043	0.504673	0.5
0.536842	0.304348	0.424	0.468354	0.453488	0.333333	0.3	0.451923	0.438596	0.469388	0.477778	0.5	0.318841	0.528736	0.304348	0.289855	0.41129	0.495238	0.506329	0.483146	0.318841	0.539326	0.46087	0.516129	0.318841	0.494845	0.453608	0.51087	0.318841	0.440678	0.460177	0.505051	0.469027	0.457447	0.333333	0.478261	0.525253	0.49	0.43038	0.442478	0.46087	0.434783	0.477273	0.452174	0.477876	0.473684	0.465517	0.505495	0.477778	0.559524
0.476636	0.216495	0.548148	0.465347	0.432692	0.204082	0.216495	0.530973	0.521008	0.459459	0.475728	0.504587	0.195876	0.490196	0.185567	0.226804	0.507692	0.517857	0.470588	0.472222	0.226804	0.509259	0.479675	0.522936	0.226804	0.495413	0.495495	0.482143	0.216495	0.516393	0.511811	0.509259	0.554622	0.519231	0.204082	0.457944	0.504505	0.521739	0.485149	0.515873	0.48	0.468254	0.49505	0.483333	0.472441	0.503937	0.565574	0.537736	0.518868	0.514851
0.241379	0.461538	0.170732	0.301587	0.276923	0.481481	0.444444	0.208333	0.196262	0.224719	0.247059	0.238095	0.52	0.287671	0.4	0.407407	0.175	0.21	0.30303	0.269231	0.52	0.243902	0.189189	0.244186	0.461538	0.230769	0.238636	0.247059	0.407407	0.189189	0.189189	0.225806	0.189189	0.22619	0.5	0.238636	0.230769	0.21875	0.275362	0.189189	0.189189	0.189189	0.263889	0.189189	0.189189	0.189189	0.189189	0.247059	0.25641	0.263889
0.241379	0.5	0.162602	0.269841	0.261538	0.518519	0.583333	0.208333	0.196262	0.224719	0.235294	0.238095	0.576923	0.260274	0.48	0.448276	0.175	0.21	0.287879	0.25641	0.5	0.256098	0.189189	0.232558	0.464286	0.230769	0.238636	0.247059	0.481481	0.189189	0.189189	0.225806	0.189189	0.22619	0.52	0.238636	0.230769	0.21875	0.271429	0.189189	0.189189	0.189189	0.277778	0.189189	0.189189	0.189189	0.189189	0.247059	0.24359	0.277778
0.264368	0.407407	0.186992	0.31746	0.323077	0.481481	0.5	0.239583	0.214953	0.258427	0.270588	0.261905	0.5	0.30137	0.551724	0.592593	0.191667	0.23	0.298507	0.282051	0.433333	0.280488	0.207207	0.267442	0.448276	0.252747	0.25	0.270588	0.4	0.207207	0.207207	0.236559	0.198198	0.25	0.518519	0.25	0.241758	0.239583	0.271429	0.207207	0.207207	0.207207	0.305556	0.207207	0.207207	0.207207	0.207207	0.258824	0.269231	0.291667
0.241379	0.52	0.170732	0.31746	0.307692	0.535714	0.5	0.21875	0.205607	0.247191	0.258824	0.25	0.5	0.287671	0.517241	0.444444	0.183333	0.22	0.287879	0.25641	0.571429	0.256098	0.198198	0.255814	0.517241	0.230769	0.25	0.258824	0.571429	0.198198	0.198198	0.204301	0.198198	0.235294	0.56	0.238636	0.241758	0.229167	0.275362	0.198198	0.198198	0.198198	0.291667	0.198198	0.198198	0.198198	0.198198	0.258824	0.25641	0.291667
0.550459	0.237113	0.467626	0.474227	0.475728	0.247423	0.237113	0.538462	0.54918	0.525862	0.551402	0.518519	0.237113	0.543689	0.237113	0.226804	0.529851	0.564103	0.490196	0.509615	0.247423	0.542857	0.515625	0.509091	0.247423	0.54955	0.509091	0.566038	0.247423	0.504132	0.53719	0.517241	0.556452	0.491071	0.237113	0.491071	0.513043	0.566372	0.485714	0.540323	0.532258	0.527132	0.514563	0.512	0.553719	0.539683	0.560976	0.537037	0.518519	0.524272
0.544554	0.259259	0.460317	0.465909	0.430233	0.271605	0.246914	0.495327	0.534483	0.525773	0.5625	0.474227	0.259259	0.5	0.246914	0.259259	0.464	0.504673	0.444444	0.455556	0.271605	0.465347	0.495726	0.505263	0.259259	0.524272	0.558824	0.49505	0.283951	0.504132	0.486957	0.515464	0.508621	0.445545	0.271605	0.509615	0.54	0.533333	0.488372	0.491667	0.504274	0.504132	0.483146	0.525424	0.434783	0.483051	0.483871	0.5	0.489362	0.483871
0.521739	0.313433	0.435484	0.468354	0.513514	0.358209	0.343284	0.480392	0.476636	0.505155	0.52809	0.505495	0.343284	0.542169	0.343284	0.328358	0.45082	0.485714	0.474359	0.488889	0.358209	0.522727	0.446429	0.463918	0.313433	0.510204	0.479592	0.555556	0.343284	0.442478	0.473684	0.46875	0.473684	0.462366	0.328358	0.543478	0.479592	0.505155	0.525	0.441441	0.482456	0.46087	0.52381	0.45045	0.465517	0.460177	0.443478	0.46875	0.47619	0.5125
0.49	0.240964	0.476923	0.476744	0.417582	0.240964	0.240964	0.481132	0.443478	0.446602	0.430108	0.489583	0.22619	0.494624	0.240964	0.228916	0.5	0.481481	0.461538	0.42268	0.26506	0.478723	0.46087	0.5	0.261905	0.5	0.46	0.479592	0.26506	0.458333	0.466102	0.578431	0.543103	0.5	0.253012	0.457944	0.490741	0.495327	0.417582	0.454545	0.436975	0.452381	0.456522	0.513274	0.454545	0.487395	0.465517	0.561224	0.510417	0.516484
0.521368	0.207207	0.551471	0.417391	0.426087	0.216216	0.198198	0.484127	0.527132	0.504065	0.547826	0.504348	0.207207	0.46087	0.207207	0.198198	0.517986	0.519685	0.452991	0.487395	0.216216	0.521739	0.5	0.508333	0.216216	0.528926	0.529412	0.487395	0.207207	0.526316	0.518519	0.487805	0.541985	0.436975	0.207207	0.504274	0.492188	0.515873	0.456897	0.49635	0.664	0.526718	0.443478	0.538462	0.484848	0.539062	0.540741	0.530435	0.464912	0.436975
0.524752	0.261905	0.507937	0.467391	0.456522	0.27381	0.238095	0.5	0.534483	0.490196	0.524752	0.555556	0.25	0.510417	0.261905	0.261905	0.491803	0.495327	0.488889	0.553191	0.27381	0.525773	0.482456	0.509804	0.285714	0.571429	0.530612	0.53	0.261905	0.504274	0.512397	0.509615	0.504202	0.485149	0.25	0.533981	0.514563	0.527273	0.48913	0.5	0.551724	0.504348	0.511111	0.508772	0.470588	0.547826	0.504274	0.545455	0.52	0.516484
0.530612	0.28	0.464	0.435294	0.435294	0.28	0.263158	0.504854	0.508929	0.525253	0.535354	0.483516	0.276316	0.494382	0.266667	0.266667	0.452381	0.5	0.464286	0.483516	0.28	0.494624	0.474576	0.5	0.28	0.524752	0.515152	0.494845	0.293333	0.475	0.474576	0.494949	0.487179	0.427184	0.266667	0.510204	0.510204	0.490741	0.517241	0.449153	0.521739	0.5	0.488095	0.5	0.431034	0.46087	0.491379	0.483871	0.505882	0.426966
0.241379	0.538462	0.178862	0.301587	0.323077	0.518519	0.5	0.229167	0.205607	0.247191	0.258824	0.25	0.555556	0.287671	0.5	0.428571	0.183333	0.22	0.318182	0.282051	0.535714	0.268293	0.198198	0.244186	0.538462	0.241758	0.25	0.258824	0.5	0.198198	0.198198	0.236559	0.198198	0.25	0.64	0.25	0.241758	0.229167	0.304348	0.189189	0.198198	0.198198	0.291667	0.198198	0.198198	0.198198	0.198198	0.258824	0.269231	0.277778
0.471698	0.256098	0.453846	0.5	0.5	0.280488	0.256098	0.490566	0.526786	0.53	0.444444	0.479592	0.243902	0.526882	0.268293	0.268293	0.460938	0.504348	0.467391	0.543478	0.268293	0.510417	0.47541	0.490196	0.268293	0.519608	0.485149	0.540816	0.268293	0.445378	0.466667	0.462264	0.495575	0.543478	0.240964	0.420561	0.48	0.477064	0.472527	0.458333	0.504202	0.483051	0.539326	0.423729	0.491525	0.487395	0.462185	0.465347	0.474747	0.5
0.275862	0.5	0.186992	0.31746	0.307692	0.517241	0.482759	0.239583	0.224299	0.269663	0.282353	0.27381	0.5	0.328767	0.444444	0.451613	0.2	0.24	0.318182	0.307692	0.535714	0.277108	0.216216	0.267442	0.555556	0.252747	0.261364	0.282353	0.482759	0.216216	0.216216	0.258065	0.216216	0.25	0.481481	0.258427	0.263736	0.25	0.318841	0.207207	0.216216	0.216216	0.319444	0.216216	0.216216	0.216216	0.216216	0.270588	0.307692	0.319444
0.479167	0.323944	0.429688	0.45	0.53012	0.338028	0.309859	0.49505	0.5	0.484848	0.446809	0.533333	0.309859	0.552941	0.309859	0.28169	0.410853	0.557692	0.506173	0.477778	0.323944	0.516129	0.495575	0.494624	0.323944	0.515152	0.463918	0.595506	0.338028	0.451327	0.469027	0.505263	0.517857	0.5	0.309859	0.5	0.505051	0.494949	0.481481	0.416667	0.469565	0.478261	0.559524	0.420168	0.475	0.491228	0.460177	0.538462	0.51087	0.592593
0.504274	0.22549	0.511278	0.447619	0.457944	0.235294	0.215686	0.508621	0.535433	0.495495	0.452991	0.482143	0.215686	0.485981	0.22549	0.22549	0.511278	0.521008	0.490566	0.509434	0.22549	0.518182	0.548387	0.470085	0.235294	0.491667	0.469565	0.531532	0.235294	0.484375	0.527132	0.504348	0.561983	0.513761	0.22549	0.482759	0.530973	0.513043	0.448598	0.492063	0.528455	0.520661	0.481481	0.479339	0.511811	0.564516	0.48062	0.495726	0.504587	0.468468
0.541284	0.226804	0.469697	0.45	0.480769	0.226804	0.226804	0.512821	0.508333	0.513274	0.52381	0.508772	0.216495	0.485714	0.237113	0.226804	0.503876	0.542373	0.49505	0.490741	0.226804	0.522936	0.535433	0.518182	0.247423	0.527273	0.495495	0.537037	0.247423	0.488372	0.515873	0.477477	0.503937	0.459459	0.237113	0.482143	0.513514	0.504505	0.504762	0.472441	0.515625	0.544	0.495146	0.456693	0.536	0.514925	0.507937	0.485714	0.485714	0.471154
0.539823	0.237113	0.522727	0.465347	0.479592	0.237113	0.237113	0.54955	0.533333	0.5	0.491071	0.509259	0.237113	0.553398	0.237113	0.237113	0.515625	0.529915	0.460784	0.486239	0.247423	0.504762	0.51938	0.513761	0.247423	0.523364	0.523364	0.570093	0.247423	0.532787	0.540984	0.547826	0.540323	0.522936	0.237113	0.522523	0.546296	0.565217	0.485714	0.504	0.511628	0.570248	0.514563	0.532258	0.515873	0.572581	0.508065	0.550459	0.524272	0.538462
0.495327	0.22449	0.484615	0.455446	0.50495	0.244898	0.234694	0.5	0.547009	0.526786	0.504587	0.5	0.22449	0.495327	0.234694	0.234694	0.476923	0.53719	0.50495	0.563107	0.244898	0.513761	0.556452	0.504587	0.244898	0.545455	0.482143	0.508929	0.244898	0.5	0.512	0.481481	0.507692	0.465517	0.22449	0.504348	0.509091	0.517544	0.480392	0.472441	0.548387	0.543307	0.490741	0.443548	0.527559	0.543307	0.520325	0.454545	0.471698	0.477064
0.490566	0.23913	0.48855	0.46	0.465347	0.25	0.25	0.509259	0.512195	0.490566	0.444444	0.557692	0.228261	0.515152	0.25	0.23913	0.48855	0.538462	0.515789	0.55	0.25	0.539216	0.488189	0.553398	0.25	0.495327	0.458716	0.564356	0.26087	0.464567	0.5	0.54717	0.528926	0.504673	0.228261	0.472222	0.514563	0.5	0.446809	0.483871	0.528455	0.504274	0.525253	0.445378	0.516393	0.508475	0.488189	0.53271	0.519608	0.535354
0.53125	0.282051	0.484375	0.511905	0.47191	0.294872	0.25641	0.50495	0.472727	0.485437	0.494624	0.515464	0.269231	0.522727	0.269231	0.269231	0.484127	0.481481	0.488095	0.470588	0.282051	0.515464	0.487179	0.51	0.294872	0.494949	0.5	0.484848	0.269231	0.451613	0.443548	0.504854	0.521739	0.5	0.282051	0.510417	0.525253	0.495238	0.511905	0.462185	0.465517	0.474576	0.494253	0.478261	0.495726	0.522124	0.466667	0.5	0.494624	0.488636
0.460784	0.271605	0.488189	0.523256	0.462366	0.246914	0.271605	0.481481	0.495575	0.49505	0.463918	0.56383	0.259259	0.511111	0.271605	0.246914	0.491935	0.504762	0.511628	0.549451	0.246914	0.540816	0.45614	0.495238	0.283951	0.456311	0.515152	0.51	0.246914	0.475	0.486957	0.505155	0.508621	0.545455	0.259259	0.514563	0.52	0.509615	0.529412	0.483051	0.436975	0.454545	0.494624	0.464286	0.474138	0.475	0.495726	0.53125	0.516129	0.51087
0.0114943	0.0434783	0.00813008	0.015873	0.0153846	0.0416667	0.0434783	0.0104167	0.00934579	0.011236	0.0117647	0.0119048	0.0434783	0.0136986	0.0434783	0.0434783	0.00833333	0.01	0.0151515	0.0128205	0.0416667	0.0121951	0.00900901	0.0116279	0.0416667	0.010989	0.0113636	0.0117647	0.0416667	0.00900901	0.00900901	0.0107527	0.00900901	0.0119048	0.0434783	0.0113636	0.010989	0.0104167	0.0144928	0.00900901	0.00900901	0.00900901	0.0138889	0.00900901	0.00900901	0.00900901	0.00900901	0.0117647	0.0128205	0.0138889
0.541667	0.253012	0.48062	0.523256	0.522727	0.277108	0.277108	0.558824	0.525862	0.509259	0.49	0.519608	0.26506	0.577778	0.26506	0.277108	0.507937	0.531532	0.516854	0.548387	0.289157	0.555556	0.508621	0.538462	0.289157	0.509804	0.476636	0.58	0.277108	0.495868	0.547009	0.528846	0.5	0.525773	0.26506	0.525253	0.564356	0.548077	0.489362	0.478992	0.479339	0.517544	0.582418	0.470588	0.512821	0.516667	0.5	0.56	0.5	0.566667
0.5	0.313433	0.422764	0.539474	0.555556	0.328358	0.343284	0.470588	0.46789	0.479592	0.434783	0.539326	0.313433	0.54878	0.328358	0.328358	0.406504	0.519608	0.555556	0.505882	0.328358	0.561798	0.5	0.484211	0.343284	0.515464	0.463158	0.590909	0.298507	0.436975	0.473684	0.46875	0.443478	0.494505	0.298507	0.457447	0.479592	0.47	0.493671	0.431034	0.464912	0.460177	0.641026	0.392857	0.482759	0.477876	0.469027	0.477778	0.488095	0.54878
0.445455	0.232323	0.438462	0.45098	0.465347	0.232323	0.222222	0.474138	0.528926	0.518868	0.444444	0.5	0.22	0.480769	0.232323	0.222222	0.46875	0.476562	0.441176	0.509804	0.232323	0.509259	0.504	0.481132	0.242424	0.473684	0.457944	0.504587	0.242424	0.466102	0.508065	0.447368	0.478992	0.495413	0.222222	0.482143	0.509434	0.463636	0.43	0.47541	0.535433	0.478992	0.509804	0.428571	0.512605	0.477273	0.479675	0.464912	0.428571	0.5
0.583333	0.242105	0.503817	0.459184	0.46	0.252632	0.242105	0.512821	0.577586	0.522523	0.543689	0.548077	0.231579	0.56	0.242105	0.242105	0.503759	0.538462	0.441176	0.495146	0.252632	0.544554	0.487805	0.513761	0.242105	0.536364	0.522936	0.545455	0.252632	0.540984	0.524194	0.540541	0.544	0.5	0.242105	0.540541	0.531532	0.517544	0.465347	0.532787	0.567797	0.520325	0.495238	0.578512	0.496	0.539683	0.528926	0.552381	0.5	0.505051
0.558559	0.234694	0.485075	0.470588	0.490196	0.234694	0.234694	0.513043	0.516667	0.545455	0.490741	0.537037	0.234694	0.514019	0.234694	0.234694	0.519685	0.547826	0.5	0.486486	0.244898	0.513274	0.523077	0.517857	0.244898	0.546296	0.486486	0.521739	0.244898	0.51145	0.52381	0.486726	0.484848	0.455357	0.234694	0.536364	0.504425	0.516949	0.466667	0.496063	0.51938	0.520661	0.514019	0.465116	0.51938	0.507812	0.52459	0.495495	0.504762	0.485437
0.546296	0.234694	0.507463	0.436893	0.475728	0.234694	0.234694	0.504348	0.512605	0.508772	0.523364	0.477477	0.22449	0.466667	0.22449	0.234694	0.511278	0.521368	0.439252	0.463636	0.244898	0.5	0.507812	0.491071	0.22449	0.544643	0.5	0.508929	0.244898	0.52	0.515873	0.513274	0.552846	0.490741	0.22449	0.504673	0.526786	0.525862	0.456311	0.477273	0.537815	0.528455	0.485149	0.511811	0.520661	0.524194	0.523438	0.477477	0.490741	0.45283
0.5	0.3	0.432	0.493827	0.558442	0.328571	0.3	0.480769	0.5	0.484536	0.431579	0.484536	0.314286	0.54023	0.3	0.328571	0.454545	0.495327	0.487805	0.516484	0.3	0.543478	0.461538	0.463918	0.323944	0.479592	0.453608	0.532609	0.3	0.422414	0.469027	0.456311	0.478261	0.537634	0.28169	0.469388	0.489362	0.475248	0.47561	0.433628	0.491228	0.42735	0.560976	0.396552	0.465517	0.478261	0.470085	0.46	0.460674	0.53012
0.546296	0.232323	0.503759	0.514286	0.519608	0.242424	0.232323	0.571429	0.544715	0.556522	0.490909	0.53271	0.232323	0.518519	0.232323	0.232323	0.503876	0.541667	0.49505	0.509615	0.242424	0.561404	0.516667	0.508929	0.242424	0.526786	0.474138	0.540541	0.242424	0.503937	0.527559	0.487395	0.507812	0.518519	0.232323	0.527273	0.495726	0.522124	0.490385	0.544715	0.540984	0.496063	0.538462	0.491935	0.552	0.51145	0.532258	0.508772	0.528302	0.514563
0.481818	0.232323	0.511628	0.44	0.5	0.242424	0.232323	0.517857	0.528926	0.540541	0.472727	0.495413	0.222222	0.480392	0.222222	0.232323	0.466165	0.520661	0.461538	0.553398	0.232323	0.504587	0.512605	0.490909	0.242424	0.477477	0.495495	0.5	0.242424	0.52381	0.552	0.436975	0.484615	0.518519	0.232323	0.504348	0.491071	0.5	0.509804	0.460317	0.516129	0.515385	0.490385	0.455285	0.503937	0.488189	0.516129	0.451923	0.472222	0.435185
0.543689	0.261364	0.481203	0.462366	0.453608	0.272727	0.238636	0.542857	0.557522	0.491071	0.524272	0.495146	0.238636	0.515789	0.25	0.261364	0.496124	0.535714	0.489362	0.509615	0.25	0.56	0.508333	0.480769	0.272727	0.490909	0.490741	0.524272	0.25	0.475	0.521368	0.5	0.47541	0.495327	0.261364	0.514286	0.519231	0.518519	0.510638	0.483871	0.482759	0.461538	0.479592	0.474576	0.508333	0.546218	0.483333	0.485981	0.504762	0.463158
0.539216	0.252747	0.51938	0.489796	0.479167	0.263736	0.230769	0.528302	0.557522	0.513761	0.504762	0.514563	0.241758	0.5	0.241758	0.252747	0.484848	0.552632	0.473684	0.528302	0.252747	0.533981	0.487395	0.533981	0.263736	0.523364	0.509434	0.5	0.241758	0.470588	0.521368	0.514286	0.504132	0.495327	0.252747	0.504673	0.509091	0.495652	0.505263	0.467742	0.495868	0.475	0.494949	0.475	0.508475	0.533333	0.5	0.510204	0.5	0.479167
0.0114943	0.0434783	0.00813008	0.015873	0.0153846	0.0416667	0.0434783	0.0104167	0.00934579	0.011236	0.0117647	0.0119048	0.0434783	0.0136986	0.0434783	0.0434783	0.00833333	0.01	0.0151515	0.0128205	0.0416667	0.0121951	0.00900901	0.0116279	0.0416667	0.010989	0.0113636	0.0117647	0.0416667	0.00900901	0.00900901	0.0107527	0.00900901	0.0119048	0.0434783	0.0113636	0.010989	0.0104167	0.0144928	0.00900901	0.00900901	0.00900901	0.0138889	0.00900901	0.00900901	0.00900901	0.00900901	0.0117647	0.0128205	0.0138889
0.530612	0.282051	0.488	0.449438	0.47619	0.294872	0.269231	0.5	0.482456	0.471154	0.479592	0.53125	0.282051	0.537634	0.282051	0.282051	0.434109	0.537037	0.482353	0.494737	0.307692	0.510638	0.5	0.536842	0.307692	0.514563	0.515152	0.50495	0.282051	0.5	0.513043	0.490196	0.462185	0.479592	0.282051	0.480769	0.543689	0.518519	0.457447	0.5	0.512821	0.478261	0.5	0.466102	0.470085	0.486957	0.504348	0.525773	0.478723	0.516484
0.526786	0.234694	0.496183	0.470588	0.505051	0.244898	0.234694	0.513043	0.52459	0.504505	0.504673	0.535714	0.234694	0.523364	0.234694	0.234694	0.492424	0.533898	0.529412	0.509615	0.244898	0.537736	0.527559	0.537736	0.244898	0.545455	0.526786	0.54955	0.244898	0.552	0.559055	0.487395	0.532258	0.524272	0.234694	0.495652	0.527273	0.540541	0.481132	0.512	0.511811	0.52381	0.533333	0.5	0.544	0.556452	0.519084	0.517857	0.508929	0.519231
0.53125	0.282051	0.492188	0.440476	0.44186	0.291139	0.269231	0.529412	0.513514	0.505051	0.565217	0.44898	0.278481	0.505495	0.24359	0.24359	0.491935	0.472222	0.477273	0.483516	0.291139	0.505263	0.418803	0.494845	0.282051	0.504762	0.554455	0.515789	0.282051	0.495652	0.466102	0.52	0.521008	0.47	0.269231	0.553191	0.529412	0.52	0.494253	0.465517	0.465517	0.495652	0.488636	0.552632	0.42735	0.471074	0.495798	0.55	0.521739	0.522727
0.524752	0.278481	0.484615	0.465909	0.5	0.2875	0.265823	0.567308	0.529915	0.525773	0.534653	0.557895	0.265823	0.595506	0.278481	0.278481	0.469231	0.518519	0.494382	0.557895	0.278481	0.526316	0.453782	0.55102	0.303797	0.561224	0.581633	0.5625	0.278481	0.491379	0.516949	0.49505	0.487179	0.536082	0.278481	0.509804	0.524752	0.528302	0.534091	0.512605	0.508475	0.508621	0.534091	0.478992	0.478632	0.508621	0.521368	0.529412	0.520833	0.537634
0.515464	0.319444	0.440945	0.453488	0.518519	0.319444	0.291667	0.466019	0.459459	0.505155	0.468085	0.51087	0.305556	0.54023	0.319444	0.305556	0.42623	0.514286	0.47619	0.505495	0.333333	0.516129	0.482759	0.510638	0.333333	0.5	0.464646	0.55914	0.319444	0.457627	0.465517	0.485149	0.461538	0.494505	0.305556	0.53125	0.489362	0.5	0.46988	0.439655	0.473214	0.5	0.547619	0.426087	0.495798	0.482456	0.486726	0.494737	0.478261	0.505882
0.264368	0.464286	0.186992	0.31746	0.279412	0.448276	0.423077	0.226804	0.214953	0.258427	0.247059	0.27381	0.52	0.287671	0.464286	0.363636	0.191667	0.23	0.30303	0.25641	0.461538	0.280488	0.207207	0.255814	0.423077	0.241758	0.238636	0.270588	0.466667	0.207207	0.207207	0.247312	0.207207	0.25	0.48	0.261364	0.252747	0.229167	0.275362	0.189189	0.207207	0.207207	0.305556	0.207207	0.207207	0.207207	0.207207	0.270588	0.282051	0.305556
0.539823	0.227723	0.518797	0.421569	0.407767	0.227723	0.207921	0.504274	0.54918	0.544643	0.517544	0.481818	0.217822	0.453704	0.19802	0.203883	0.488722	0.537815	0.396226	0.471698	0.217822	0.469027	0.488189	0.468468	0.217822	0.5	0.517241	0.5	0.237624	0.5	0.483607	0.548673	0.544715	0.473214	0.217822	0.513761	0.535088	0.525862	0.490566	0.471545	0.503937	0.507812	0.439252	0.552846	0.5	0.552846	0.523438	0.542857	0.486239	0.47619
0.518519	0.234694	0.488722	0.485149	0.49505	0.244898	0.22449	0.504132	0.533333	0.522523	0.531532	0.552381	0.22449	0.495146	0.234694	0.234694	0.511278	0.512397	0.5	0.509091	0.244898	0.541284	0.5	0.522523	0.244898	0.513274	0.482143	0.548077	0.234694	0.511628	0.520325	0.491228	0.551181	0.472727	0.234694	0.486726	0.544643	0.520661	0.470588	0.473282	0.532258	0.528	0.5	0.488372	0.5	0.508333	0.515625	0.509091	0.490566	0.456311
0.509259	0.244444	0.477273	0.527473	0.5	0.258427	0.258427	0.491379	0.508772	0.509259	0.495238	0.528302	0.235955	0.49505	0.258427	0.247191	0.496124	0.517241	0.526316	0.489796	0.247191	0.554455	0.504202	0.53	0.258427	0.495726	0.471154	0.554455	0.247191	0.491379	0.504202	0.537736	0.563025	0.537736	0.247191	0.514019	0.548077	0.508929	0.5	0.525424	0.512605	0.478632	0.536082	0.483051	0.525	0.503937	0.520661	0.529412	0.5	0.505051
0.475806	0.205357	0.550725	0.4375	0.426087	0.214286	0.205357	0.503937	0.564516	0.459016	0.475	0.487395	0.1875	0.465517	0.205357	0.205357	0.554745	0.520325	0.45614	0.482759	0.214286	0.5	0.470149	0.466667	0.214286	0.491667	0.488	0.487603	0.205357	0.503817	0.527132	0.479675	0.527132	0.525	0.205357	0.5	0.508065	0.508065	0.464912	0.511278	0.519685	0.515152	0.478261	0.492188	0.492537	0.527132	0.530769	0.495798	0.470085	0.464912
0.252874	0.466667	0.186992	0.301587	0.323077	0.555556	0.538462	0.21875	0.214953	0.247191	0.258824	0.238095	0.518519	0.30137	0.481481	0.48	0.191667	0.23	0.318182	0.278481	0.482759	0.268293	0.207207	0.267442	0.5	0.252747	0.238636	0.270588	0.571429	0.198198	0.207207	0.236559	0.207207	0.261905	0.481481	0.261364	0.252747	0.229167	0.289855	0.189189	0.207207	0.207207	0.305556	0.207207	0.207207	0.207207	0.207207	0.258824	0.253165	0.291667
0.471698	0.22449	0.488372	0.5	0.495238	0.234694	0.234694	0.454545	0.471545	0.491071	0.431193	0.551402	0.214286	0.475728	0.234694	0.234694	0.472868	0.5625	0.525253	0.485714	0.234694	0.571429	0.519685	0.477064	0.234694	0.482456	0.473214	0.513043	0.22449	0.464	0.5	0.518182	0.495935	0.495413	0.22449	0.469565	0.504673	0.466667	0.446602	0.47619	0.480315	0.47619	0.52381	0.444444	0.560976	0.53125	0.520661	0.468468	0.5	0.481132
0.494845	0.256757	0.40625	0.426829	0.445783	0.310811	0.243243	0.455446	0.5	0.5	0.516129	0.473118	0.283784	0.471264	0.256757	0.283784	0.448	0.446429	0.465116	0.471264	0.283784	0.456522	0.474138	0.484536	0.27027	0.494949	0.494845	0.473118	0.310811	0.475	0.477876	0.45	0.456897	0.414894	0.283784	0.505155	0.485149	0.490196	0.45977	0.421488	0.482759	0.482759	0.426966	0.5	0.444444	0.465517	0.495726	0.469388	0.446809	0.425287
0.504762	0.241379	0.446043	0.483516	0.544444	0.252874	0.241379	0.563107	0.530435	0.514286	0.5	0.485981	0.241379	0.536842	0.252874	0.264368	0.462121	0.527778	0.463918	0.490385	0.25	0.514851	0.534483	0.52	0.252874	0.528302	0.466667	0.524752	0.241379	0.543103	0.533333	0.457143	0.483607	0.481132	0.229885	0.509804	0.514563	0.533981	0.51087	0.491803	0.491803	0.545455	0.515789	0.454545	0.487395	0.542373	0.529412	0.47	0.505155	0.494737
0.468085	0.283784	0.44	0.555556	0.506024	0.27027	0.27027	0.453704	0.455357	0.460784	0.458333	0.468085	0.28	0.517647	0.256757	0.27027	0.456	0.481132	0.53012	0.488636	0.27027	0.520833	0.444444	0.464646	0.310811	0.494845	0.452632	0.516484	0.27027	0.434783	0.46087	0.461538	0.466102	0.505155	0.283784	0.505155	0.485149	0.462264	0.536585	0.403361	0.42735	0.5	0.511111	0.447368	0.504348	0.46087	0.46087	0.489362	0.5	0.447059
0.509434	0.241379	0.484615	0.516484	0.494624	0.252874	0.252874	0.495238	0.487179	0.490741	0.474747	0.514563	0.229885	0.547368	0.252874	0.252874	0.465649	0.508929	0.505263	0.489583	0.252874	0.571429	0.491803	0.490385	0.275862	0.518868	0.494949	0.544554	0.252874	0.452381	0.48	0.5	0.512605	0.54902	0.241379	0.46729	0.514286	0.491228	0.459184	0.5	0.495798	0.473684	0.542553	0.463415	0.5	0.521008	0.491667	0.535354	0.475248	0.531915
0.275862	0.571429	0.195122	0.333333	0.338462	0.481481	0.592593	0.25	0.224299	0.269663	0.247059	0.27381	0.393939	0.315068	0.444444	0.384615	0.2	0.24	0.318182	0.282051	0.5	0.292683	0.216216	0.27907	0.555556	0.263736	0.272727	0.282353	0.482759	0.216216	0.216216	0.258065	0.216216	0.285714	0.384615	0.25	0.252747	0.25	0.333333	0.207207	0.216216	0.216216	0.333333	0.207207	0.216216	0.216216	0.216216	0.282353	0.294872	0.333333
0.504673	0.25	0.492188	0.479592	0.520408	0.26087	0.23913	0.509091	0.495726	0.53211	0.471154	0.504673	0.25	0.49	0.25	0.25	0.458015	0.548673	0.505263	0.5	0.26087	0.524272	0.5	0.46789	0.26087	0.533333	0.509434	0.519608	0.25	0.495798	0.495935	0.523364	0.507812	0.504854	0.25	0.563107	0.528302	0.513761	0.484211	0.512397	0.483871	0.532787	0.542553	0.457627	0.561983	0.547009	0.532787	0.5	0.480769	0.460784
0.520408	0.278481	0.442748	0.482353	0.488095	0.303797	0.278481	0.470588	0.5	0.5	0.484536	0.547368	0.291139	0.521739	0.278481	0.278481	0.453125	0.53271	0.516484	0.510638	0.291139	0.5625	0.525862	0.489796	0.303797	0.514851	0.49	0.56701	0.291139	0.483333	0.495798	0.509804	0.483333	0.479592	0.291139	0.515152	0.534653	0.476636	0.47191	0.466667	0.517544	0.486957	0.550562	0.452991	0.495868	0.517544	0.478992	0.556701	0.539326	0.534091
0.514563	0.261364	0.496063	0.5	0.460674	0.25	0.261364	0.518182	0.572727	0.509804	0.475248	0.495146	0.25	0.510204	0.227273	0.25	0.456	0.537736	0.489362	0.46	0.272727	0.514851	0.478632	0.509615	0.261364	0.485981	0.504762	0.535354	0.25	0.487395	0.508333	0.568627	0.487395	0.554455	0.238636	0.5	0.514286	0.542056	0.468085	0.456	0.466102	0.459016	0.521277	0.504202	0.5	0.508475	0.512821	0.58	0.520833	0.571429
0.509615	0.258824	0.468254	0.479167	0.494505	0.270588	0.270588	0.5	0.504505	0.495146	0.469388	0.519608	0.235294	0.547368	0.258824	0.247059	0.464567	0.513043	0.52809	0.53125	0.270588	0.572917	0.521008	0.529412	0.282353	0.5	0.490385	0.54	0.247059	0.466102	0.483871	0.485437	0.516667	0.536082	0.247059	0.448598	0.54902	0.464286	0.473118	0.491525	0.504132	0.487603	0.553191	0.457627	0.520661	0.495868	0.487805	0.509434	0.5	0.526316
0.508621	0.214953	0.544776	0.440367	0.459459	0.214953	0.214953	0.557377	0.515873	0.53913	0.478261	0.573913	0.205607	0.517857	0.214953	0.214953	0.489051	0.528455	0.46789	0.547826	0.224299	0.534483	0.539683	0.530435	0.224299	0.517241	0.495935	0.512605	0.214953	0.507692	0.554688	0.495798	0.528	0.473684	0.205607	0.551724	0.529915	0.546218	0.481481	0.507812	0.535433	0.526316	0.504348	0.492188	0.526316	0.518797	0.536	0.491667	0.508929	0.482456
0.5	0.229167	0.481481	0.459184	0.546392	0.25	0.229167	0.583333	0.540984	0.522936	0.509434	0.485981	0.239583	0.539216	0.239583	0.239583	0.496063	0.538462	0.460784	0.519231	0.239583	0.486239	0.532787	0.527778	0.25	0.513274	0.477064	0.519231	0.25	0.528	0.536585	0.454545	0.488	0.495413	0.229167	0.530973	0.541284	0.552632	0.466667	0.508065	0.515873	0.54918	0.495146	0.463415	0.495935	0.508065	0.516393	0.481481	0.476636	0.457143
0.534653	0.277108	0.484127	0.494253	0.528736	0.289157	0.277108	0.590476	0.512821	0.538462	0.48	0.514286	0.26506	0.549451	0.277108	0.26506	0.469231	0.530973	0.522222	0.569892	0.277108	0.509615	0.5	0.541667	0.289157	0.537037	0.55102	0.515152	0.277108	0.479339	0.512605	0.5	0.508621	0.578947	0.26506	0.52	0.554455	0.533981	0.511111	0.478261	0.5	0.525424	0.541667	0.462185	0.483333	0.546218	0.525862	0.514851	0.552083	0.516484
0.5	0.27381	0.484375	0.483516	0.462366	0.27381	0.261905	0.513761	0.487395	0.515464	0.494949	0.514851	0.261905	0.548387	0.25	0.261905	0.472868	0.513514	0.494382	0.569892	0.27381	0.556701	0.525	0.509804	0.27381	0.504673	0.490566	0.54	0.27381	0.471545	0.495652	0.5	0.487603	0.535354	0.261905	0.50495	0.504854	0.495327	0.474227	0.504132	0.487603	0.495798	0.526882	0.5	0.512605	0.495798	0.487603	0.529412	0.515152	0.510638
0.495413	0.242105	0.473684	0.490196	0.515152	0.252632	0.242105	0.54386	0.525862	0.504587	0.5	0.541284	0.242105	0.524272	0.242105	0.242105	0.484615	0.550847	0.49	0.46789	0.242105	0.538462	0.532787	0.527273	0.252632	0.537736	0.482143	0.566038	0.252632	0.508065	0.536	0.504425	0.525	0.504854	0.242105	0.5	0.545455	0.517241	0.46875	0.512195	0.528455	0.528926	0.55	0.487805	0.546218	0.53719	0.532787	0.52381	0.504854	0.534653
0.509434	0.25	0.488372	0.5	0.447917	0.261364	0.238636	0.514286	0.556522	0.482143	0.509615	0.494949	0.238636	0.53125	0.261364	0.261364	0.528455	0.545455	0.5	0.525253	0.25	0.56701	0.478992	0.486486	0.272727	0.522936	0.477064	0.509615	0.25	0.483607	0.512605	0.504673	0.504065	0.509434	0.25	0.5	0.53271	0.518519	0.494845	0.475	0.5	0.456	0.510417	0.478632	0.487603	0.504202	0.495726	0.49505	0.495238	0.5
0.54	0.267442	0.503876	0.483871	0.457447	0.27907	0.255814	0.52381	0.539823	0.524272	0.476636	0.5	0.255814	0.489796	0.255814	0.267442	0.47619	0.5	0.468085	0.5	0.255814	0.524752	0.470085	0.481132	0.267442	0.495146	0.447619	0.524272	0.264368	0.483051	0.521368	0.490566	0.467742	0.485149	0.244186	0.504762	0.504673	0.495495	0.474227	0.471074	0.538462	0.475	0.479167	0.46281	0.504132	0.5	0.486957	0.486486	0.489796	0.46875
0.54717	0.258824	0.492308	0.456522	0.494505	0.255814	0.244186	0.542857	0.54386	0.54902	0.54902	0.484848	0.235294	0.51	0.247059	0.258824	0.464	0.522936	0.511111	0.557895	0.270588	0.546392	0.478992	0.509804	0.258824	0.518519	0.514851	0.565657	0.258824	0.529412	0.508475	0.475728	0.508475	0.540816	0.247059	0.55	0.543689	0.53211	0.554348	0.475806	0.525	0.525424	0.520833	0.470085	0.482759	0.504274	0.504065	0.520408	0.484848	0.450549
0.520408	0.276316	0.440945	0.464286	0.488095	0.289474	0.276316	0.495146	0.509091	0.536082	0.489583	0.484211	0.269231	0.5	0.289474	0.263158	0.467213	0.518868	0.487805	0.444444	0.289474	0.531915	0.46087	0.505263	0.289474	0.515152	0.464646	0.553191	0.302632	0.445378	0.449153	0.509615	0.486957	0.470588	0.276316	0.526316	0.485149	0.504762	0.517647	0.432203	0.473684	0.452174	0.517241	0.449153	0.508772	0.486957	0.45	0.484536	0.521739	0.494253
0.264368	0.407407	0.178862	0.285714	0.276923	0.344828	0.384615	0.229167	0.214953	0.235955	0.270588	0.22619	0.407407	0.30137	0.32	0.44	0.191667	0.23	0.272727	0.25641	0.464286	0.256098	0.198198	0.267442	0.357143	0.241758	0.25	0.270588	0.428571	0.207207	0.207207	0.247312	0.207207	0.238095	0.407407	0.25	0.252747	0.239583	0.275362	0.207207	0.207207	0.207207	0.291667	0.207207	0.207207	0.207207	0.198198	0.270588	0.282051	0.305556
0.55102	0.256098	0.473282	0.420455	0.413793	0.256098	0.256098	0.5	0.512821	0.514563	0.604167	0.46875	0.268293	0.488636	0.243902	0.256098	0.520661	0.481481	0.454545	0.467391	0.256098	0.5	0.473684	0.494949	0.231707	0.5	0.539216	0.516484	0.25	0.491525	0.474138	0.5	0.495726	0.434343	0.268293	0.542857	0.514019	0.548077	0.51087	0.463415	0.5	0.495798	0.449438	0.525424	0.429752	0.465517	0.504274	0.530612	0.479592	0.483146
0.516949	0.205357	0.485915	0.40678	0.431034	0.205357	0.205357	0.507937	0.51145	0.53913	0.454545	0.487603	0.196429	0.474138	0.205357	0.205357	0.533835	0.523438	0.442478	0.446281	0.214286	0.508621	0.534884	0.504132	0.214286	0.503876	0.475	0.5	0.214286	0.523438	0.534351	0.533898	0.545455	0.47619	0.205357	0.528926	0.529412	0.519685	0.425	0.518519	0.541985	0.492424	0.473684	0.5	0.523077	0.518797	0.540741	0.512821	0.467213	0.482759
0.533333	0.252747	0.507692	0.505155	0.494624	0.263736	0.252747	0.522124	0.559322	0.509259	0.504762	0.539216	0.252747	0.575758	0.252747	0.241758	0.5	0.548673	0.520408	0.5	0.263736	0.564356	0.491803	0.561905	0.263736	0.559633	0.557692	0.568627	0.263736	0.528455	0.528	0.5	0.533898	0.539216	0.252747	0.518182	0.526316	0.566038	0.520408	0.557377	0.525424	0.559322	0.542553	0.517241	0.521008	0.533898	0.525	0.504673	0.504762	0.546392
0.481818	0.22	0.49635	0.448598	0.411215	0.22	0.23	0.454545	0.467213	0.456897	0.423423	0.527273	0.21	0.481132	0.23	0.21	0.485075	0.5	0.471154	0.462264	0.24	0.513761	0.484127	0.522523	0.23	0.522523	0.469027	0.523364	0.24	0.455224	0.460317	0.566372	0.54918	0.486726	0.22	0.451327	0.5	0.5	0.378641	0.459677	0.5	0.464	0.471698	0.516129	0.536	0.515873	0.5	0.522124	0.509434	0.523364
0.487179	0.223301	0.514925	0.439252	0.423423	0.223301	0.223301	0.517241	0.511811	0.446281	0.426087	0.486239	0.223301	0.509259	0.223301	0.223301	0.507463	0.520661	0.466667	0.477064	0.23301	0.517544	0.488372	0.539823	0.23301	0.470085	0.477876	0.522523	0.23301	0.504	0.516393	0.568966	0.559055	0.563636	0.223301	0.491071	0.508929	0.529412	0.423423	0.512	0.508197	0.459016	0.495327	0.508065	0.583333	0.529851	0.523438	0.547826	0.468468	0.555556
0.542056	0.216495	0.53125	0.393939	0.42	0.216495	0.226804	0.567568	0.566667	0.495327	0.53271	0.46789	0.216495	0.518868	0.195876	0.216495	0.51145	0.530973	0.431373	0.457143	0.247423	0.485981	0.478992	0.53211	0.247423	0.526786	0.558559	0.524272	0.237113	0.554622	0.548387	0.559633	0.523438	0.485437	0.226804	0.522523	0.513514	0.575221	0.49	0.578512	0.5	0.504132	0.465347	0.553719	0.471074	0.512	0.570248	0.530973	0.528846	0.51
0.481132	0.258427	0.459259	0.478723	0.510638	0.269663	0.258427	0.495495	0.46281	0.53271	0.464646	0.5	0.247191	0.536082	0.258427	0.247191	0.457364	0.552632	0.510417	0.52	0.269663	0.504854	0.540984	0.55	0.269663	0.518868	0.504854	0.57	0.269663	0.479339	0.5	0.504673	0.495868	0.514286	0.258427	0.481481	0.5	0.509615	0.463918	0.495935	0.487603	0.504065	0.510204	0.433333	0.566667	0.512397	0.521008	0.495238	0.515464	0.494845
0.504762	0.271605	0.464567	0.483516	0.516854	0.283951	0.283951	0.5	0.513043	0.53	0.455446	0.514851	0.259259	0.56044	0.283951	0.283951	0.467742	0.513514	0.511364	0.542553	0.283951	0.56383	0.513043	0.51	0.296296	0.514851	0.485149	0.56383	0.271605	0.46281	0.504132	0.495146	0.5	0.541667	0.259259	0.460784	0.52381	0.490909	0.483516	0.474138	0.529412	0.478992	0.571429	0.441667	0.491667	0.487395	0.483051	0.50495	0.474747	0.526316
0.556701	0.266667	0.475806	0.404762	0.457831	0.28	0.263158	0.495238	0.522523	0.480392	0.543478	0.48913	0.266667	0.516484	0.253333	0.266667	0.457364	0.509434	0.418605	0.472527	0.293333	0.511364	0.465517	0.489362	0.253333	0.51	0.540816	0.521277	0.28	0.478261	0.5	0.520408	0.513274	0.444444	0.24	0.526882	0.520833	0.528846	0.5	0.483051	0.513043	0.473684	0.506024	0.495868	0.417391	0.521739	0.5	0.541667	0.463918	0.552941
0.514019	0.221053	0.485294	0.447917	0.5	0.210526	0.242105	0.470085	0.479339	0.509091	0.490385	0.485981	0.221053	0.495146	0.242105	0.242105	0.469231	0.542373	0.47	0.464646	0.242105	0.485437	0.496	0.509615	0.231579	0.518182	0.462963	0.495327	0.221053	0.516393	0.528926	0.491228	0.520661	0.481481	0.221053	0.495327	0.485981	0.495495	0.447619	0.483333	0.492063	0.496	0.475728	0.452381	0.475806	0.504065	0.480315	0.490909	0.456311	0.466019
0.54955	0.242105	0.492308	0.438776	0.461538	0.252632	0.242105	0.521739	0.567797	0.522523	0.551402	0.482143	0.242105	0.524272	0.242105	0.242105	0.503937	0.529915	0.484536	0.475728	0.252632	0.524272	0.515873	0.554545	0.252632	0.592593	0.586538	0.523364	0.252632	0.528	0.54918	0.518182	0.553719	0.46729	0.242105	0.537037	0.531532	0.570175	0.484536	0.525424	0.546218	0.561983	0.530612	0.559322	0.550847	0.523438	0.531746	0.53271	0.509615	0.524272
0.535714	0.22449	0.511111	0.441176	0.451923	0.234694	0.22449	0.547009	0.564516	0.530973	0.570093	0.504587	0.22449	0.5	0.234694	0.22449	0.496063	0.573913	0.490385	0.490566	0.234694	0.5	0.492063	0.537037	0.234694	0.54955	0.527273	0.508929	0.244898	0.540323	0.536585	0.537037	0.511811	0.462264	0.234694	0.522124	0.54386	0.585586	0.495238	0.496	0.528455	0.543307	0.485981	0.516393	0.496	0.570248	0.544715	0.504505	0.513761	0.45
0.531532	0.237113	0.526316	0.424242	0.470588	0.247423	0.237113	0.526786	0.541667	0.574074	0.541284	0.522936	0.237113	0.53	0.237113	0.237113	0.503817	0.508621	0.455446	0.509434	0.247423	0.537736	0.487805	0.504673	0.247423	0.522124	0.54955	0.522936	0.247423	0.512	0.496	0.535714	0.544715	0.508929	0.237113	0.546296	0.54955	0.517241	0.490566	0.536	0.504	0.5	0.50495	0.516129	0.5	0.511811	0.528926	0.522936	0.522523	0.514563
0.484536	0.323944	0.430769	0.505747	0.488372	0.338028	0.323944	0.470588	0.481481	0.48	0.43299	0.516484	0.309859	0.563218	0.309859	0.267606	0.446281	0.509434	0.556962	0.539326	0.309859	0.538462	0.486726	0.516484	0.323944	0.520833	0.462366	0.539326	0.309859	0.426087	0.473684	0.490196	0.491228	0.494737	0.295775	0.453608	0.49505	0.505155	0.475	0.443478	0.456897	0.448276	0.511628	0.422414	0.491379	0.482456	0.466102	0.489796	0.478261	0.551724
0.53271	0.210526	0.480916	0.427083	0.416667	0.221053	0.221053	0.504425	0.534483	0.5	0.527778	0.457944	0.231579	0.485437	0.221053	0.231579	0.52381	0.491228	0.408163	0.423077	0.242105	0.466019	0.460317	0.482143	0.2	0.518519	0.522936	0.490741	0.231579	0.516667	0.520661	0.553571	0.532258	0.468468	0.231579	0.53271	0.536364	0.568807	0.446602	0.508065	0.5	0.467742	0.432692	0.557377	0.482456	0.5	0.520325	0.58	0.509615	0.49
0.483516	0.25974	0.472441	0.47619	0.464286	0.278481	0.298701	0.480769	0.468468	0.44	0.479167	0.483516	0.272727	0.505618	0.285714	0.285714	0.459677	0.495238	0.505882	0.423913	0.285714	0.484211	0.435897	0.515789	0.285714	0.480392	0.470588	0.489796	0.25974	0.491379	0.5	0.55	0.487179	0.520833	0.298701	0.46	0.504854	0.509615	0.425287	0.487179	0.438596	0.426087	0.494382	0.478992	0.45	0.473684	0.478261	0.568421	0.511111	0.555556
0.524752	0.272727	0.433071	0.444444	0.512195	0.285714	0.272727	0.519608	0.517544	0.569892	0.520408	0.483871	0.272727	0.517241	0.285714	0.285714	0.443548	0.486239	0.488372	0.494505	0.311688	0.494845	0.45614	0.494949	0.285714	0.5	0.485437	0.520408	0.298701	0.487395	0.495652	0.445545	0.452174	0.479592	0.298701	0.53	0.52	0.518868	0.54023	0.486957	0.474138	0.508621	0.5	0.495726	0.453782	0.457627	0.517241	0.49	0.494624	0.460674
0.520408	0.258824	0.467742	0.510638	0.523256	0.270588	0.270588	0.495495	0.552632	0.504587	0.489583	0.515152	0.258824	0.553191	0.258824	0.247059	0.452381	0.537037	0.511111	0.510204	0.270588	0.548077	0.508475	0.52381	0.282353	0.539216	0.475728	0.563107	0.270588	0.495652	0.525862	0.471154	0.487179	0.519608	0.258824	0.47619	0.518868	0.523364	0.505618	0.5	0.541667	0.487603	0.580645	0.458333	0.521368	0.512821	0.495798	0.510417	0.48	0.505263
0.5	0.247059	0.475806	0.527473	0.527473	0.258824	0.247059	0.518519	0.561404	0.509259	0.474747	0.5	0.258824	0.55914	0.258824	0.255814	0.467742	0.513274	0.522222	0.520408	0.270588	0.533333	0.504202	0.519231	0.282353	0.529412	0.448598	0.543689	0.258824	0.491228	0.547009	0.475728	0.491525	0.514851	0.247059	0.47619	0.539216	0.5	0.51087	0.491525	0.541667	0.491667	0.576087	0.462185	0.521368	0.5	0.491803	0.515464	0.494845	0.478723
0.521739	0.328358	0.430894	0.5	0.5	0.313433	0.313433	0.475728	0.490909	0.463918	0.478723	0.51087	0.313433	0.511628	0.313433	0.313433	0.446281	0.495238	0.47619	0.43956	0.323529	0.5	0.448276	0.5	0.328358	0.505155	0.516484	0.51087	0.313433	0.465517	0.473214	0.489796	0.473214	0.51087	0.313433	0.479167	0.49	0.50495	0.481481	0.486957	0.464286	0.435897	0.52381	0.477876	0.45614	0.482143	0.522523	0.526882	0.5	0.567901
0.526316	0.282051	0.443548	0.494118	0.551724	0.294872	0.294872	0.5	0.491071	0.520408	0.463918	0.474227	0.282051	0.555556	0.294872	0.269231	0.433071	0.543689	0.522727	0.561798	0.294872	0.51087	0.504274	0.495238	0.307692	0.53	0.510204	0.546392	0.294872	0.482143	0.521368	0.443396	0.491379	0.494949	0.294872	0.509804	0.49505	0.504854	0.5	0.504348	0.495868	0.525862	0.534091	0.429825	0.491379	0.535088	0.470588	0.51087	0.505376	0.472527
0.5	0.258824	0.472441	0.51087	0.511111	0.258824	0.270588	0.504587	0.487179	0.519608	0.479592	0.525253	0.247059	0.557895	0.270588	0.247059	0.472441	0.541284	0.534091	0.520833	0.270588	0.572917	0.521008	0.529412	0.270588	0.514286	0.495238	0.547368	0.258824	0.459677	0.504202	0.504854	0.508333	0.548387	0.247059	0.448598	0.533981	0.482143	0.483871	0.508621	0.491935	0.495575	0.550562	0.470588	0.495868	0.508621	0.5	0.49	0.489583	0.51087
0.458716	0.25	0.473282	0.450549	0.561798	0.272727	0.25	0.523364	0.528926	0.529412	0.475728	0.485981	0.261364	0.51	0.25	0.261364	0.504	0.491228	0.453608	0.540816	0.25	0.540816	0.520325	0.525253	0.261364	0.509259	0.504854	0.534653	0.261364	0.466667	0.546218	0.458716	0.495798	0.535354	0.238636	0.519231	0.519608	0.514563	0.489796	0.504274	0.529412	0.521008	0.520408	0.427419	0.530973	0.508065	0.516667	0.461538	0.489362	0.484211
0.474227	0.25641	0.449612	0.470588	0.494382	0.282051	0.269231	0.471154	0.452991	0.439252	0.408163	0.525773	0.25641	0.528736	0.294872	0.269231	0.436508	0.522523	0.547619	0.505376	0.269231	0.543478	0.504274	0.484211	0.294872	0.489796	0.460784	0.53125	0.253165	0.461538	0.467213	0.5	0.478992	0.511111	0.25641	0.454545	0.485149	0.461538	0.433735	0.438017	0.459016	0.487179	0.546512	0.426087	0.504274	0.526316	0.462185	0.515789	0.470588	0.581395
0.482759	0.237113	0.462121	0.435644	0.509615	0.247423	0.237113	0.466667	0.487805	0.508772	0.438596	0.518182	0.226804	0.490385	0.237113	0.226804	0.465116	0.508065	0.460784	0.472222	0.237113	0.513043	0.504065	0.5	0.247423	0.504425	0.480769	0.518182	0.237113	0.479675	0.52	0.470588	0.483871	0.5	0.237113	0.477064	0.495575	0.5	0.44	0.471074	0.520661	0.512397	0.5	0.435484	0.540984	0.5	0.483871	0.490909	0.441441	0.472727
0.513043	0.232323	0.466667	0.465347	0.442308	0.232323	0.222222	0.495868	0.504065	0.5	0.461538	0.5	0.212121	0.471698	0.232323	0.232323	0.488889	0.504348	0.447619	0.448598	0.242424	0.504673	0.488189	0.5	0.232323	0.477064	0.486486	0.517241	0.232323	0.503937	0.504065	0.474576	0.507937	0.491228	0.222222	0.517544	0.491071	0.504202	0.456311	0.466165	0.5	0.492063	0.471698	0.512	0.520661	0.507812	0.503937	0.508772	0.490385	0.471698
0.554545	0.232323	0.518797	0.445545	0.45283	0.242424	0.222222	0.54386	0.575	0.546296	0.517857	0.472222	0.232323	0.543689	0.222222	0.232323	0.534884	0.542373	0.470588	0.504587	0.242424	0.526786	0.508197	0.513514	0.232323	0.559633	0.560748	0.541284	0.242424	0.548387	0.570248	0.539823	0.553719	0.504348	0.232323	0.560748	0.535088	0.575221	0.490385	0.54918	0.524194	0.534351	0.513761	0.54918	0.507937	0.552846	0.536585	0.531532	0.531532	0.5
0.54902	0.2875	0.484127	0.460674	0.573034	0.2875	0.275	0.528846	0.517544	0.54	0.495146	0.494624	0.2625	0.538462	0.271605	0.275	0.491935	0.504505	0.47191	0.521277	0.2875	0.50495	0.474138	0.519608	0.3	0.485981	0.5	0.56383	0.2875	0.459016	0.508621	0.456311	0.470085	0.547368	0.275	0.5	0.485149	0.518868	0.51087	0.470085	0.482759	0.486957	0.511111	0.444444	0.474576	0.483051	0.483333	0.510204	0.51087	0.5
0.510638	0.279412	0.408	0.472973	0.473684	0.308824	0.294118	0.433962	0.45045	0.473684	0.484211	0.479167	0.294118	0.559524	0.308824	0.318841	0.424	0.471698	0.493671	0.493827	0.308824	0.483146	0.431034	0.467391	0.294118	0.489796	0.443299	0.494505	0.323529	0.442478	0.477876	0.479592	0.433628	0.483871	0.308824	0.479167	0.484848	0.474747	0.4875	0.469565	0.415254	0.451327	0.47619	0.45614	0.443478	0.448276	0.456897	0.531915	0.471264	0.488095
0.518182	0.22449	0.485075	0.411765	0.49	0.244898	0.22449	0.512605	0.504	0.491228	0.509259	0.490741	0.22449	0.495238	0.234694	0.234694	0.515385	0.53913	0.45098	0.495146	0.234694	0.514019	0.511811	0.504505	0.244898	0.514019	0.476636	0.490741	0.234694	0.5	0.508065	0.517544	0.484127	0.495327	0.22449	0.483051	0.482456	0.512605	0.461538	0.512195	0.483871	0.484127	0.448598	0.504	0.488	0.515873	0.540323	0.486239	0.468468	0.5
0.515789	0.268293	0.460317	0.5	0.455556	0.268293	0.268293	0.481132	0.478261	0.474747	0.47	0.56701	0.268293	0.510638	0.268293	0.268293	0.48	0.5	0.516854	0.511111	0.292683	0.525253	0.5	0.51	0.280488	0.46729	0.494949	0.555556	0.280488	0.47541	0.521368	0.53271	0.521368	0.536842	0.280488	0.509615	0.543689	0.504762	0.477778	0.504348	0.469565	0.445378	0.544444	0.491379	0.521368	0.534483	0.483051	0.554455	0.520833	0.566667
0.539823	0.217822	0.523077	0.396226	0.396226	0.207921	0.205882	0.483607	0.545455	0.5	0.530973	0.463636	0.227723	0.504762	0.207921	0.207921	0.485294	0.487603	0.439252	0.495146	0.207921	0.486239	0.496	0.509091	0.207921	0.5	0.535714	0.495575	0.207921	0.508065	0.524194	0.513514	0.544715	0.473684	0.227723	0.5	0.517544	0.525862	0.453704	0.543307	0.527559	0.524194	0.419048	0.590164	0.47541	0.503876	0.516393	0.537037	0.477876	0.439252
0.541284	0.229167	0.51938	0.46875	0.427184	0.25	0.239583	0.53913	0.540984	0.508772	0.527778	0.528302	0.229167	0.518868	0.21875	0.229167	0.515873	0.54955	0.489796	0.446602	0.239583	0.509615	0.475806	0.533333	0.239583	0.531532	0.518519	0.52381	0.229167	0.528	0.512	0.526786	0.532258	0.495413	0.239583	0.54717	0.513761	0.552632	0.504854	0.550847	0.487603	0.487805	0.495146	0.541667	0.491803	0.534483	0.528455	0.558559	0.514019	0.5
0.563492	0.193277	0.552448	0.425	0.42623	0.201681	0.193277	0.526316	0.554745	0.504	0.524194	0.491667	0.193277	0.487603	0.184874	0.183333	0.525547	0.55814	0.441667	0.451613	0.201681	0.475806	0.514706	0.507937	0.201681	0.511628	0.515625	0.484127	0.201681	0.517483	0.56391	0.526316	0.574627	0.528455	0.193277	0.503937	0.539062	0.547619	0.448	0.537313	0.532847	0.525547	0.438017	0.527132	0.496403	0.532374	0.550725	0.52381	0.495868	0.455285
0.485714	0.228261	0.53125	0.430108	0.375	0.228261	0.228261	0.491071	0.495652	0.456311	0.480392	0.411765	0.217391	0.464646	0.204301	0.184783	0.492063	0.464912	0.408163	0.403846	0.23913	0.461538	0.432203	0.533981	0.23913	0.473684	0.495327	0.466667	0.23913	0.487603	0.504202	0.574074	0.544715	0.480392	0.195652	0.477477	0.523364	0.522523	0.442105	0.516949	0.470085	0.441667	0.428571	0.54918	0.425	0.464	0.487603	0.551402	0.504854	0.494949
0.533981	0.247191	0.480916	0.463918	0.44898	0.269663	0.235955	0.509434	0.5625	0.486239	0.495146	0.489796	0.235955	0.526316	0.258427	0.258427	0.508065	0.541284	0.5	0.535354	0.247191	0.561224	0.495726	0.495327	0.269663	0.513761	0.463636	0.514563	0.247191	0.479339	0.520661	0.509434	0.5	0.504854	0.247191	0.495146	0.52381	0.491071	0.5	0.479339	0.508475	0.471545	0.484536	0.48	0.504132	0.521008	0.495798	0.485981	0.485714	0.478723
0.517544	0.237113	0.507576	0.435644	0.464646	0.237113	0.237113	0.513043	0.528926	0.504673	0.486486	0.490385	0.226804	0.55102	0.226804	0.216495	0.5	0.525862	0.475728	0.504854	0.226804	0.52381	0.472	0.526786	0.237113	0.517857	0.522936	0.541284	0.237113	0.469697	0.508065	0.536364	0.535433	0.546296	0.226804	0.485981	0.491228	0.526316	0.456311	0.508065	0.52459	0.48	0.514563	0.542373	0.516393	0.559322	0.508065	0.54717	0.524272	0.568627
0.264368	0.444444	0.195122	0.333333	0.333333	0.482759	0.4375	0.229167	0.214953	0.258427	0.282353	0.27381	0.392857	0.328767	0.413793	0.413793	0.2	0.24	0.348485	0.294872	0.517241	0.280488	0.216216	0.267442	0.592593	0.263736	0.261364	0.282353	0.464286	0.216216	0.216216	0.225806	0.216216	0.27381	0.5	0.25	0.241758	0.239583	0.289855	0.216216	0.216216	0.216216	0.305556	0.207207	0.216216	0.216216	0.216216	0.282353	0.282051	0.305556
0.508475	0.209091	0.496403	0.446429	0.473214	0.218182	0.209091	0.504065	0.523438	0.516949	0.491667	0.495652	0.209091	0.504425	0.209091	0.209091	0.496403	0.566667	0.477477	0.504425	0.218182	0.508475	0.522727	0.487179	0.218182	0.533333	0.479339	0.521008	0.218182	0.515152	0.530303	0.516393	0.549618	0.504274	0.209091	0.512821	0.530435	0.545455	0.454545	0.503876	0.570312	0.548872	0.508929	0.507576	0.546154	0.553846	0.510949	0.504202	0.491379	0.495652
0.515464	0.269231	0.446154	0.47561	0.452381	0.265823	0.278481	0.481132	0.495575	0.510638	0.5	0.505263	0.25641	0.505495	0.253165	0.278481	0.446281	0.523364	0.471264	0.455556	0.282051	0.532609	0.456897	0.526882	0.253165	0.509434	0.51	0.505263	0.294872	0.475	0.469565	0.524752	0.470588	0.510638	0.2625	0.520408	0.485149	0.538462	0.5	0.491525	0.46087	0.440678	0.47619	0.5	0.446281	0.47541	0.486957	0.505155	0.521739	0.5
0.555556	0.234694	0.530303	0.427184	0.45283	0.234694	0.22449	0.53913	0.508333	0.526786	0.518519	0.509434	0.234694	0.504762	0.234694	0.234694	0.492647	0.530435	0.461538	0.509615	0.244898	0.536364	0.488372	0.477876	0.234694	0.558559	0.535714	0.518519	0.244898	0.516129	0.491935	0.526786	0.5	0.495327	0.234694	0.513514	0.522124	0.517241	0.457143	0.528455	0.511811	0.536	0.485714	0.51938	0.532258	0.52381	0.532258	0.477876	0.528846	0.456311
0.509091	0.239583	0.477612	0.515464	0.484848	0.239583	0.229167	0.526316	0.528926	0.486726	0.5	0.514019	0.229167	0.485981	0.239583	0.239583	0.52381	0.555556	0.475248	0.462264	0.25	0.513514	0.515873	0.513514	0.25	0.473214	0.522936	0.567308	0.25	0.528	0.516129	0.513514	0.536585	0.518868	0.229167	0.528846	0.504348	0.517241	0.495146	0.492063	0.470588	0.554622	0.533981	0.487805	0.536585	0.511811	0.577236	0.504762	0.5	0.519608
0.542056	0.241758	0.477612	0.474227	0.474747	0.252747	0.252747	0.513274	0.582609	0.514286	0.55	0.490566	0.241758	0.49505	0.241758	0.252747	0.523438	0.563636	0.478723	0.484848	0.252747	0.514019	0.491935	0.476636	0.252747	0.53211	0.524272	0.556604	0.263736	0.484127	0.504132	0.509259	0.533333	0.5	0.252747	0.54717	0.567308	0.536364	0.5	0.479339	0.495726	0.53719	0.519608	0.532787	0.504132	0.52381	0.512821	0.542857	0.520408	0.49505
0.504505	0.242105	0.488372	0.424242	0.438776	0.252632	0.242105	0.509091	0.55	0.518519	0.542857	0.490566	0.231579	0.47	0.242105	0.242105	0.496063	0.508475	0.434343	0.457944	0.242105	0.490385	0.463415	0.485437	0.231579	0.5	0.542056	0.557692	0.252632	0.508333	0.533898	0.490741	0.492063	0.490741	0.242105	0.527273	0.508621	0.531532	0.5	0.487179	0.495868	0.520661	0.505051	0.547009	0.472	0.495935	0.504132	0.529412	0.529412	0.469388
0.515873	0.184874	0.538462	0.436975	0.386555	0.201681	0.193277	0.503876	0.51938	0.5	0.47619	0.471545	0.193277	0.432	0.184874	0.193277	0.510638	0.503817	0.421488	0.438017	0.201681	0.464567	0.503704	0.472868	0.193277	0.480315	0.472441	0.5	0.193277	0.536232	0.5	0.515385	0.518797	0.516129	0.193277	0.515873	0.496063	0.5	0.42623	0.496403	0.455882	0.496454	0.46281	0.515385	0.526316	0.532374	0.492857	0.52381	0.483607	0.454545
0.54902	0.252874	0.515152	0.451613	0.452632	0.25	0.252874	0.556604	0.534483	0.509091	0.564356	0.48	0.241379	0.531915	0.229885	0.229885	0.5	0.518519	0.505376	0.510417	0.252874	0.542553	0.471074	0.514851	0.252874	0.52381	0.537736	0.556701	0.264368	0.508065	0.5	0.47619	0.504065	0.519608	0.264368	0.54	0.533333	0.542056	0.547368	0.475806	0.508475	0.533333	0.510417	0.504274	0.475	0.534483	0.511811	0.53	0.520833	0.46875
0.536	0.198276	0.524476	0.398305	0.385246	0.181034	0.189655	0.52381	0.545455	0.508197	0.528926	0.436975	0.177966	0.447154	0.163793	0.155172	0.540146	0.492308	0.372881	0.416667	0.189655	0.439024	0.481752	0.491667	0.206897	0.47541	0.520661	0.456	0.206897	0.518248	0.496296	0.507812	0.537313	0.471545	0.181034	0.479675	0.504065	0.52381	0.449153	0.522727	0.488889	0.514925	0.421488	0.541985	0.473684	0.518797	0.510949	0.520661	0.479339	0.448276
0.50495	0.275	0.484375	0.488095	0.529412	0.246914	0.275	0.519231	0.508621	0.490566	0.428571	0.514851	0.275	0.554348	0.275	0.275	0.440945	0.535714	0.593023	0.56383	0.2625	0.611111	0.482759	0.530612	0.2875	0.510204	0.46875	0.520833	0.234568	0.487179	0.526316	0.439252	0.483051	0.505051	0.2625	0.485437	0.52	0.490385	0.494253	0.474138	0.495652	0.486957	0.544444	0.40678	0.495868	0.504274	0.508621	0.510204	0.494737	0.552941
0.58	0.27381	0.492188	0.483516	0.511364	0.27381	0.27381	0.53271	0.513043	0.533981	0.575758	0.49505	0.27381	0.542553	0.27381	0.261905	0.507812	0.554545	0.48913	0.574468	0.285714	0.568421	0.516949	0.556701	0.285714	0.490566	0.554455	0.561224	0.27381	0.495868	0.525424	0.509804	0.5	0.5	0.27381	0.509434	0.528302	0.537037	0.521277	0.487603	0.491667	0.516667	0.5	0.542373	0.542373	0.479675	0.508475	0.524272	0.515152	0.494737
0.455357	0.234694	0.507463	0.45098	0.5	0.234694	0.234694	0.491525	0.479675	0.542857	0.429907	0.523364	0.214286	0.51	0.234694	0.234694	0.503817	0.557522	0.480392	0.495238	0.232323	0.523364	0.528926	0.480769	0.234694	0.504587	0.473214	0.522936	0.22449	0.5	0.520325	0.508772	0.491935	0.5	0.214286	0.5	0.491071	0.470085	0.418182	0.516129	0.504132	0.472	0.518868	0.456693	0.51145	0.527559	0.504	0.482143	0.472727	0.519231
0.264368	0.464286	0.178862	0.301587	0.30303	0.5	0.428571	0.229167	0.214953	0.258427	0.247059	0.261905	0.518519	0.315068	0.464286	0.448276	0.191667	0.23	0.333333	0.282051	0.464286	0.280488	0.207207	0.267442	0.5	0.252747	0.238636	0.270588	0.5	0.207207	0.207207	0.247312	0.207207	0.27381	0.541667	0.25	0.252747	0.239583	0.285714	0.198198	0.207207	0.207207	0.319444	0.207207	0.207207	0.207207	0.207207	0.270588	0.282051	0.305556
0.496063	0.191667	0.537415	0.418033	0.454545	0.2	0.191667	0.518519	0.558824	0.523077	0.464567	0.48062	0.191667	0.512195	0.191667	0.191667	0.485915	0.538462	0.442623	0.512	0.2	0.512195	0.532374	0.503937	0.2	0.507812	0.503937	0.532258	0.2	0.518519	0.548148	0.5	0.547445	0.504065	0.191667	0.519685	0.543307	0.507463	0.459016	0.507463	0.547445	0.548872	0.512195	0.496296	0.542857	0.551471	0.521739	0.515625	0.467213	0.495868
0.528302	0.247312	0.514925	0.444444	0.436893	0.247312	0.236559	0.491525	0.483871	0.527273	0.504425	0.462963	0.225806	0.46789	0.225806	0.247312	0.503876	0.495798	0.43	0.461538	0.225806	0.5	0.472	0.481132	0.247312	0.513274	0.504854	0.480769	0.258065	0.495798	0.495935	0.495495	0.491935	0.46789	0.225806	0.533333	0.495495	0.526786	0.48	0.525424	0.5	0.5	0.494949	0.516667	0.470085	0.516393	0.540984	0.509615	0.480392	0.451923
0.252874	0.52	0.178862	0.301587	0.318182	0.571429	0.52	0.229167	0.214953	0.247191	0.247059	0.247059	0.538462	0.273973	0.428571	0.37931	0.191667	0.23	0.313433	0.269231	0.518519	0.253012	0.207207	0.255814	0.5	0.252747	0.238636	0.258824	0.592593	0.198198	0.207207	0.236559	0.207207	0.238095	0.535714	0.261364	0.252747	0.239583	0.28169	0.198198	0.207207	0.207207	0.305556	0.207207	0.207207	0.207207	0.207207	0.258824	0.269231	0.291667
0.523364	0.234694	0.469697	0.423077	0.460784	0.244898	0.234694	0.486957	0.521008	0.508772	0.508929	0.486486	0.234694	0.509804	0.234694	0.234694	0.507812	0.534483	0.445545	0.504587	0.244898	0.495575	0.512	0.472222	0.232323	0.530973	0.508929	0.518519	0.244898	0.496063	0.517241	0.466667	0.464567	0.468468	0.22449	0.473684	0.486726	0.486486	0.465347	0.483607	0.52381	0.532258	0.480769	0.491935	0.531746	0.539683	0.532258	0.462963	0.459459	0.456311
0.505051	0.269231	0.448819	0.433333	0.453488	0.269231	0.269231	0.519231	0.456897	0.46	0.516129	0.484211	0.25	0.535714	0.269231	0.282051	0.442748	0.485981	0.47561	0.516129	0.265823	0.463918	0.5	0.494845	0.25641	0.546392	0.50495	0.484536	0.282051	0.473684	0.46087	0.52	0.5	0.485149	0.253165	0.453608	0.51	0.519608	0.409091	0.491379	0.491525	0.482759	0.483871	0.491525	0.445378	0.491379	0.46281	0.515789	0.46875	0.494382
0.551402	0.216495	0.458647	0.392157	0.417476	0.237113	0.216495	0.509091	0.546218	0.5	0.536364	0.424779	0.216495	0.485714	0.216495	0.22449	0.515625	0.504274	0.412844	0.46789	0.237113	0.461538	0.476923	0.459459	0.237113	0.521739	0.504673	0.490741	0.237113	0.511628	0.515873	0.481818	0.504	0.438596	0.237113	0.541284	0.495726	0.529915	0.447619	0.516129	0.540323	0.560976	0.428571	0.547619	0.447154	0.496	0.484127	0.52381	0.466019	0.475728
0.536082	0.270588	0.488372	0.551724	0.5	0.270588	0.270588	0.522523	0.534483	0.53271	0.589474	0.505051	0.270588	0.515789	0.258824	0.270588	0.5	0.559633	0.516484	0.456311	0.282353	0.520833	0.529915	0.509804	0.282353	0.558824	0.52	0.587629	0.282353	0.560345	0.546218	0.486486	0.508475	0.51	0.270588	0.509259	0.538462	0.548077	0.510638	0.512195	0.487395	0.508475	0.542553	0.529915	0.5	0.520661	0.504132	0.544554	0.51	0.541667
0.574257	0.244444	0.455224	0.461538	0.43299	0.255556	0.244444	0.491071	0.5	0.518519	0.530612	0.51	0.255556	0.5	0.244444	0.244444	0.457364	0.504505	0.462366	0.474227	0.255556	0.5	0.516667	0.509804	0.244444	0.533333	0.518868	0.568627	0.255556	0.507937	0.52381	0.490566	0.495798	0.490566	0.255556	0.576923	0.486239	0.535714	0.459184	0.508475	0.495935	0.508065	0.515464	0.512605	0.543103	0.516949	0.5	0.533981	0.480769	0.479167
0.546392	0.259259	0.460938	0.448276	0.409091	0.246914	0.271605	0.485437	0.491379	0.48	0.552083	0.457447	0.222222	0.483871	0.234568	0.222222	0.491935	0.473214	0.477778	0.473118	0.259259	0.510638	0.444444	0.515152	0.271605	0.514286	0.509804	0.525253	0.271605	0.475	0.491525	0.533981	0.530435	0.455446	0.222222	0.505051	0.5	0.504762	0.482759	0.436975	0.486957	0.5	0.488889	0.529915	0.462185	0.504274	0.495726	0.56383	0.494949	0.505376
0.5	0.305556	0.456	0.5	0.536585	0.291667	0.305556	0.5	0.495495	0.520408	0.467391	0.46875	0.291667	0.534091	0.277778	0.305556	0.46281	0.523364	0.5375	0.472527	0.305556	0.511111	0.483333	0.510204	0.319444	0.489796	0.466019	0.526316	0.291667	0.460177	0.495652	0.494949	0.473684	0.526316	0.291667	0.505155	0.505051	0.504762	0.5	0.470588	0.465517	0.442478	0.528736	0.431034	0.482456	0.478261	0.474138	0.538462	0.517647	0.528736
0.463158	0.27027	0.464567	0.439024	0.432099	0.243243	0.27027	0.485437	0.472727	0.43299	0.446809	0.488889	0.256757	0.505747	0.243243	0.243243	0.456	0.457944	0.493671	0.452381	0.297297	0.473684	0.422414	0.521277	0.283784	0.463918	0.505376	0.474227	0.256757	0.452991	0.45614	0.5	0.474138	0.516854	0.256757	0.451613	0.463918	0.509615	0.488372	0.482456	0.419643	0.376068	0.466667	0.466102	0.417391	0.448276	0.5	0.532609	0.542169	0.54878
0.5	0.247312	0.531746	0.510204	0.494845	0.258065	0.247312	0.526316	0.538462	0.523364	0.462264	0.568627	0.247312	0.534653	0.247312	0.236559	0.503876	0.547826	0.53125	0.49505	0.258065	0.563107	0.520661	0.553398	0.258065	0.490909	0.5	0.574257	0.244681	0.504065	0.52459	0.540541	0.537815	0.552381	0.247312	0.53271	0.527778	0.508621	0.505155	0.532787	0.504065	0.491667	0.54	0.516667	0.52459	0.507937	0.553719	0.561905	0.529412	0.54
0.514019	0.25	0.48062	0.510638	0.463158	0.261364	0.238636	0.504854	0.554545	0.509615	0.490196	0.485714	0.25	0.510417	0.25	0.261364	0.484127	0.545455	0.494737	0.53	0.261364	0.56701	0.482759	0.476636	0.261364	0.537037	0.480769	0.52	0.25	0.486726	0.516949	0.5	0.491667	0.495146	0.25	0.481481	0.518868	0.495413	0.474227	0.46281	0.504132	0.479339	0.484536	0.470085	0.504065	0.521008	0.483333	0.477477	0.475248	0.473684
0.528302	0.25	0.484615	0.473118	0.456522	0.272727	0.238636	0.495652	0.545455	0.519231	0.485981	0.51	0.25	0.515789	0.261364	0.25	0.484615	0.518182	0.483871	0.504854	0.261364	0.524752	0.487395	0.5	0.272727	0.518519	0.475728	0.514286	0.25	0.491525	0.512605	0.5	0.491935	0.485437	0.261364	0.523364	0.509259	0.5	0.479167	0.483607	0.495868	0.483051	0.458333	0.47541	0.512195	0.516667	0.47541	0.481481	0.485714	0.464646
0.528846	0.237113	0.496296	0.441176	0.469388	0.226804	0.226804	0.529915	0.521008	0.487179	0.514019	0.463636	0.226804	0.545455	0.226804	0.226804	0.496124	0.525862	0.451923	0.466019	0.247423	0.490741	0.512	0.5	0.237113	0.504505	0.504348	0.490741	0.247423	0.545455	0.496124	0.53913	0.56	0.495413	0.237113	0.513043	0.521739	0.530435	0.495146	0.536585	0.475806	0.492063	0.462963	0.516667	0.5	0.535433	0.508065	0.518519	0.548077	0.485437
0.458716	0.234694	0.526316	0.466019	0.49505	0.234694	0.234694	0.474576	0.491525	0.504425	0.435185	0.52381	0.214286	0.466019	0.234694	0.234694	0.530303	0.533898	0.5	0.53211	0.22449	0.536364	0.507937	0.477876	0.244898	0.463636	0.444444	0.53271	0.234694	0.456	0.521368	0.504505	0.512195	0.491071	0.234694	0.481818	0.490909	0.470588	0.45283	0.495868	0.496	0.473282	0.519231	0.454545	0.52	0.535433	0.483871	0.477064	0.472727	0.46729
0.485981	0.216495	0.470149	0.484536	0.49	0.226804	0.237113	0.5	0.467213	0.461538	0.439252	0.551402	0.216495	0.519231	0.237113	0.226804	0.469231	0.526316	0.480392	0.447619	0.226804	0.518868	0.504065	0.533333	0.226804	0.481818	0.46789	0.504587	0.216495	0.465116	0.495868	0.544643	0.532258	0.495327	0.206186	0.5	0.509434	0.514019	0.436893	0.487603	0.472	0.472868	0.52	0.45	0.556452	0.524194	0.52381	0.504587	0.486239	0.554455
0.523364	0.239583	0.488722	0.515152	0.49	0.25	0.239583	0.567568	0.495935	0.566038	0.495327	0.548077	0.229167	0.519231	0.239583	0.239583	0.481203	0.532787	0.495238	0.481481	0.25	0.543689	0.52	0.5	0.239583	0.53211	0.46789	0.54717	0.239583	0.484615	0.507812	0.518182	0.515873	0.523364	0.229167	0.504505	0.513514	0.526786	0.470588	0.52381	0.55	0.512397	0.535354	0.491667	0.541667	0.544	0.507812	0.523364	0.514019	0.514286
0.536364	0.237113	0.507353	0.43	0.46	0.237113	0.226804	0.521008	0.540323	0.548673	0.504425	0.52381	0.237113	0.485981	0.237113	0.237113	0.485507	0.551724	0.411765	0.490566	0.237113	0.509091	0.528455	0.491071	0.237113	0.523364	0.495575	0.518519	0.247423	0.524194	0.52	0.541284	0.507812	0.490566	0.226804	0.564815	0.545455	0.560345	0.504762	0.507812	0.520661	0.545455	0.485437	0.558333	0.492063	0.556452	0.511628	0.513761	0.509091	0.485981
0.558824	0.261905	0.48062	0.446809	0.483146	0.27381	0.261905	0.495238	0.529915	0.524272	0.515464	0.530612	0.25	0.505376	0.27381	0.27381	0.460317	0.513761	0.523256	0.536082	0.27381	0.540816	0.516667	0.5	0.27381	0.490566	0.514851	0.53	0.25	0.491525	0.508475	0.490566	0.533898	0.447619	0.261905	0.509804	0.5	0.5	0.516484	0.460317	0.529412	0.495726	0.51087	0.435897	0.470588	0.495652	0.483333	0.490196	0.462366	0.5
0.52381	0.237113	0.484848	0.505051	0.509804	0.247423	0.237113	0.504274	0.547009	0.517857	0.472222	0.580952	0.237113	0.495413	0.237113	0.237113	0.488372	0.53913	0.5	0.504587	0.247423	0.514019	0.52	0.508929	0.247423	0.531532	0.481818	0.514286	0.247423	0.5	0.52381	0.486957	0.516129	0.490385	0.237113	0.504425	0.517857	0.525862	0.494949	0.491935	0.515873	0.5	0.5	0.467742	0.528	0.528455	0.512195	0.504425	0.495238	0.481481
0.539216	0.27381	0.469231	0.477273	0.517241	0.27381	0.27381	0.528846	0.508333	0.534653	0.535354	0.475728	0.25	0.521277	0.261905	0.27381	0.515873	0.545455	0.483516	0.463918	0.27381	0.548387	0.547009	0.535354	0.27381	0.514286	0.5	0.543689	0.27381	0.529915	0.525424	0.504673	0.53913	0.510638	0.27381	0.490385	0.556604	0.52381	0.463918	0.474576	0.487603	0.491803	0.543478	0.487603	0.5	0.5	0.5	0.514851	0.505263	0.536842
0.264368	0.535714	0.186992	0.296875	0.323077	0.517241	0.535714	0.229167	0.214953	0.247191	0.258824	0.261905	0.518519	0.30137	0.52	0.518519	0.191667	0.23	0.333333	0.282051	0.535714	0.280488	0.207207	0.255814	0.483871	0.252747	0.261364	0.270588	0.464286	0.207207	0.207207	0.225806	0.207207	0.261905	0.466667	0.261364	0.252747	0.239583	0.304348	0.207207	0.207207	0.207207	0.305556	0.207207	0.207207	0.207207	0.207207	0.258824	0.282051	0.291667
0.241379	0.44	0.170732	0.31746	0.338462	0.5	0.576923	0.239583	0.214953	0.258427	0.235294	0.261905	0.576923	0.30137	0.5	0.56	0.191667	0.23	0.328358	0.282051	0.461538	0.268293	0.207207	0.267442	0.444444	0.230769	0.238636	0.270588	0.387097	0.207207	0.207207	0.225806	0.207207	0.27381	0.407407	0.238636	0.252747	0.239583	0.289855	0.198198	0.207207	0.207207	0.319444	0.207207	0.207207	0.207207	0.207207	0.258824	0.25641	0.319444
0.241379	0.444444	0.170732	0.285714	0.276923	0.444444	0.392857	0.208333	0.196262	0.235955	0.247059	0.22619	0.444444	0.273973	0.407407	0.392857	0.175	0.21	0.287879	0.25641	0.5	0.256098	0.189189	0.232558	0.482759	0.230769	0.238636	0.247059	0.464286	0.189189	0.189189	0.215054	0.189189	0.22619	0.5	0.238636	0.230769	0.21875	0.271429	0.189189	0.189189	0.189189	0.277778	0.189189	0.189189	0.189189	0.189189	0.247059	0.25641	0.277778
0.495327	0.224719	0.492188	0.416667	0.427083	0.258427	0.235955	0.469565	0.516949	0.458716	0.485437	0.485149	0.247191	0.490196	0.247191	0.247191	0.477273	0.5	0.431373	0.43	0.258427	0.485149	0.448819	0.504854	0.235955	0.495238	0.52381	0.494949	0.235955	0.479339	0.5	0.542857	0.491803	0.514851	0.235955	0.490385	0.495238	0.536364	0.44898	0.512397	0.456	0.42623	0.455446	0.504132	0.453782	0.512195	0.550847	0.54902	0.469388	0.55102
0.473684	0.285714	0.444444	0.481013	0.461538	0.267606	0.295775	0.457143	0.449541	0.442105	0.445652	0.488636	0.271429	0.547619	0.271429	0.263889	0.451613	0.490566	0.506329	0.430233	0.3	0.483146	0.40708	0.494737	0.3	0.438776	0.489583	0.456522	0.242857	0.447368	0.448276	0.485149	0.460177	0.511111	0.285714	0.457447	0.474747	0.50495	0.5	0.46087	0.413223	0.376068	0.481928	0.443478	0.421053	0.45614	0.46087	0.531915	0.5	0.546512
0.524272	0.258427	0.484615	0.425532	0.505376	0.269663	0.247191	0.540541	0.544643	0.52381	0.49505	0.5	0.258427	0.520408	0.258427	0.247191	0.480315	0.550459	0.458333	0.55	0.258427	0.504762	0.487805	0.495238	0.258427	0.514019	0.495146	0.542857	0.269663	0.482759	0.508333	0.509804	0.495868	0.5	0.247191	0.519608	0.5	0.495495	0.458333	0.517241	0.5	0.540984	0.521277	0.456897	0.525424	0.520325	0.495726	0.490385	0.5	0.474747
0.252874	0.56	0.186992	0.328125	0.307692	0.448276	0.433333	0.229167	0.214953	0.247191	0.258824	0.261905	0.5	0.30137	0.392857	0.37037	0.191667	0.23	0.30303	0.282051	0.518519	0.268293	0.198198	0.267442	0.555556	0.252747	0.25	0.270588	0.517241	0.198198	0.207207	0.247312	0.207207	0.261905	0.62963	0.261364	0.252747	0.239583	0.304348	0.198198	0.207207	0.207207	0.305556	0.207207	0.207207	0.207207	0.207207	0.270588	0.294872	0.305556
[truncated: 445 more columns]
